# Supplementary material for: A pan-cancer atlas of therapeutic T cell targets
Source: bioRxiv. 2025 Jul 7:2025.01.22.634237. Preprint. [Version 2] doi: 10.1101/2025.01.22.634237 (PMC12265682; doi:10.1101/2025.01.22.634237)
Supplement: Supplement 2 [file media-2.xlsx]

## Sheet: BRCA
id	name	size	project	ethnicity	gender	race	vital_status	disease_type	sample_id	case_uuid	sample_type	platform	primary_site	aliquot_uuid	sample_uuid	aliquot_id	reference_genome	case_id	investigation	experimental_strategy
66dd05992e31470d70b4d862	cf4160bb-9ef4-43c1-ac83-f6ca897101ee.rna_seq.genomic.gdc_realn.bam	8656046041	li2g2uc/neoverse-pancancer	not hispanic or latino	female	white	Alive	Ductal and Lobular Neoplasms	TCGA-E2-A14S-01A	c2b104ee-f914-4e79-9e1b-56bf88157472	Primary Tumor	Illumina	Breast	5aaf8edc-5d66-4099-824b-f4e06827ad12	2b795cb0-4f14-4312-b96b-4adfbf9f4124	TCGA-E2-A14S-01A-11R-A12D-07	GRCh38.d1.vd1	TCGA-E2-A14S	TCGA-BRCA	RNA-Seq
66dd05992e31470d70b4d92c	4331397f-eaf9-4e43-8fa2-e30ad3643aca.rna_seq.genomic.gdc_realn.bam	10433131438	li2g2uc/neoverse-pancancer	not hispanic or latino	female	white	Alive	Ductal and Lobular Neoplasms	TCGA-D8-A1J9-01A	d5e9a403-88ce-40fc-bb85-80cf3f8ff6bc	Primary Tumor	Illumina	Breast	ff7159e7-e9f2-4cc8-ab89-f4167d19672c	ed00a16b-6b8e-44e4-998a-ae4dcca5a93c	TCGA-D8-A1J9-01A-11R-A13Q-07	GRCh38.d1.vd1	TCGA-D8-A1J9	TCGA-BRCA	RNA-Seq
66dd05992e31470d70b4d930	5383a729-554e-4d3e-ba62-449f45b7567d.rna_seq.genomic.gdc_realn.bam	8249465407	li2g2uc/neoverse-pancancer	not hispanic or latino	female	black or african american	Dead	Ductal and Lobular Neoplasms	TCGA-BH-A42T-01A	10c829ec-fd66-49c4-8afe-ad3ae567372c	Primary Tumor	Illumina	Breast	59b2f0cb-4789-4642-9aa6-605a1ebb0e32	312a82ee-9236-4282-b5eb-ee6063babf5a	TCGA-BH-A42T-01A-11R-A24H-07	GRCh38.d1.vd1	TCGA-BH-A42T	TCGA-BRCA	RNA-Seq
66dd05992e31470d70b4d95d	d251e6b4-0c25-42ec-b090-daa81ee80a0e.rna_seq.genomic.gdc_realn.bam	9406306728	li2g2uc/neoverse-pancancer	not hispanic or latino	female	black or african american	Alive	Ductal and Lobular Neoplasms	TCGA-A7-A2KD-01A	92654f8d-5137-4ffd-aaa3-5ae38eb88226	Primary Tumor	Illumina	Breast	5e04619f-0fa5-45fa-a30b-31b062600047	c685196b-c3cf-49fa-aae4-f6ccbe04779f	TCGA-A7-A2KD-01A-31R-A21T-07	GRCh38.d1.vd1	TCGA-A7-A2KD	TCGA-BRCA	RNA-Seq
66dd05992e31470d70b4d963	bb7098ae-862b-488c-b67e-01ed682ec783.rna_seq.genomic.gdc_realn.bam	6894488705	li2g2uc/neoverse-pancancer	not hispanic or latino	female	white	Alive	Ductal and Lobular Neoplasms	TCGA-AO-A03V-01A	a6cb373a-1604-4e25-bd81-da6c3e4f06ee	Primary Tumor	Illumina	Breast	35a76121-7e58-4e28-a39c-6301a4cc0e2e	a8484534-e92a-49a7-8818-d21606d19701	TCGA-AO-A03V-01A-11R-A115-07	GRCh38.d1.vd1	TCGA-AO-A03V	TCGA-BRCA	RNA-Seq
66dd05992e31470d70b4d967	0d9db3d9-8f0a-41f8-bf2b-5de447d676b8.rna_seq.genomic.gdc_realn.bam	6062145410	li2g2uc/neoverse-pancancer	not hispanic or latino	female	white	Alive	Ductal and Lobular Neoplasms	TCGA-AR-A5QP-01A	3c275152-d04b-440c-9621-2fc05ea977b6	Primary Tumor	Illumina	Breast	b2d0c724-40ae-44ca-90eb-ce86a9546c05	151a1187-e07e-4b76-b2d2-2da133b9116b	TCGA-AR-A5QP-01A-11R-A28M-07	GRCh38.d1.vd1	TCGA-AR-A5QP	TCGA-BRCA	RNA-Seq
66dd05992e31470d70b4d96a	1880f86a-77c8-4eac-a3e7-a62f5edad8fb.rna_seq.genomic.gdc_realn.bam	4815035477	li2g2uc/neoverse-pancancer	not hispanic or latino	female	white	Alive	Ductal and Lobular Neoplasms	TCGA-E9-A1N5-01A	f954de05-1b44-4087-8933-6cc72d81028d	Primary Tumor	Illumina	Breast	1adf0e70-b1fb-4862-8a01-6454b09636f4	cc07e1f1-e1e7-4335-ab8b-b7bebef1669f	TCGA-E9-A1N5-01A-11R-A14D-07	GRCh38.d1.vd1	TCGA-E9-A1N5	TCGA-BRCA	RNA-Seq
66dd05992e31470d70b4d980	05e15869-61fd-420f-b0e4-a2faaa814aca.rna_seq.genomic.gdc_realn.bam	6771484073	li2g2uc/neoverse-pancancer	not hispanic or latino	female	black or african american	Alive	Ductal and Lobular Neoplasms	TCGA-A2-A3KC-01A	2d29a4ac-98e7-4663-9dd6-5681bc32ac2e	Primary Tumor	Illumina	Breast	7bbe4637-394e-42c0-af7d-6184c3f48916	8318a9a4-e78e-4db8-97c7-2cc733d0c512	TCGA-A2-A3KC-01A-11R-A213-07	GRCh38.d1.vd1	TCGA-A2-A3KC	TCGA-BRCA	RNA-Seq
66dd05992e31470d70b4d9c7	65ba302c-51a9-4493-8d28-e7bc076bca54.rna_seq.genomic.gdc_realn.bam	6202217140	li2g2uc/neoverse-pancancer	not hispanic or latino	female	white	Dead	Ductal and Lobular Neoplasms	TCGA-A2-A0T2-01A	128d198e-9b22-427c-90db-3714455f3a17	Primary Tumor	Illumina	Breast	491c6c41-d1c5-4be7-bb7c-9df7275aa388	eeb8b594-1bba-4af3-be80-682e261965b4	TCGA-A2-A0T2-01A-11R-A084-07	GRCh38.d1.vd1	TCGA-A2-A0T2	TCGA-BRCA	RNA-Seq
66dd05992e31470d70b4d9e7	04026251-0cf6-4889-83b4-8a46881470b5.rna_seq.genomic.gdc_realn.bam	7675139007	li2g2uc/neoverse-pancancer	not reported	female	not reported	Alive	Ductal and Lobular Neoplasms	TCGA-A8-A09C-01A	80f3f48a-cc21-415c-b181-c77e7ba1c563	Primary Tumor	Illumina	Breast	95bcf18b-40bf-4a20-82bf-727c7bb2a8c2	0856c285-b57f-47ac-be8b-865dc2ddb58f	TCGA-A8-A09C-01A-11R-A00Z-07	GRCh38.d1.vd1	TCGA-A8-A09C	TCGA-BRCA	RNA-Seq
66dd05992e31470d70b4d9ea	ca701a41-b397-48b7-bad4-09ef8b4eb462.rna_seq.genomic.gdc_realn.bam	6888467090	li2g2uc/neoverse-pancancer	not hispanic or latino	female	asian	Alive	Ductal and Lobular Neoplasms	TCGA-C8-A130-01A	8cf54607-01ce-42b0-9bd9-8627edd9f3b7	Primary Tumor	Illumina	Breast	697dfcbf-0c6b-4cae-b851-d46dd6be42c9	3bea8456-da16-4691-a260-5c94a83e2860	TCGA-C8-A130-01A-31R-A115-07	GRCh38.d1.vd1	TCGA-C8-A130	TCGA-BRCA	RNA-Seq
66dd05992e31470d70b4d9ec	b47b2efb-02e1-4729-95ad-de05fb551bc7.rna_seq.genomic.gdc_realn.bam	6037349786	li2g2uc/neoverse-pancancer	not hispanic or latino	female	white	Alive	Ductal and Lobular Neoplasms	TCGA-AN-A0FF-01A	d5cab7f5-e4f1-40ee-a0c8-4c8004c1c9a0	Primary Tumor	Illumina	Breast	7a5bc56e-e787-4798-8c4d-ee792f9e3149	d78ecfd3-1a99-47e6-bb5f-a13c57148a76	TCGA-AN-A0FF-01A-11R-A034-07	GRCh38.d1.vd1	TCGA-AN-A0FF	TCGA-BRCA	RNA-Seq
66dd05992e31470d70b4d9ed	daff3e2d-69ea-4c1d-bbad-8f6cca9bdc1f.rna_seq.genomic.gdc_realn.bam	6354633890	li2g2uc/neoverse-pancancer	not hispanic or latino	female	white	Alive	Ductal and Lobular Neoplasms	TCGA-B6-A0I2-01A	328dfcb0-b5ae-43f2-bc87-dad0ab3df9e7	Primary Tumor	Illumina	Breast	7175b3eb-5198-4d7f-b205-91ae8df344b4	47436ce0-438f-475b-ac0d-1972d0c5285e	TCGA-B6-A0I2-01A-11R-A034-07	GRCh38.d1.vd1	TCGA-B6-A0I2	TCGA-BRCA	RNA-Seq
66dd05992e31470d70b4d9f0	c5d4a1ed-8fd3-4435-96f5-ea5e56326f20.rna_seq.genomic.gdc_realn.bam	14909614327	li2g2uc/neoverse-pancancer	not hispanic or latino	female	white	Alive	Ductal and Lobular Neoplasms	TCGA-E2-A1B1-01A	8a0ef221-8070-43fc-9d98-def90abe4871	Primary Tumor	Illumina	Breast	2aa34033-a6f5-45a8-833b-b433352e58ba	1cb37b69-c0a9-4b5c-baf5-4107d0e029ad	TCGA-E2-A1B1-01A-21R-A12P-07	GRCh38.d1.vd1	TCGA-E2-A1B1	TCGA-BRCA	RNA-Seq
66dd05992e31470d70b4d9f4	8d2f240f-43c3-4e0d-a6cc-79f6b174dace.rna_seq.genomic.gdc_realn.bam	9952072523	li2g2uc/neoverse-pancancer	not hispanic or latino	female	white	Dead	Ductal and Lobular Neoplasms	TCGA-BH-A1F8-01A	ee554215-bea2-4268-aaf9-784e68cdb969	Primary Tumor	Illumina	Breast	ca39657a-073d-4b89-a3da-900f7c9f1012	7e598a8a-9fb8-4c2d-94e7-ae1921addcd1	TCGA-BH-A1F8-01A-11R-A13Q-07	GRCh38.d1.vd1	TCGA-BH-A1F8	TCGA-BRCA	RNA-Seq
66dd05992e31470d70b4d9f6	2e64abe2-6024-4d28-9e09-560ce2a9fd15.rna_seq.genomic.gdc_realn.bam	6315896915	li2g2uc/neoverse-pancancer	not hispanic or latino	female	white	Alive	Ductal and Lobular Neoplasms	TCGA-GM-A2DL-01A	a76774fe-7298-4d68-a2b2-c1bad93f0c31	Primary Tumor	Illumina	Breast	8955404a-c756-4116-9613-dea06077a056	d6e981ee-1afc-4f84-a3be-e87e0d1460cd	TCGA-GM-A2DL-01A-11R-A18M-07	GRCh38.d1.vd1	TCGA-GM-A2DL	TCGA-BRCA	RNA-Seq
66dd05992e31470d70b4d9f7	628501d9-94e5-440e-b39f-df0e3ea09986.rna_seq.genomic.gdc_realn.bam	11796768336	li2g2uc/neoverse-pancancer	not hispanic or latino	female	asian	Alive	Ductal and Lobular Neoplasms	TCGA-C8-A26V-01A	89414e79-7f89-42d9-8228-101b5bf2f31f	Primary Tumor	Illumina	Breast	67a58c72-fa64-4c63-b568-bec834626edf	4a299407-b9dc-4500-b6b1-27a474ab4c4a	TCGA-C8-A26V-01A-11R-A16F-07	GRCh38.d1.vd1	TCGA-C8-A26V	TCGA-BRCA	RNA-Seq
66dd05992e31470d70b4d9fb	09c3168a-9886-4095-a5ef-8bdcd0988dea.rna_seq.genomic.gdc_realn.bam	7571778682	li2g2uc/neoverse-pancancer	not hispanic or latino	female	white	Alive	Ductal and Lobular Neoplasms	TCGA-GM-A3NW-01A	6ddaee34-46eb-490c-bd13-f0ab963c4322	Primary Tumor	Illumina	Breast	e996b750-d0d3-43c8-860a-17da2f607b15	0b6ee423-04a5-4426-b397-9669feae4c44	TCGA-GM-A3NW-01A-21R-A22K-07	GRCh38.d1.vd1	TCGA-GM-A3NW	TCGA-BRCA	RNA-Seq
66dd05992e31470d70b4d9fd	f3c13192-fe4d-45c5-9d12-5294799bd7f8.rna_seq.genomic.gdc_realn.bam	7179723561	li2g2uc/neoverse-pancancer	not hispanic or latino	female	white	Alive	Ductal and Lobular Neoplasms	TCGA-AN-A0XS-01A	95e949d3-b1f3-46c6-9451-8fe92c99e4cf	Primary Tumor	Illumina	Breast	b77f4222-9000-4485-8728-8864780ebcb8	464c704d-fa2e-4ec1-b77c-4441422082eb	TCGA-AN-A0XS-01A-22R-A109-07	GRCh38.d1.vd1	TCGA-AN-A0XS	TCGA-BRCA	RNA-Seq
66dd05992e31470d70b4da02	8b5be676-9118-4038-9d54-6b80b14e43dc.rna_seq.genomic.gdc_realn.bam	8105010559	li2g2uc/neoverse-pancancer	not hispanic or latino	female	asian	Dead	Ductal and Lobular Neoplasms	TCGA-C8-A12Q-01A	a824b3bd-34d5-4cc1-a92f-f9d6ac0f1814	Primary Tumor	Illumina	Breast	e042ea6d-3204-41a7-9811-25f4ac0c3558	8867f07e-0993-4c9a-96df-18e24801ba80	TCGA-C8-A12Q-01A-11R-A115-07	GRCh38.d1.vd1	TCGA-C8-A12Q	TCGA-BRCA	RNA-Seq
66dd05992e31470d70b4da06	e682e28e-0611-4e92-899c-637fde17423d.rna_seq.genomic.gdc_realn.bam	6000801913	li2g2uc/neoverse-pancancer	not reported	female	white	Alive	Ductal and Lobular Neoplasms	TCGA-BH-A0AY-01A	93ed6066-b567-4e1c-ab81-23370f9d3452	Primary Tumor	Illumina	Breast	80817359-b0f0-4bea-ada4-b48bea37f5d2	7f00169e-2572-4158-a453-ccec33cd2159	TCGA-BH-A0AY-01A-21R-A00Z-07	GRCh38.d1.vd1	TCGA-BH-A0AY	TCGA-BRCA	RNA-Seq
66dd05992e31470d70b4da07	3ef3fd4b-ed5b-41e1-8096-c573cf609bd3.rna_seq.genomic.gdc_realn.bam	6351340268	li2g2uc/neoverse-pancancer	not hispanic or latino	female	black or african american	Alive	Ductal and Lobular Neoplasms	TCGA-AO-A0JA-01A	86b7b206-8e69-432d-acc9-bccce710955e	Primary Tumor	Illumina	Breast	d38a839f-06dc-40d2-81e9-3b7822e258c7	8e666196-bf9d-4b71-9c66-ee9272b671a5	TCGA-AO-A0JA-01A-11R-A056-07	GRCh38.d1.vd1	TCGA-AO-A0JA	TCGA-BRCA	RNA-Seq
66dd05992e31470d70b4da0a	f8ff90c6-3554-4e19-ae56-18f30f51f9b5.rna_seq.genomic.gdc_realn.bam	7975430064	li2g2uc/neoverse-pancancer	not hispanic or latino	female	white	Dead	Ductal and Lobular Neoplasms	TCGA-AQ-A0Y5-01A	d0b78f3f-a198-437a-ab8c-204345d3b75d	Primary Tumor	Illumina	Breast	9bb258a4-dd26-4c43-bd29-04b68ea3c7ca	f5675b71-ed1b-4fdb-be07-d627dc98ed88	TCGA-AQ-A0Y5-01A-11R-A14M-07	GRCh38.d1.vd1	TCGA-AQ-A0Y5	TCGA-BRCA	RNA-Seq
66dd05992e31470d70b4da0c	28b12d43-f858-458b-9305-6581a9498e59.rna_seq.genomic.gdc_realn.bam	4440237642	li2g2uc/neoverse-pancancer	not hispanic or latino	female	white	Alive	Ductal and Lobular Neoplasms	TCGA-E2-A1LH-01A	d8ecba6a-9fff-4993-a799-9a8d2aea524e	Primary Tumor	Illumina	Breast	66f3892f-f4ec-412c-9c56-a9e9b56a15ee	c236908e-4814-409b-9fcc-2bedf60aa168	TCGA-E2-A1LH-01A-11R-A14D-07	GRCh38.d1.vd1	TCGA-E2-A1LH	TCGA-BRCA	RNA-Seq
66dd05992e31470d70b4da0d	93f8d395-2512-41fc-992e-236b706dd281.rna_seq.genomic.gdc_realn.bam	9391068876	li2g2uc/neoverse-pancancer	not hispanic or latino	female	white	Alive	Ductal and Lobular Neoplasms	TCGA-D8-A27R-01A	0b23b5fe-6c7e-4297-bc55-f93fcb830ac4	Primary Tumor	Illumina	Breast	70546486-80a3-452c-8722-1bd7b14d5ac4	b10e80e2-6ded-42f8-beab-b436e0286be1	TCGA-D8-A27R-01A-11R-A16F-07	GRCh38.d1.vd1	TCGA-D8-A27R	TCGA-BRCA	RNA-Seq
66dd05992e31470d70b4da0f	1d468785-141d-40ca-acb1-d6d85a8c9d7b.rna_seq.genomic.gdc_realn.bam	8577486874	li2g2uc/neoverse-pancancer	not reported	female	not reported	Alive	Ductal and Lobular Neoplasms	TCGA-A8-A06R-01A	f3ba71f9-25f3-4784-bf2d-3aa522a0cba8	Primary Tumor	Illumina	Breast	e2d7656c-0d06-427c-998c-c26ba4a1def4	7fa91f3b-34db-41ba-8447-d745eebac2db	TCGA-A8-A06R-01A-11R-A00Z-07	GRCh38.d1.vd1	TCGA-A8-A06R	TCGA-BRCA	RNA-Seq
66dd05992e31470d70b4da11	34a0c8c5-8086-4f33-9ecb-7518035a4a7f.rna_seq.genomic.gdc_realn.bam	7540260552	li2g2uc/neoverse-pancancer	not hispanic or latino	female	white	Alive	Ductal and Lobular Neoplasms	TCGA-A2-A0T6-01A	08306ede-e74b-4be9-b768-7fd98647b6ac	Primary Tumor	Illumina	Breast	e3639f71-cfe7-46c7-8390-73f8043ac6b0	f05204c8-8301-4117-b826-b5fa194d28d2	TCGA-A2-A0T6-01A-11R-A084-07	GRCh38.d1.vd1	TCGA-A2-A0T6	TCGA-BRCA	RNA-Seq
66dd05992e31470d70b4da13	870c128f-49d0-462a-8970-5175e791096b.rna_seq.genomic.gdc_realn.bam	6976938744	li2g2uc/neoverse-pancancer	not reported	female	not reported	Alive	Ductal and Lobular Neoplasms	TCGA-A8-A07S-01A	a20fa2c4-a502-47e3-bfaa-2ec4cce3a859	Primary Tumor	Illumina	Breast	15acd388-f958-4f43-bc38-39bab4cb830e	0126489d-c12a-4651-8700-d7090732d7ab	TCGA-A8-A07S-01A-11R-A034-07	GRCh38.d1.vd1	TCGA-A8-A07S	TCGA-BRCA	RNA-Seq
66dd05992e31470d70b4da15	af58b506-df1d-4221-964d-76dbade6ab85.rna_seq.genomic.gdc_realn.bam	8572375591	li2g2uc/neoverse-pancancer	not hispanic or latino	female	white	Dead	Ductal and Lobular Neoplasms	TCGA-AR-A0TY-01A	da1c58a7-c6bd-47d9-95c2-8d2ac70e20e4	Primary Tumor	Illumina	Breast	7fe47d2c-6b7d-4fa3-8e22-14fdb2b44920	2147c985-f4f4-441a-9142-9b76e6131435	TCGA-AR-A0TY-01A-12R-A115-07	GRCh38.d1.vd1	TCGA-AR-A0TY	TCGA-BRCA	RNA-Seq
66dd05992e31470d70b4da17	723ed50c-2c78-4a3a-9f6e-9f9e8e264f6b.rna_seq.genomic.gdc_realn.bam	7390134367	li2g2uc/neoverse-pancancer	not hispanic or latino	female	white	Alive	Ductal and Lobular Neoplasms	TCGA-E2-A15J-01A	1fef9454-b3e8-4d9d-a9aa-aa1f1a32b80c	Primary Tumor	Illumina	Breast	376c13fa-ba3e-4f2e-a8bc-87fb70541239	6f68a61c-8aec-42d3-b225-22bc6da3e355	TCGA-E2-A15J-01A-11R-A12P-07	GRCh38.d1.vd1	TCGA-E2-A15J	TCGA-BRCA	RNA-Seq
66dd05992e31470d70b4da1b	18e5bf73-efdd-4c75-957c-68a94f6cb396.rna_seq.genomic.gdc_realn.bam	9164030143	li2g2uc/neoverse-pancancer	not hispanic or latino	female	black or african american	Alive	Ductal and Lobular Neoplasms	TCGA-BH-A42V-01A	57cf380d-ab52-467f-b9ae-740b2f84c820	Primary Tumor	Illumina	Breast	2fa59be9-ecde-49b2-b109-7000d5180847	2cf478d5-5400-4724-bf36-89bf1df26284	TCGA-BH-A42V-01A-11R-A24H-07	GRCh38.d1.vd1	TCGA-BH-A42V	TCGA-BRCA	RNA-Seq
66dd05992e31470d70b4da1d	675732d7-23c5-436b-b21a-104081feb1be.rna_seq.genomic.gdc_realn.bam	8169751791	li2g2uc/neoverse-pancancer	not hispanic or latino	female	asian	Alive	Cystic, Mucinous and Serous Neoplasms	TCGA-C8-A8HQ-01A	6951fe6a-d7d1-4f41-85af-76655b5d1f62	Primary Tumor	Illumina	Breast	7f8c9d62-0803-44d6-9375-b4e71612a0b1	e24e7c7e-1cd5-4c45-b50c-a731f894cdbe	TCGA-C8-A8HQ-01A-11R-A36F-07	GRCh38.d1.vd1	TCGA-C8-A8HQ	TCGA-BRCA	RNA-Seq
66dd05992e31470d70b4da1f	7dc54973-bfae-4811-b947-f98a6ac24b25.rna_seq.genomic.gdc_realn.bam	6136394527	li2g2uc/neoverse-pancancer	not hispanic or latino	female	white	Alive	Ductal and Lobular Neoplasms	TCGA-E2-A152-01A	a8015490-9740-45c9-8bd2-eb6d1beefc2e	Primary Tumor	Illumina	Breast	be8c1926-064b-4a2f-9345-e34f0dc78bff	0ef32921-bb7a-4055-a6ed-e8ced5f824e4	TCGA-E2-A152-01A-11R-A12D-07	GRCh38.d1.vd1	TCGA-E2-A152	TCGA-BRCA	RNA-Seq
66dd05992e31470d70b4da22	0e8857f9-6f8b-46c5-a019-9c69bdc50525.rna_seq.genomic.gdc_realn.bam	9277225502	li2g2uc/neoverse-pancancer	not hispanic or latino	female	white	Alive	Ductal and Lobular Neoplasms	TCGA-BH-A18I-01A	9c1ceb7d-6fed-4c2f-a89a-bf3c5b15ca58	Primary Tumor	Illumina	Breast	844b3442-a740-4cb4-a1fb-b481c552cc88	f7622b8a-b57c-42f0-bad1-c85edd41f034	TCGA-BH-A18I-01A-11R-A12D-07	GRCh38.d1.vd1	TCGA-BH-A18I	TCGA-BRCA	RNA-Seq
66dd05992e31470d70b4da24	f18a5a92-2b2e-4834-8610-df98760db5aa.rna_seq.genomic.gdc_realn.bam	9062633581	li2g2uc/neoverse-pancancer	hispanic or latino	female	white	Alive	Ductal and Lobular Neoplasms	TCGA-EW-A3E8-01B	c0b7b798-3383-4a45-a455-9eca5810739e	Primary Tumor	Illumina	Breast	37cb523b-c33a-4980-9b06-6e91389ce70e	a896cc6d-91d8-4c63-b9c6-2b049e88b8b3	TCGA-EW-A3E8-01B-11R-A24H-07	GRCh38.d1.vd1	TCGA-EW-A3E8	TCGA-BRCA	RNA-Seq
66dd05992e31470d70b4da26	baf9135d-d8dd-4e04-9115-4055b81fae05.rna_seq.genomic.gdc_realn.bam	7122067905	li2g2uc/neoverse-pancancer	not hispanic or latino	female	black or african american	Alive	Ductal and Lobular Neoplasms	TCGA-E2-A56Z-01A	45c3975c-d333-4237-93f7-e12dc2451c38	Primary Tumor	Illumina	Breast	96af7552-6f51-4abe-8394-b9e966a70228	ef196594-35dc-4ba9-8beb-1efe72d59e6a	TCGA-E2-A56Z-01A-12R-A29R-07	GRCh38.d1.vd1	TCGA-E2-A56Z	TCGA-BRCA	RNA-Seq
66dd05992e31470d70b4da27	f9683515-b944-4c7b-b41d-ea105bd37a5a.rna_seq.genomic.gdc_realn.bam	7997375921	li2g2uc/neoverse-pancancer	not hispanic or latino	female	black or african american	Alive	Ductal and Lobular Neoplasms	TCGA-OL-A6VO-01A	398fb71b-ca83-44e7-bf0d-b1ca464b0283	Primary Tumor	Illumina	Breast	5cb12edf-25a1-40f6-831a-5fb1f56676e1	bfb67ae4-dcfe-4002-8f5a-35dbec269889	TCGA-OL-A6VO-01A-12R-A33J-07	GRCh38.d1.vd1	TCGA-OL-A6VO	TCGA-BRCA	RNA-Seq
66dd05992e31470d70b4da28	20658f84-7e36-440f-9e88-08eab304813b.rna_seq.genomic.gdc_realn.bam	8786936779	li2g2uc/neoverse-pancancer	not hispanic or latino	female	white	Alive	Ductal and Lobular Neoplasms	TCGA-AR-A1AI-01A	9848307d-1bd5-40c1-b655-a33297aaf74f	Primary Tumor	Illumina	Breast	52ff562f-6a13-435a-acab-16a064633b1d	2e78b083-64df-4f0e-95ae-783209aee124	TCGA-AR-A1AI-01A-11R-A12P-07	GRCh38.d1.vd1	TCGA-AR-A1AI	TCGA-BRCA	RNA-Seq
66dd05992e31470d70b4da2a	57730033-1db5-4e48-81ff-b6ee4f3c0ab4.rna_seq.genomic.gdc_realn.bam	8182938066	li2g2uc/neoverse-pancancer	not hispanic or latino	female	white	Dead	Ductal and Lobular Neoplasms	TCGA-BH-A1F5-01A	e663954c-05a8-479a-a623-400c1eb5efc6	Primary Tumor	Illumina	Breast	07c52f68-8ece-4702-8573-9b21f32df787	5cd62b0e-902e-492c-843d-5d8aa6964dc5	TCGA-BH-A1F5-01A-12R-A13Q-07	GRCh38.d1.vd1	TCGA-BH-A1F5	TCGA-BRCA	RNA-Seq
66dd05992e31470d70b4da2d	8229679f-179d-42b8-a9e7-7d733fe9969e.rna_seq.genomic.gdc_realn.bam	6784169012	li2g2uc/neoverse-pancancer	not hispanic or latino	female	white	Alive	Ductal and Lobular Neoplasms	TCGA-AC-A3W6-01A	1b4cfad1-e353-4411-97b6-2b7b9309e95e	Primary Tumor	Illumina	Breast	bfedc051-75dd-44f8-add4-40ec7eabf0b0	314e66df-0adc-4b7f-98e0-a32929192c71	TCGA-AC-A3W6-01A-12R-A22K-07	GRCh38.d1.vd1	TCGA-AC-A3W6	TCGA-BRCA	RNA-Seq
66dd05992e31470d70b4da2f	f1d01b35-7a63-48c1-82ae-a9684906ef65.rna_seq.genomic.gdc_realn.bam	6487274220	li2g2uc/neoverse-pancancer	not hispanic or latino	female	white	Dead	Cystic, Mucinous and Serous Neoplasms	TCGA-D8-A73W-01A	ea8dbc7a-54c6-469c-865e-f49d00b0223d	Primary Tumor	Illumina	Breast	ae442e30-9756-46a8-825b-3e5b7ad394d5	a6c10459-25fb-486d-a027-d17f1941b5ae	TCGA-D8-A73W-01A-22R-A352-07	GRCh38.d1.vd1	TCGA-D8-A73W	TCGA-BRCA	RNA-Seq
66dd05992e31470d70b4da38	94027f46-390c-4dda-ab89-cb1ac0a291cd.rna_seq.genomic.gdc_realn.bam	5581018285	li2g2uc/neoverse-pancancer	not hispanic or latino	female	white	Alive	Ductal and Lobular Neoplasms	TCGA-BH-A18H-01A	878f975b-94fd-4d69-b7e7-1ed3ac2ee438	Primary Tumor	Illumina	Breast	7bc7f99c-28d4-4b54-b9bd-53d5de00cab7	9321161b-d568-4d38-aed3-956786a06329	TCGA-BH-A18H-01A-11R-A12D-07	GRCh38.d1.vd1	TCGA-BH-A18H	TCGA-BRCA	RNA-Seq
66dd05992e31470d70b4da39	73729b89-4802-4780-9e7f-cb160a04bb17.rna_seq.genomic.gdc_realn.bam	6030774064	li2g2uc/neoverse-pancancer	not hispanic or latino	female	black or african american	Alive	Ductal and Lobular Neoplasms	TCGA-A7-A56D-01A	f062cbd0-2426-40ac-a4be-e74ac61fa2a7	Primary Tumor	Illumina	Breast	3858b3ae-a4a9-4b91-8bd3-b7e20fb531e4	38cfb491-3a6f-41c7-88b1-62bd97dba0c5	TCGA-A7-A56D-01A-11R-A27Q-07	GRCh38.d1.vd1	TCGA-A7-A56D	TCGA-BRCA	RNA-Seq
66dd05992e31470d70b4da3c	3d05d072-d042-4c02-aaf6-ee2e589003d6.rna_seq.genomic.gdc_realn.bam	8305730815	li2g2uc/neoverse-pancancer	not hispanic or latino	female	white	Alive	Ductal and Lobular Neoplasms	TCGA-AO-A124-01A	b094e8b2-8ece-4b36-8025-18073a8b873c	Primary Tumor	Illumina	Breast	5cd42d4a-5971-4a01-8c10-99321105a864	2f4d3cea-30c8-4cf0-a610-33b3e20241e8	TCGA-AO-A124-01A-11R-A10J-07	GRCh38.d1.vd1	TCGA-AO-A124	TCGA-BRCA	RNA-Seq
66dd05992e31470d70b4da44	1e473e62-d679-45be-890c-77c52a3e7d47.rna_seq.genomic.gdc_realn.bam	8402782360	li2g2uc/neoverse-pancancer	not hispanic or latino	female	white	Alive	Cystic, Mucinous and Serous Neoplasms	TCGA-A7-A3RF-01A	7451af3c-acc0-4d79-8429-6b8be96911d8	Primary Tumor	Illumina	Breast	de0a584e-117e-4cf6-8c4a-6fb040270eda	2868849c-2ba4-42de-aef2-028bf68f4cb3	TCGA-A7-A3RF-01A-11R-A22K-07	GRCh38.d1.vd1	TCGA-A7-A3RF	TCGA-BRCA	RNA-Seq
66dd05992e31470d70b4da46	f084874a-f9a8-4858-a858-d9b80871755b.rna_seq.genomic.gdc_realn.bam	8158376381	li2g2uc/neoverse-pancancer	not hispanic or latino	female	black or african american	Alive	Ductal and Lobular Neoplasms	TCGA-E2-A573-01A	6429c443-8ac3-407f-bb9c-66420b904bbf	Primary Tumor	Illumina	Breast	be17bc7b-550a-461b-9f7b-2a5845cc12b2	8e324f79-8fbf-4d12-94d2-7b5a978425fc	TCGA-E2-A573-01A-11R-A29R-07	GRCh38.d1.vd1	TCGA-E2-A573	TCGA-BRCA	RNA-Seq
66dd05992e31470d70b4da49	92b7faad-a817-4464-a074-9b64bf25fad5.rna_seq.genomic.gdc_realn.bam	7783761354	li2g2uc/neoverse-pancancer	not reported	female	not reported	Alive	Ductal and Lobular Neoplasms	TCGA-A8-A09M-01A	626b4ff0-2188-4a14-aac8-6703c624917f	Primary Tumor	Illumina	Breast	3e08280c-f748-43c7-928b-007b322917b2	6d1ce13f-530e-433f-b2a3-f30793b0b003	TCGA-A8-A09M-01A-11R-A00Z-07	GRCh38.d1.vd1	TCGA-A8-A09M	TCGA-BRCA	RNA-Seq
66dd05992e31470d70b4da4c	d33cdca5-78ec-4d34-be08-51efd97e8bfb.rna_seq.genomic.gdc_realn.bam	9557838902	li2g2uc/neoverse-pancancer	not hispanic or latino	female	asian	Alive	Ductal and Lobular Neoplasms	TCGA-C8-A1HJ-01A	a855c228-a263-44df-87a0-cbc32187e3f5	Primary Tumor	Illumina	Breast	c0dd6c33-008d-44e8-b20c-8089bc3e29a3	e11024c2-709d-4e47-a9f3-45894a27f2bb	TCGA-C8-A1HJ-01A-11R-A13Q-07	GRCh38.d1.vd1	TCGA-C8-A1HJ	TCGA-BRCA	RNA-Seq
66dd05992e31470d70b4da4f	f7c6320e-0c39-4b92-9a25-fd4e03b70362.rna_seq.genomic.gdc_realn.bam	9377826921	li2g2uc/neoverse-pancancer	not hispanic or latino	female	white	Alive	Ductal and Lobular Neoplasms	TCGA-E2-A1LI-01A	3558dec7-eae3-4a41-a217-266c6a4535fb	Primary Tumor	Illumina	Breast	fa643dcc-4f4c-44d0-9f4d-199de04f8d2b	55a21e0c-e8a7-43bf-8b28-0e06211114d7	TCGA-E2-A1LI-01A-12R-A157-07	GRCh38.d1.vd1	TCGA-E2-A1LI	TCGA-BRCA	RNA-Seq
66dd05992e31470d70b4da50	c84dbd50-ff69-4824-afe5-1eaec5780d27.rna_seq.genomic.gdc_realn.bam	4467089190	li2g2uc/neoverse-pancancer	not hispanic or latino	female	white	Alive	Ductal and Lobular Neoplasms	TCGA-E2-A1II-01A	0fe1419e-a005-407c-8ae7-15c4c1579539	Primary Tumor	Illumina	Breast	f7a5cfcb-623c-4858-ba32-e6ca63c75d2a	e70a8d1b-f29d-412f-8c90-85862a2b75ad	TCGA-E2-A1II-01A-11R-A144-07	GRCh38.d1.vd1	TCGA-E2-A1II	TCGA-BRCA	RNA-Seq
66dd05992e31470d70b4da54	36998e69-e955-49da-b859-2092caff19cb.rna_seq.genomic.gdc_realn.bam	11736743220	li2g2uc/neoverse-pancancer	not reported	female	not reported	Alive	Ductal and Lobular Neoplasms	TCGA-A8-A06Z-01A	2399caeb-ead2-4003-af38-809db4ac2e2b	Primary Tumor	Illumina	Breast	42b99ee7-a1ae-4383-b343-adf468cb8b51	993d2cba-b4f8-4a46-994b-b97bb9f10d34	TCGA-A8-A06Z-01A-11R-A00Z-07	GRCh38.d1.vd1	TCGA-A8-A06Z	TCGA-BRCA	RNA-Seq
66dd05992e31470d70b4da56	a02fb212-a6cc-40b2-9d31-481fc1ce0911.rna_seq.genomic.gdc_realn.bam	10709587717	li2g2uc/neoverse-pancancer	not hispanic or latino	female	white	Alive	Ductal and Lobular Neoplasms	TCGA-A7-A26E-01A	011b9b2d-ebe5-42bf-9662-d922faccc7a1	Primary Tumor	Illumina	Breast	6130b450-8b88-4a9a-b462-a34ec94183c9	d6023f30-0d07-4839-98d1-0b22b366cc51	TCGA-A7-A26E-01A-11R-A169-07	GRCh38.d1.vd1	TCGA-A7-A26E	TCGA-BRCA	RNA-Seq
66dd05992e31470d70b4da58	d5926b71-692e-4b6f-a7e1-8b5afdd745c6.rna_seq.genomic.gdc_realn.bam	4199671154	li2g2uc/neoverse-pancancer	not hispanic or latino	female	white	Alive	Cystic, Mucinous and Serous Neoplasms	TCGA-AC-A8OR-01A	8cd1ba0b-ead9-4661-a796-6c9dbf1c42cd	Primary Tumor	Illumina	Breast	15c73666-b316-4108-97e9-9d0e40540a2c	4b35717e-b682-4b39-a5ef-5c9c037e6304	TCGA-AC-A8OR-01A-21R-A41B-07	GRCh38.d1.vd1	TCGA-AC-A8OR	TCGA-BRCA	RNA-Seq
66dd05992e31470d70b4da59	d4bca8f9-f63e-43bb-ab6b-7529a86afac5.rna_seq.genomic.gdc_realn.bam	8766660155	li2g2uc/neoverse-pancancer	not hispanic or latino	female	white	Alive	Ductal and Lobular Neoplasms	TCGA-AR-A1AW-01A	a12fd22a-7f84-4b6e-b6d8-012e38eb73d7	Primary Tumor	Illumina	Breast	cff4a5bc-ba2b-47d6-8d36-6277ae991606	7cfe5395-8477-405a-8260-b3b3aaf46a42	TCGA-AR-A1AW-01A-21R-A12P-07	GRCh38.d1.vd1	TCGA-AR-A1AW	TCGA-BRCA	RNA-Seq
66dd05992e31470d70b4da60	c285a0ef-5076-4265-be61-98c064242718.rna_seq.genomic.gdc_realn.bam	10768200807	li2g2uc/neoverse-pancancer	not hispanic or latino	female	white	Alive	Ductal and Lobular Neoplasms	TCGA-E9-A1RC-01A	5cdae21d-eee5-478f-932a-0f51fcf5f031	Primary Tumor	Illumina	Breast	00168e86-d23a-48ae-8c60-36d970051907	9eaa7f15-8a97-4a49-9e93-b5790a1fade0	TCGA-E9-A1RC-01A-11R-A157-07	GRCh38.d1.vd1	TCGA-E9-A1RC	TCGA-BRCA	RNA-Seq
66dd05992e31470d70b4da61	e6b6dada-24d1-4020-b5c0-3824670d079e.rna_seq.genomic.gdc_realn.bam	9410908445	li2g2uc/neoverse-pancancer	not hispanic or latino	female	black or african american	Alive	Ductal and Lobular Neoplasms	TCGA-E2-A1L8-01A	eebad74f-5961-4e91-b0eb-157a2f6f952b	Primary Tumor	Illumina	Breast	68c8e567-1ac0-40f1-a3a7-a79d77a4ae12	91657171-7e5e-4a81-9201-d0b2d5806c04	TCGA-E2-A1L8-01A-11R-A13Q-07	GRCh38.d1.vd1	TCGA-E2-A1L8	TCGA-BRCA	RNA-Seq
66dd05992e31470d70b4da64	1bc678a3-1850-4ab6-874b-d68992fddc7b.rna_seq.genomic.gdc_realn.bam	7776578484	li2g2uc/neoverse-pancancer	not reported	female	asian	Alive	Ductal and Lobular Neoplasms	TCGA-BH-A0HW-01A	29fdc464-f216-4828-b456-829f71436e27	Primary Tumor	Illumina	Breast	0172d30c-287c-4f3e-b70c-5760c6dccb7c	f76e87a9-4a50-48b4-9527-eac98c38800e	TCGA-BH-A0HW-01A-11R-A034-07	GRCh38.d1.vd1	TCGA-BH-A0HW	TCGA-BRCA	RNA-Seq
66dd05992e31470d70b4da66	a410ae33-9070-4d1d-886a-21f04666a6c7.rna_seq.genomic.gdc_realn.bam	8082511232	li2g2uc/neoverse-pancancer	not hispanic or latino	female	white	Alive	Ductal and Lobular Neoplasms	TCGA-E9-A6HE-01A	7e9c8d3c-790c-46ad-8f31-b557b7c26f69	Primary Tumor	Illumina	Breast	ce48b228-7e2a-46e9-beca-ab990b5c2b3e	ce4833ca-7926-4c85-9a2d-1def273d4f77	TCGA-E9-A6HE-01A-11R-A31O-07	GRCh38.d1.vd1	TCGA-E9-A6HE	TCGA-BRCA	RNA-Seq
66dd05992e31470d70b4da67	8cf6a0f3-9dfb-41f5-b855-c313c583e707.rna_seq.genomic.gdc_realn.bam	5875446947	li2g2uc/neoverse-pancancer	not hispanic or latino	female	white	Alive	Ductal and Lobular Neoplasms	TCGA-BH-A0BR-01A	3ecb0147-276d-486c-9af0-ce437c24ba83	Primary Tumor	Illumina	Breast	0ef20000-2c8e-47bb-86e5-ffa2814099a7	581cc2a6-e95c-46e1-8530-598a616e86be	TCGA-BH-A0BR-01A-21R-A115-07	GRCh38.d1.vd1	TCGA-BH-A0BR	TCGA-BRCA	RNA-Seq
66dd05992e31470d70b4da68	8c147a31-a1be-4464-9606-12b14fbdf8d3.rna_seq.genomic.gdc_realn.bam	6163426364	li2g2uc/neoverse-pancancer	not hispanic or latino	female	white	Alive	Ductal and Lobular Neoplasms	TCGA-A1-A0SF-01A	4b620966-b4c7-4615-bf58-ca9d3226b9bd	Primary Tumor	Illumina	Breast	28089e15-5e2c-4e83-ba6c-62b3cb40e431	f4d51ca6-89a6-4571-ae8d-0fad7dde4452	TCGA-A1-A0SF-01A-11R-A144-07	GRCh38.d1.vd1	TCGA-A1-A0SF	TCGA-BRCA	RNA-Seq
66dd05992e31470d70b4da69	1bd6dff8-ad21-4a45-b496-2d52ba995e5e.rna_seq.genomic.gdc_realn.bam	6684977483	li2g2uc/neoverse-pancancer	not reported	female	black or african american	Alive	Ductal and Lobular Neoplasms	TCGA-OL-A5RX-01A	43c0bec6-6fac-47b1-83cb-200a15a932be	Primary Tumor	Illumina	Breast	650c0c98-4432-4e9a-9e83-4ad8a7a0d628	c26f4fcf-bb96-46ba-80df-c8f3b926a296	TCGA-OL-A5RX-01A-11R-A28M-07	GRCh38.d1.vd1	TCGA-OL-A5RX	TCGA-BRCA	RNA-Seq
66dd05992e31470d70b4da6a	9dd14de1-13c3-4586-8aad-1f3b0cb63de7.rna_seq.genomic.gdc_realn.bam	3907875716	li2g2uc/neoverse-pancancer	not hispanic or latino	female	white	Dead	Ductal and Lobular Neoplasms	TCGA-BH-A1EO-01A	4510295e-8aa7-4ef1-b2b7-91cc902f8200	Primary Tumor	Illumina	Breast	e6f1450a-6731-4593-82c3-28f839ebf148	9d501ca9-f50d-45fc-bcc3-fee15f9771cd	TCGA-BH-A1EO-01A-11R-A137-07	GRCh38.d1.vd1	TCGA-BH-A1EO	TCGA-BRCA	RNA-Seq
66dd05992e31470d70b4da70	fb9c23f2-8694-41ca-a126-a5a131abeac1.rna_seq.genomic.gdc_realn.bam	9597430406	li2g2uc/neoverse-pancancer	not hispanic or latino	female	white	Alive	Ductal and Lobular Neoplasms	TCGA-D8-A1JA-01A	9ced0c70-c46c-4f98-8f48-840defe4b8b1	Primary Tumor	Illumina	Breast	ae81378c-ada3-43cb-9855-941467fd856c	4584c7e2-8011-4231-a5e6-26a264f6d1b1	TCGA-D8-A1JA-01A-11R-A13Q-07	GRCh38.d1.vd1	TCGA-D8-A1JA	TCGA-BRCA	RNA-Seq
66dd05992e31470d70b4da73	687d5cbd-0877-4e31-86d7-9fcb32a82f10.rna_seq.genomic.gdc_realn.bam	4015854379	li2g2uc/neoverse-pancancer	not hispanic or latino	female	black or african american	Alive	Ductal and Lobular Neoplasms	TCGA-E2-A9RU-01A	6f18f96e-c0c9-4cc4-9fb2-cba8949d5402	Primary Tumor	Illumina	Breast	12037b1a-ef64-4ea7-99c8-703132eb2d1e	71ca5ed1-c8d8-4b05-aaa1-c4051976fe1c	TCGA-E2-A9RU-01A-11R-A41B-07	GRCh38.d1.vd1	TCGA-E2-A9RU	TCGA-BRCA	RNA-Seq
66dd05992e31470d70b4da76	92e1baff-0f43-4841-aab9-fdda0078673a.rna_seq.genomic.gdc_realn.bam	8929225831	li2g2uc/neoverse-pancancer	not hispanic or latino	female	black or african american	Alive	Ductal and Lobular Neoplasms	TCGA-A2-A259-01A	3fc3755d-a3f8-4e2c-813f-ff124f2a75c1	Primary Tumor	Illumina	Breast	7157ccb4-b4f6-41ba-9f9c-da862b749a57	eb2de640-6c2a-4c8a-87c3-80f9fbdc3d9b	TCGA-A2-A259-01A-11R-A16F-07	GRCh38.d1.vd1	TCGA-A2-A259	TCGA-BRCA	RNA-Seq
66dd05992e31470d70b4da79	83834ecf-bc98-416a-98c0-824229e6cfe0.rna_seq.genomic.gdc_realn.bam	7528434234	li2g2uc/neoverse-pancancer	not hispanic or latino	female	white	Alive	Ductal and Lobular Neoplasms	TCGA-A2-A0ET-01A	96f23d8a-be0f-4925-ba00-805dc293414c	Primary Tumor	Illumina	Breast	4eb0c00d-595c-47ee-bcad-818c7723656d	a7e04cc7-3f4c-4986-a336-8083e5653754	TCGA-A2-A0ET-01A-31R-A034-07	GRCh38.d1.vd1	TCGA-A2-A0ET	TCGA-BRCA	RNA-Seq
66dd05992e31470d70b4da7d	00a26384-1b1c-4db4-9664-75fb9b3febdb.rna_seq.genomic.gdc_realn.bam	6738308751	li2g2uc/neoverse-pancancer	not reported	female	black or african american	Alive	Ductal and Lobular Neoplasms	TCGA-OL-A5RV-01A	1d38d356-d126-4476-94d0-26616b9375b1	Primary Tumor	Illumina	Breast	2dca31d2-af60-4529-afac-e8838a7ee67c	1dbb21be-290d-4c22-a6da-9eb4a0c41edf	TCGA-OL-A5RV-01A-12R-A28M-07	GRCh38.d1.vd1	TCGA-OL-A5RV	TCGA-BRCA	RNA-Seq
66dd05992e31470d70b4da7f	13295142-1853-417f-a798-60c41fd90166.rna_seq.genomic.gdc_realn.bam	10777055369	li2g2uc/neoverse-pancancer	not hispanic or latino	female	asian	Alive	Cystic, Mucinous and Serous Neoplasms	TCGA-C8-A12X-01A	65cde5d5-1efc-4e30-b1bd-a93598794f2c	Primary Tumor	Illumina	Breast	2efa4fd0-1c0b-49c8-a11f-606d8618ec97	4ab470ca-b87c-448e-b4c6-48db22e39a39	TCGA-C8-A12X-01A-11R-A115-07	GRCh38.d1.vd1	TCGA-C8-A12X	TCGA-BRCA	RNA-Seq
66dd05992e31470d70b4da82	f9a27067-7485-4c9f-986b-878aa6cd132c.rna_seq.genomic.gdc_realn.bam	7841876794	li2g2uc/neoverse-pancancer	not hispanic or latino	female	white	Alive	Ductal and Lobular Neoplasms	TCGA-E2-A10B-01A	f801aeed-dc43-49d7-a319-84c8851979d9	Primary Tumor	Illumina	Breast	3b72a173-8ce4-444e-aeeb-39be3f3eb558	5f5cddc0-71d3-4bf4-a67c-66550596cf8d	TCGA-E2-A10B-01A-11R-A10J-07	GRCh38.d1.vd1	TCGA-E2-A10B	TCGA-BRCA	RNA-Seq
66dd05992e31470d70b4da84	44beea06-28a7-490a-b6bb-4e023230e51c.rna_seq.genomic.gdc_realn.bam	8784652084	li2g2uc/neoverse-pancancer	not reported	female	not reported	Alive	Ductal and Lobular Neoplasms	TCGA-A8-A06T-01A	2c04a2f5-321e-4dea-8e00-268325da65cb	Primary Tumor	Illumina	Breast	de1cdf25-62e6-41c0-b1c8-257175519041	7b80a02f-c065-4ec2-95fc-05baf0aa3926	TCGA-A8-A06T-01A-11R-A00Z-07	GRCh38.d1.vd1	TCGA-A8-A06T	TCGA-BRCA	RNA-Seq
66dd05992e31470d70b4da86	815b70e5-858d-416d-94aa-6749960883ce.rna_seq.genomic.gdc_realn.bam	7972761798	li2g2uc/neoverse-pancancer	not hispanic or latino	female	white	Dead	Ductal and Lobular Neoplasms	TCGA-BH-A18L-01A	9ddc3e7b-8b54-4a83-8335-8053940f56c1	Primary Tumor	Illumina	Breast	c3604281-d909-4819-a90e-a1081b1e9d7f	796e565c-3841-425a-bdfb-569776d7c9ac	TCGA-BH-A18L-01A-32R-A12D-07	GRCh38.d1.vd1	TCGA-BH-A18L	TCGA-BRCA	RNA-Seq
66dd05992e31470d70b4da8c	1a3dcc95-64bf-4886-9807-9511b24f30af.rna_seq.genomic.gdc_realn.bam	8906110847	li2g2uc/neoverse-pancancer	not hispanic or latino	female	white	Alive	Ductal and Lobular Neoplasms	TCGA-AR-A2LM-01A	0bf6e772-1aa1-4f54-9a50-c1414e2f22f3	Primary Tumor	Illumina	Breast	461cbf67-a11d-4411-95b5-cf83ecf05d02	9ebe5223-7566-4026-83ae-812283a8aaeb	TCGA-AR-A2LM-01A-11R-A180-07	GRCh38.d1.vd1	TCGA-AR-A2LM	TCGA-BRCA	RNA-Seq
66dd05992e31470d70b4da90	f988afae-48f8-4ecc-bb84-87924b454bf0.rna_seq.genomic.gdc_realn.bam	4034480263	li2g2uc/neoverse-pancancer	not reported	female	not reported	Alive	Ductal and Lobular Neoplasms	TCGA-A8-A0A1-01A	3efa245d-177d-4ef9-94f7-f554c54e345e	Primary Tumor	Illumina	Breast	8522865b-457c-4199-a870-bf8353f2b0a5	7d53f59e-5ae6-4325-9054-c9b1eac7983d	TCGA-A8-A0A1-01A-11R-A00Z-07	GRCh38.d1.vd1	TCGA-A8-A0A1	TCGA-BRCA	RNA-Seq
66dd05992e31470d70b4da92	30a67cbd-940c-40c4-9f86-a8ba9fe63177.rna_seq.genomic.gdc_realn.bam	8487006625	li2g2uc/neoverse-pancancer	not hispanic or latino	female	white	Alive	Ductal and Lobular Neoplasms	TCGA-GM-A3XN-01A	0930e97a-72ea-4bd5-b2f0-50c76af695f3	Primary Tumor	Illumina	Breast	740c53d0-b037-4475-82b3-044b2f879aac	281f2be7-7fb2-46f2-9a4a-033db48329a1	TCGA-GM-A3XN-01A-12R-A22U-07	GRCh38.d1.vd1	TCGA-GM-A3XN	TCGA-BRCA	RNA-Seq
66dd05992e31470d70b4da94	d32c4662-2b0b-4f78-b031-e6ff5286664c.rna_seq.genomic.gdc_realn.bam	7144411542	li2g2uc/neoverse-pancancer	not hispanic or latino	female	white	Alive	Ductal and Lobular Neoplasms	TCGA-E2-A10A-01A	4da7abaf-ac7a-41c0-8033-5780a398545c	Primary Tumor	Illumina	Breast	104213ad-3ec6-4a24-9760-72333b6c2c22	0c8615d8-e7a2-465a-8de3-961734941c16	TCGA-E2-A10A-01A-21R-A115-07	GRCh38.d1.vd1	TCGA-E2-A10A	TCGA-BRCA	RNA-Seq
66dd05992e31470d70b4da95	99d31369-3db2-4631-bc62-1aa6927476ad.rna_seq.genomic.gdc_realn.bam	8483946524	li2g2uc/neoverse-pancancer	not reported	female	white	Alive	Ductal and Lobular Neoplasms	TCGA-BH-A0H0-01A	96457ebf-ae88-41f4-97e5-cdc3163418aa	Primary Tumor	Illumina	Breast	38e26122-c473-41c1-afb0-cd3b9096e9f4	93a3fc8a-1b50-4da3-9dbb-cf9f582fc22e	TCGA-BH-A0H0-01A-11R-A056-07	GRCh38.d1.vd1	TCGA-BH-A0H0	TCGA-BRCA	RNA-Seq
66dd05992e31470d70b4da96	df6189e5-bd61-4be2-9d31-efef56cb4739.rna_seq.genomic.gdc_realn.bam	10138208642	li2g2uc/neoverse-pancancer	not hispanic or latino	female	white	Alive	Ductal and Lobular Neoplasms	TCGA-A7-A26J-01A	6cb6f179-defd-4661-af0a-c353b74c0c49	Primary Tumor	Illumina	Breast	ed40061b-ad15-4f91-94ae-ae276394f42d	31a140ce-bcb7-46b4-8105-626c9db1e183	TCGA-A7-A26J-01A-11R-A169-07	GRCh38.d1.vd1	TCGA-A7-A26J	TCGA-BRCA	RNA-Seq
66dd05992e31470d70b4da9a	80de2366-cd3c-4b51-9957-06ac3e152cf0.rna_seq.genomic.gdc_realn.bam	4684406451	li2g2uc/neoverse-pancancer	not hispanic or latino	female	white	Alive	Ductal and Lobular Neoplasms	TCGA-BH-A0W3-01A	3c612e12-6de8-44fa-a095-805c45474821	Primary Tumor	Illumina	Breast	0def3ef8-7608-483c-b899-4d459f6d2e2d	9ad80473-9148-45a7-ad6d-9936a899e022	TCGA-BH-A0W3-01A-11R-A109-07	GRCh38.d1.vd1	TCGA-BH-A0W3	TCGA-BRCA	RNA-Seq
66dd05992e31470d70b4da9c	5b858b45-79a5-4857-b59e-8c56a8b04320.rna_seq.genomic.gdc_realn.bam	11669457002	li2g2uc/neoverse-pancancer	not reported	female	not reported	Alive	Ductal and Lobular Neoplasms	TCGA-A8-A07C-01A	b6633c36-7ce4-4b69-9bf6-30b64d46c66f	Primary Tumor	Illumina	Breast	19d713e8-e754-44a4-9b23-0ef70f5d6b44	269af1ab-d92d-42da-bb6b-91929fab99f0	TCGA-A8-A07C-01A-11R-A034-07	GRCh38.d1.vd1	TCGA-A8-A07C	TCGA-BRCA	RNA-Seq
66dd05992e31470d70b4da9e	eed349c6-a5ed-4543-ae8d-67b394b26c7a.rna_seq.genomic.gdc_realn.bam	9318056002	li2g2uc/neoverse-pancancer	not hispanic or latino	female	white	Alive	Ductal and Lobular Neoplasms	TCGA-D8-A1JE-01A	115bc72c-116f-40c1-be9b-e3dd7650efae	Primary Tumor	Illumina	Breast	c7139402-146f-4c49-bcd0-f2a6a378911e	0d7511fd-b57f-4bba-abc2-38b24ba4a15a	TCGA-D8-A1JE-01A-11R-A13Q-07	GRCh38.d1.vd1	TCGA-D8-A1JE	TCGA-BRCA	RNA-Seq
66dd05992e31470d70b4daa0	0394cdb2-85e8-4cea-b572-4cb4ed779774.rna_seq.genomic.gdc_realn.bam	10981760495	li2g2uc/neoverse-pancancer	not hispanic or latino	female	black or african american	Alive	Ductal and Lobular Neoplasms	TCGA-EW-A1J2-01A	a381275f-8858-4793-a8a2-0ca9db7274c8	Primary Tumor	Illumina	Breast	5a6b6013-11d0-498d-a014-3ea8e14c61d5	2556d93d-9252-4248-a044-91deaa7f02df	TCGA-EW-A1J2-01A-21R-A13Q-07	GRCh38.d1.vd1	TCGA-EW-A1J2	TCGA-BRCA	RNA-Seq
66dd05992e31470d70b4daa2	952883cf-24c2-4ed7-bb96-3f736c15ae3d.rna_seq.genomic.gdc_realn.bam	6893957207	li2g2uc/neoverse-pancancer	not reported	female	black or african american	Alive	Ductal and Lobular Neoplasms	TCGA-AC-A2BK-01A	6fa2a667-9c36-4526-8a58-1975e863a806	Primary Tumor	Illumina	Breast	08893743-829b-4594-ab67-d5eb5e80a4f3	b85be663-edba-4e1e-a10c-d0297744a0e9	TCGA-AC-A2BK-01A-11R-A21T-07	GRCh38.d1.vd1	TCGA-AC-A2BK	TCGA-BRCA	RNA-Seq
66dd05992e31470d70b4daa3	75668632-f0c7-495b-ba34-cd4b00aa9450.rna_seq.genomic.gdc_realn.bam	7573888201	li2g2uc/neoverse-pancancer	not hispanic or latino	female	white	Alive	Ductal and Lobular Neoplasms	TCGA-E2-A10E-01A	dc15a8ae-991e-421c-bc70-70e94f79dd17	Primary Tumor	Illumina	Breast	0e932148-a592-42e2-b1df-4fd599db21e9	30ce2884-2ce3-4d6a-b758-17a554d6238c	TCGA-E2-A10E-01A-21R-A10J-07	GRCh38.d1.vd1	TCGA-E2-A10E	TCGA-BRCA	RNA-Seq
66dd05992e31470d70b4daa5	88d14d8e-cbbe-4157-b3ae-f1ddcb5e9551.rna_seq.genomic.gdc_realn.bam	6115099690	li2g2uc/neoverse-pancancer	not hispanic or latino	female	white	Dead	Ductal and Lobular Neoplasms	TCGA-E2-A14Z-01A	d7ce6b79-f7c0-481e-9dbd-6273f01c9786	Primary Tumor	Illumina	Breast	bcf768ee-138c-42a4-a3bf-b8d509c644d9	b9ae712b-823b-4ff8-bd1b-2eab4a2b5790	TCGA-E2-A14Z-01A-11R-A115-07	GRCh38.d1.vd1	TCGA-E2-A14Z	TCGA-BRCA	RNA-Seq
66dd05992e31470d70b4daa8	d38b6aba-7bfd-43f0-98f7-f669323e6da1.rna_seq.genomic.gdc_realn.bam	9652010359	li2g2uc/neoverse-pancancer	not hispanic or latino	female	white	Alive	Cystic, Mucinous and Serous Neoplasms	TCGA-A7-A3J0-01A	da70cf7e-0e61-4c72-b4c5-c408569d11b8	Primary Tumor	Illumina	Breast	1fbf8004-0091-4eb0-9042-d2f1a5174abe	025eac6d-539e-4e43-a6f7-4a2d2def571d	TCGA-A7-A3J0-01A-11R-A213-07	GRCh38.d1.vd1	TCGA-A7-A3J0	TCGA-BRCA	RNA-Seq
66dd05992e31470d70b4daab	b3861080-a052-4432-82f8-193122ab29d4.rna_seq.genomic.gdc_realn.bam	6334143115	li2g2uc/neoverse-pancancer	not hispanic or latino	female	white	Alive	Ductal and Lobular Neoplasms	TCGA-A7-A13F-01A	2cf68894-168b-458b-af4f-53cad72989a8	Primary Tumor	Illumina	Breast	fc4f35dd-9924-4e5d-ba71-0d7a79752b6a	b36c8878-bab6-4f61-9a4e-4dcfca21391e	TCGA-A7-A13F-01A-11R-A12P-07	GRCh38.d1.vd1	TCGA-A7-A13F	TCGA-BRCA	RNA-Seq
66dd05992e31470d70b4daae	43d15c49-f348-48a8-b00f-7f6a7b605a04.rna_seq.genomic.gdc_realn.bam	5559387540	li2g2uc/neoverse-pancancer	not hispanic or latino	female	white	Alive	Ductal and Lobular Neoplasms	TCGA-A2-A0SU-01A	c632675e-e8af-43cd-8744-5be3754c1c14	Primary Tumor	Illumina	Breast	05aa0960-505b-4b04-be9f-7b54940f5b27	46b0a695-f283-4623-a78b-954753e8ee62	TCGA-A2-A0SU-01A-11R-A084-07	GRCh38.d1.vd1	TCGA-A2-A0SU	TCGA-BRCA	RNA-Seq
66dd05992e31470d70b4dab2	0361ec21-e83f-40a9-b825-d92487b1239a.rna_seq.genomic.gdc_realn.bam	8304337084	li2g2uc/neoverse-pancancer	not hispanic or latino	female	asian	Alive	Ductal and Lobular Neoplasms	TCGA-C8-A1HO-01A	b3354b72-2637-4edc-9a95-e55801d3ac13	Primary Tumor	Illumina	Breast	1d8ecbae-6996-4d9d-bff8-ac761a8309ea	6e7092aa-e92c-4d9b-8ed1-f8c32f39fe80	TCGA-C8-A1HO-01A-11R-A13Q-07	GRCh38.d1.vd1	TCGA-C8-A1HO	TCGA-BRCA	RNA-Seq
66dd05992e31470d70b4daca	ede34eaa-699a-496a-a3d3-8ef57ddbdb43.rna_seq.genomic.gdc_realn.bam	7335538173	li2g2uc/neoverse-pancancer	not hispanic or latino	female	white	Alive	Ductal and Lobular Neoplasms	TCGA-D8-A3Z5-01A	77e25ae8-82ec-4dea-8e62-1176f27e47ba	Primary Tumor	Illumina	Breast	f47007db-f16a-4721-aac4-c7fb6e9ca868	ba0b6f0b-4e90-40b5-a47b-44ed4eb5dde2	TCGA-D8-A3Z5-01A-41R-A24H-07	GRCh38.d1.vd1	TCGA-D8-A3Z5	TCGA-BRCA	RNA-Seq
66dd05992e31470d70b4dacd	e6e7d36e-b6c6-4e54-95ee-ee20e6f1f80e.rna_seq.genomic.gdc_realn.bam	9579291081	li2g2uc/neoverse-pancancer	not reported	female	not reported	Alive	Ductal and Lobular Neoplasms	TCGA-A8-A081-01A	9d876f05-5080-4c4e-9bf5-45f631d381e5	Primary Tumor	Illumina	Breast	c88b614b-811e-42f9-86e3-10909ced98e7	050ec96b-f110-429e-a138-4a41b38a24ae	TCGA-A8-A081-01A-11R-A00Z-07	GRCh38.d1.vd1	TCGA-A8-A081	TCGA-BRCA	RNA-Seq
66dd05992e31470d70b4dad0	698e64da-61aa-4d7b-9f33-21d627cb4721.rna_seq.genomic.gdc_realn.bam	7394880749	li2g2uc/neoverse-pancancer	not hispanic or latino	female	black or african american	Dead	Ductal and Lobular Neoplasms	TCGA-B6-A0WS-01A	197741de-a098-4f04-bb37-8ea8b3bb39bc	Primary Tumor	Illumina	Breast	44bd10a8-c4c0-466c-8cd8-31a5da70ba0b	5dc7e339-f508-4d0d-ae4e-016a5425aba4	TCGA-B6-A0WS-01A-11R-A115-07	GRCh38.d1.vd1	TCGA-B6-A0WS	TCGA-BRCA	RNA-Seq
66dd05992e31470d70b4dad2	d24c2f4f-5623-4d8e-99e6-96b4fee2591c.rna_seq.genomic.gdc_realn.bam	8161299088	li2g2uc/neoverse-pancancer	not hispanic or latino	female	white	Alive	Ductal and Lobular Neoplasms	TCGA-D8-A1X7-01A	cdab777e-62de-4d51-92af-b6eb089c111f	Primary Tumor	Illumina	Breast	6b2497ef-abe8-4f6f-9225-1d700f55ad1c	70d8df1b-251c-4b3d-9de8-c20facd4cad8	TCGA-D8-A1X7-01A-11R-A14M-07	GRCh38.d1.vd1	TCGA-D8-A1X7	TCGA-BRCA	RNA-Seq
66dd05992e31470d70b4dad3	83f93d3f-d038-4773-a671-0f218f53821c.rna_seq.genomic.gdc_realn.bam	6763894148	li2g2uc/neoverse-pancancer	not hispanic or latino	female	white	Dead	Ductal and Lobular Neoplasms	TCGA-BH-A1EV-01A	417dea5f-f68e-4dab-940e-43ae8c67e5e6	Primary Tumor	Illumina	Breast	4dac7a33-db46-4815-8c6c-fb326959c741	29ac24fb-0065-47f8-b044-f4a66fad2394	TCGA-BH-A1EV-01A-11R-A137-07	GRCh38.d1.vd1	TCGA-BH-A1EV	TCGA-BRCA	RNA-Seq
66dd05992e31470d70b4dad4	c2e73efe-8112-48fc-9dbd-29b4b5b89ad0.rna_seq.genomic.gdc_realn.bam	8087884931	li2g2uc/neoverse-pancancer	not hispanic or latino	female	white	Alive	Ductal and Lobular Neoplasms	TCGA-A1-A0SN-01A	0dc337fa-da8b-42c4-b9a7-fb76d81c161f	Primary Tumor	Illumina	Breast	7fdf1ebf-149a-43d5-bae7-6e01beb647dd	62d2a36e-feb1-4084-8111-7ea38a4e3049	TCGA-A1-A0SN-01A-11R-A144-07	GRCh38.d1.vd1	TCGA-A1-A0SN	TCGA-BRCA	RNA-Seq
66dd05992e31470d70b4dad7	29246ea5-44e5-43d3-be04-c038c20db027.rna_seq.genomic.gdc_realn.bam	7688463889	li2g2uc/neoverse-pancancer	not reported	female	white	Alive	Ductal and Lobular Neoplasms	TCGA-A2-A04T-01A	b58ad350-5140-4fa8-bc2c-24bca8395f3a	Primary Tumor	Illumina	Breast	79d7a589-60bd-4b4a-89c1-d557fe24c733	6dd4870f-1ec2-484b-8703-6397d8e67daa	TCGA-A2-A04T-01A-21R-A034-07	GRCh38.d1.vd1	TCGA-A2-A04T	TCGA-BRCA	RNA-Seq
66dd05992e31470d70b4dad9	17985496-652a-4034-997b-b888d97316e3.rna_seq.genomic.gdc_realn.bam	9499121531	li2g2uc/neoverse-pancancer	not hispanic or latino	female	black or african american	Alive	Ductal and Lobular Neoplasms	TCGA-EW-A2FR-01A	af97e043-88cb-4f99-8f8b-9bcbcccdf842	Primary Tumor	Illumina	Breast	2bd1673c-b5c0-425b-9e62-c501bf29616b	061f9bb8-09f5-4788-b39d-35138a3aa019	TCGA-EW-A2FR-01A-11R-A21T-07	GRCh38.d1.vd1	TCGA-EW-A2FR	TCGA-BRCA	RNA-Seq
66dd05992e31470d70b4dadc	ea55206b-29c6-4a8b-9219-cfd28c29117a.rna_seq.genomic.gdc_realn.bam	8316329967	li2g2uc/neoverse-pancancer	not hispanic or latino	female	black or african american	Dead	Ductal and Lobular Neoplasms	TCGA-AO-A03P-01A	2d4c778c-7f77-4f0a-8261-2086accf15fd	Primary Tumor	Illumina	Breast	9543095d-b05b-43e0-8b8d-74bd916b510b	05507d2c-3dea-4554-8f06-039fd555309a	TCGA-AO-A03P-01A-11R-A00Z-07	GRCh38.d1.vd1	TCGA-AO-A03P	TCGA-BRCA	RNA-Seq
66dd05992e31470d70b4dadd	aae57dd0-eae8-48b0-855f-2cd17c9f524d.rna_seq.genomic.gdc_realn.bam	6393106520	li2g2uc/neoverse-pancancer	not hispanic or latino	female	asian	Alive	Ductal and Lobular Neoplasms	TCGA-C8-A12L-01A	441919eb-8c9f-478c-bda3-8de4f8295e8a	Primary Tumor	Illumina	Breast	0a5a7511-4e7b-4fe4-b323-c354acffab57	e3cf8f8c-8fe6-45e2-b786-7db5590c08cb	TCGA-C8-A12L-01A-11R-A115-07	GRCh38.d1.vd1	TCGA-C8-A12L	TCGA-BRCA	RNA-Seq
66dd05992e31470d70b4dadf	d769bce5-c92f-472f-8bb8-4bf4593e29d7.rna_seq.genomic.gdc_realn.bam	4956771021	li2g2uc/neoverse-pancancer	not hispanic or latino	female	white	Alive	Ductal and Lobular Neoplasms	TCGA-LL-A9Q3-01A	6af6d256-a753-46d2-b611-e4094ff265aa	Primary Tumor	Illumina	Breast	0aad6d2a-1699-4403-8d45-f0b315ec89c7	1152ad19-6fb1-4dfe-af73-b74323a47ac7	TCGA-LL-A9Q3-01A-11R-A41B-07	GRCh38.d1.vd1	TCGA-LL-A9Q3	TCGA-BRCA	RNA-Seq
66dd05992e31470d70b4dae0	c9f641bc-d9fe-4cd6-8e73-bbf6935aee52.rna_seq.genomic.gdc_realn.bam	11869937973	li2g2uc/neoverse-pancancer	not hispanic or latino	female	black or african american	Alive	Ductal and Lobular Neoplasms	TCGA-A7-A13D-01B	8785012f-f73e-4d68-87cf-1d804af32782	Primary Tumor	Illumina	Breast	3a13becc-9a26-496c-b028-5a72315d2cfe	1a7a397a-79fd-438c-a0c2-602e371327fa	TCGA-A7-A13D-01B-04R-A277-07	GRCh38.d1.vd1	TCGA-A7-A13D	TCGA-BRCA	RNA-Seq
66dd05992e31470d70b4dae3	768e0380-9183-4600-849b-0d315ba502fc.rna_seq.genomic.gdc_realn.bam	6347920169	li2g2uc/neoverse-pancancer	not hispanic or latino	female	white	Alive	Ductal and Lobular Neoplasms	TCGA-AR-A1AJ-01A	23e7a78a-1d56-4ad1-9bb4-72ec0178aff2	Primary Tumor	Illumina	Breast	98703904-572d-4220-b959-a1293a2e1c33	17bb7144-07ec-49d0-8345-2a5b4ceeeaec	TCGA-AR-A1AJ-01A-21R-A12P-07	GRCh38.d1.vd1	TCGA-AR-A1AJ	TCGA-BRCA	RNA-Seq
66dd05992e31470d70b4dae5	952e9924-3a48-4572-bf4c-95e5049e452d.rna_seq.genomic.gdc_realn.bam	7214323760	li2g2uc/neoverse-pancancer	not hispanic or latino	female	white	Alive	Ductal and Lobular Neoplasms	TCGA-E2-A15D-01A	c85f080a-1075-41df-959f-1b514a11b3c4	Primary Tumor	Illumina	Breast	b58514d7-7785-497d-ba94-165ee0a1b941	6c141702-104f-4ce1-ba82-1add65f07d7f	TCGA-E2-A15D-01A-11R-A115-07	GRCh38.d1.vd1	TCGA-E2-A15D	TCGA-BRCA	RNA-Seq
66dd05992e31470d70b4dae7	594263d2-e787-4e14-a2de-8f57727de001.rna_seq.genomic.gdc_realn.bam	8431027571	li2g2uc/neoverse-pancancer	not hispanic or latino	female	white	Alive	Ductal and Lobular Neoplasms	TCGA-BH-A0BG-01A	4f608829-ffc4-4527-886e-6bc764ab29f5	Primary Tumor	Illumina	Breast	70b29dd6-1688-4510-94dd-5fcb26a1a908	4aa1d78b-37cc-43be-b4f7-ce677992024e	TCGA-BH-A0BG-01A-11R-A115-07	GRCh38.d1.vd1	TCGA-BH-A0BG	TCGA-BRCA	RNA-Seq
66dd05992e31470d70b4daec	f48956a3-c821-429f-b1ad-a27133d739bd.rna_seq.genomic.gdc_realn.bam	5890509117	li2g2uc/neoverse-pancancer	not hispanic or latino	female	white	Dead	Ductal and Lobular Neoplasms	TCGA-BH-A18Q-01A	db4bc6aa-2e7d-4bcb-8519-a455f624d33b	Primary Tumor	Illumina	Breast	2c75afc3-11b5-444d-b6e0-61d76b299f40	f225775e-e46f-4d1d-8b13-042e9776dd72	TCGA-BH-A18Q-01A-12R-A12D-07	GRCh38.d1.vd1	TCGA-BH-A18Q	TCGA-BRCA	RNA-Seq
66dd05992e31470d70b4daee	951bac30-0a85-4dd8-8470-c1a3b84817f9.rna_seq.genomic.gdc_realn.bam	8004560269	li2g2uc/neoverse-pancancer	not hispanic or latino	female	black or african american	Alive	Ductal and Lobular Neoplasms	TCGA-BH-A6R8-01A	91b09291-5944-4691-a0d8-7d1ccc649b9b	Primary Tumor	Illumina	Breast	2bea5d05-bcad-4a2e-8954-462b589a8aa4	2895fe68-6ad0-4e50-af50-cec91436ddd9	TCGA-BH-A6R8-01A-21R-A33J-07	GRCh38.d1.vd1	TCGA-BH-A6R8	TCGA-BRCA	RNA-Seq
66dd05992e31470d70b4daf0	eee9bac6-9fb4-4b3a-8b97-cebac861a00b.rna_seq.genomic.gdc_realn.bam	7011250523	li2g2uc/neoverse-pancancer	not hispanic or latino	female	white	Alive	Ductal and Lobular Neoplasms	TCGA-A2-A0CK-01A	5aca16ca-4516-4e27-8249-6914029a7ebf	Primary Tumor	Illumina	Breast	fe5e8cb8-45e2-4321-ad32-a776f79bfcac	d22e0f16-8d28-467d-ab10-2dd72f7eab42	TCGA-A2-A0CK-01A-11R-A22K-07	GRCh38.d1.vd1	TCGA-A2-A0CK	TCGA-BRCA	RNA-Seq
66dd05992e31470d70b4daf2	a6752916-4437-40a7-bc79-d21f52ad1f41.rna_seq.genomic.gdc_realn.bam	7707129862	li2g2uc/neoverse-pancancer	not hispanic or latino	female	white	Alive	Ductal and Lobular Neoplasms	TCGA-E2-A15A-06A	73ccc949-01b7-48d3-a7c4-c4bcd261672a	Metastatic	Illumina	Breast	e55bc0c9-ee0f-4efb-8024-3baed3c24080	98501f0d-8b4b-4783-a242-4a69b081aaf9	TCGA-E2-A15A-06A-11R-A12D-07	GRCh38.d1.vd1	TCGA-E2-A15A	TCGA-BRCA	RNA-Seq
66dd05992e31470d70b4daf4	06ce7b93-1264-4219-8a2f-d8f0d295e45f.rna_seq.genomic.gdc_realn.bam	7009696681	li2g2uc/neoverse-pancancer	not hispanic or latino	female	white	Dead	Ductal and Lobular Neoplasms	TCGA-B6-A0X7-01A	5b9a5cd2-5ec8-48a0-b9f2-da9bede0b089	Primary Tumor	Illumina	Breast	b5ec5184-90d6-4b74-b08c-e39af59bc807	de27ccdd-56a4-44e9-89a3-ff0173026315	TCGA-B6-A0X7-01A-11R-A10J-07	GRCh38.d1.vd1	TCGA-B6-A0X7	TCGA-BRCA	RNA-Seq
66dd05992e31470d70b4daf8	ef2a6bd9-fe3b-4b67-942c-89f3a34813ad.rna_seq.genomic.gdc_realn.bam	6254770218	li2g2uc/neoverse-pancancer	not hispanic or latino	female	white	Alive	Ductal and Lobular Neoplasms	TCGA-E9-A1R6-01A	4842bac3-abaa-4900-871f-f2c3ba6457f5	Primary Tumor	Illumina	Breast	2b022043-a976-40a7-929e-664b9549c411	061e539b-4cde-4e37-bbcf-30937ce689c9	TCGA-E9-A1R6-01A-11R-A14D-07	GRCh38.d1.vd1	TCGA-E9-A1R6	TCGA-BRCA	RNA-Seq
66dd05992e31470d70b4daf9	5ef81653-adf0-4286-9f43-218490539508.rna_seq.genomic.gdc_realn.bam	8215087232	li2g2uc/neoverse-pancancer	not hispanic or latino	female	black or african american	Alive	Ductal and Lobular Neoplasms	TCGA-A2-A0YF-01A	ae8c77fe-e6c8-44d5-8265-4a38c637bbef	Primary Tumor	Illumina	Breast	b3ac6331-6c8f-4165-add7-482aadf7fa68	2b721ce6-b620-4216-9846-c82543880bb3	TCGA-A2-A0YF-01A-21R-A109-07	GRCh38.d1.vd1	TCGA-A2-A0YF	TCGA-BRCA	RNA-Seq
66dd05992e31470d70b4dafa	2f51534b-248b-4999-bc3f-e42a2e98332e.rna_seq.genomic.gdc_realn.bam	7047591372	li2g2uc/neoverse-pancancer	not hispanic or latino	female	black or african american	Alive	Ductal and Lobular Neoplasms	TCGA-AC-A62X-01A	5b2a4f11-ca46-4974-9420-59b4820920bf	Primary Tumor	Illumina	Breast	cdc523d2-da82-4a3d-a97e-9745c8a802d1	5aeef496-2885-42d7-802e-319b76bbe215	TCGA-AC-A62X-01A-11R-A29R-07	GRCh38.d1.vd1	TCGA-AC-A62X	TCGA-BRCA	RNA-Seq
66dd05992e31470d70b4dafd	490dfd10-0c85-48a9-b4ce-22b4445ed504.rna_seq.genomic.gdc_realn.bam	11034388465	li2g2uc/neoverse-pancancer	not hispanic or latino	female	white	Alive	Ductal and Lobular Neoplasms	TCGA-AN-A0FZ-01A	8240c4ae-f878-4882-aa07-7857c7ac52cf	Primary Tumor	Illumina	Breast	1fc2800f-3427-4134-8a02-fea3ecbd2656	199c6271-b0af-489c-99b8-fc76e7e66cf2	TCGA-AN-A0FZ-01A-11R-A034-07	GRCh38.d1.vd1	TCGA-AN-A0FZ	TCGA-BRCA	RNA-Seq
66dd05992e31470d70b4dafe	66116a4d-210d-45f8-8dba-3f8c79566ecc.rna_seq.genomic.gdc_realn.bam	6223963530	li2g2uc/neoverse-pancancer	not reported	female	white	Alive	Ductal and Lobular Neoplasms	TCGA-BH-A0HI-01A	e0375a8b-a135-4103-a59d-39063fcf4a6f	Primary Tumor	Illumina	Breast	682942cb-589f-4348-abc2-3c7cc76fb34d	838f924a-989c-4642-ba15-d711df6ccb37	TCGA-BH-A0HI-01A-11R-A084-07	GRCh38.d1.vd1	TCGA-BH-A0HI	TCGA-BRCA	RNA-Seq
66dd05992e31470d70b4db02	6e8eeaae-cc26-4db8-85f6-5c975b06bf45.rna_seq.genomic.gdc_realn.bam	10398354972	li2g2uc/neoverse-pancancer	not hispanic or latino	female	white	Alive	Ductal and Lobular Neoplasms	TCGA-E9-A22H-01A	161917b8-88ad-407b-ade6-d6b98478b359	Primary Tumor	Illumina	Breast	c388d3be-37d9-4377-8c85-f6124b2ad436	9ff0477c-10cd-47d6-8d0d-4e763ea185a8	TCGA-E9-A22H-01A-11R-A157-07	GRCh38.d1.vd1	TCGA-E9-A22H	TCGA-BRCA	RNA-Seq
66dd05992e31470d70b4db04	4ac28e68-1f0c-4e95-bdb3-4afc7dcfc34c.rna_seq.genomic.gdc_realn.bam	8774291057	li2g2uc/neoverse-pancancer	not hispanic or latino	female	white	Dead	Ductal and Lobular Neoplasms	TCGA-B6-A0IC-01A	b804f7ae-da8f-4414-be11-f880f1859160	Primary Tumor	Illumina	Breast	718599d7-723a-4121-ac07-51120cde9af1	81bebbeb-bdb8-43f4-8113-b8f53425b725	TCGA-B6-A0IC-01A-11R-A034-07	GRCh38.d1.vd1	TCGA-B6-A0IC	TCGA-BRCA	RNA-Seq
66dd05992e31470d70b4db06	fb1c09a7-660e-4585-85b8-5acc456563cf.rna_seq.genomic.gdc_realn.bam	5429468849	li2g2uc/neoverse-pancancer	not hispanic or latino	female	black or african american	Dead	Ductal and Lobular Neoplasms	TCGA-B6-A0X5-01A	4e6edfe6-adcb-4c12-8ff4-38a79f5887e8	Primary Tumor	Illumina	Breast	d4d04af8-9c60-4d14-90a2-c2b211e20092	e56e785d-f9b1-4afa-bc2d-b6cebf9e64cc	TCGA-B6-A0X5-01A-21R-A109-07	GRCh38.d1.vd1	TCGA-B6-A0X5	TCGA-BRCA	RNA-Seq
66dd05992e31470d70b4db08	ec2e3ab8-18a2-4d4e-b0dc-36411ce35357.rna_seq.genomic.gdc_realn.bam	8627220238	li2g2uc/neoverse-pancancer	not hispanic or latino	female	white	Alive	Ductal and Lobular Neoplasms	TCGA-A7-A26I-01B	b2ecbc0f-2c30-4200-8d5e-7b95424bcadb	Primary Tumor	Illumina	Breast	e5949631-ebaf-4ec2-aac8-b0a6fd51d946	db744038-c9e0-46c9-a38d-7220ad10f125	TCGA-A7-A26I-01B-06R-A22O-07	GRCh38.d1.vd1	TCGA-A7-A26I	TCGA-BRCA	RNA-Seq
66dd05992e31470d70b4db09	b4b81763-61bc-469b-a048-eba733193262.rna_seq.genomic.gdc_realn.bam	8467746183	li2g2uc/neoverse-pancancer	not hispanic or latino	female	black or african american	Alive	Ductal and Lobular Neoplasms	TCGA-B6-A401-01A	48ff0420-0f19-4e9d-a75d-6c54949a461a	Primary Tumor	Illumina	Breast	2a591fdd-c9e5-4c6e-90f8-8f993450a8d7	4c932085-e46b-4544-a32c-c38b2bac837a	TCGA-B6-A401-01A-11R-A239-07	GRCh38.d1.vd1	TCGA-B6-A401	TCGA-BRCA	RNA-Seq
66dd05992e31470d70b4db0c	5042d093-d8af-492a-8c40-5aaea17d66e6.rna_seq.genomic.gdc_realn.bam	4566621023	li2g2uc/neoverse-pancancer	not hispanic or latino	female	white	Alive	Ductal and Lobular Neoplasms	TCGA-AR-A2LN-01A	a076f135-be82-40fa-8516-285ed355c965	Primary Tumor	Illumina	Breast	8a23348d-3371-431e-a6c8-b031cde82279	3f9d6a98-182c-4297-85c5-02ce3b1a3500	TCGA-AR-A2LN-01A-21R-A18M-07	GRCh38.d1.vd1	TCGA-AR-A2LN	TCGA-BRCA	RNA-Seq
66dd05992e31470d70b4db0d	d372fdcf-a087-4773-880a-169ecc0d1fd0.rna_seq.genomic.gdc_realn.bam	5307714576	li2g2uc/neoverse-pancancer	not hispanic or latino	female	white	Dead	Cystic, Mucinous and Serous Neoplasms	TCGA-D8-A1XC-01A	ee14e049-b891-4dda-a730-8ce99bd93baf	Primary Tumor	Illumina	Breast	4328ae51-6063-4296-b266-a70bc5dda94f	7fb4bff6-4385-4503-9016-f9b620af3f8c	TCGA-D8-A1XC-01A-11R-A14D-07	GRCh38.d1.vd1	TCGA-D8-A1XC	TCGA-BRCA	RNA-Seq
66dd05992e31470d70b4db10	2f05f114-9769-48e4-978c-6bfe1f2f372f.rna_seq.genomic.gdc_realn.bam	3071768055	li2g2uc/neoverse-pancancer	hispanic or latino	female	white	Alive	Ductal and Lobular Neoplasms	TCGA-B6-A2IU-01A	9857be0c-aeca-4a43-90b1-0535bd08e086	Primary Tumor	Illumina	Breast	71a6367e-a876-4f1e-b80c-0e2d7d02e7cd	571468b9-6fb4-40c6-8830-1ffad5419b60	TCGA-B6-A2IU-01A-32R-A18M-07	GRCh38.d1.vd1	TCGA-B6-A2IU	TCGA-BRCA	RNA-Seq
66dd05992e31470d70b4db12	d702ead2-f1df-43e1-b1a4-c506902b14df.rna_seq.genomic.gdc_realn.bam	10356481107	li2g2uc/neoverse-pancancer	not hispanic or latino	female	black or african american	Alive	Ductal and Lobular Neoplasms	TCGA-EW-A1PC-01B	f45210d3-9e66-4f5e-bef1-5ee5547cc893	Primary Tumor	Illumina	Breast	3960601b-c341-45fb-8a8c-ec244ee719ac	fb635f1d-5ee1-4e58-86ea-b1aada2de4ba	TCGA-EW-A1PC-01B-11R-A21T-07	GRCh38.d1.vd1	TCGA-EW-A1PC	TCGA-BRCA	RNA-Seq
66dd05992e31470d70b4db16	22c2b380-799e-4fad-ae38-46a916c592d5.rna_seq.genomic.gdc_realn.bam	5626494300	li2g2uc/neoverse-pancancer	not hispanic or latino	female	white	Alive	Ductal and Lobular Neoplasms	TCGA-E2-A1IU-01A	001cef41-ff86-4d3f-a140-a647ac4b10a1	Primary Tumor	Illumina	Breast	53c8bbbd-16cd-4790-a99b-f45b0f958157	92058c44-a484-4e08-b1fe-dfe2f03a0aa1	TCGA-E2-A1IU-01A-11R-A14D-07	GRCh38.d1.vd1	TCGA-E2-A1IU	TCGA-BRCA	RNA-Seq
66dd05992e31470d70b4db18	b2868132-6476-4eec-9032-2a668d894baa.rna_seq.genomic.gdc_realn.bam	7511961082	li2g2uc/neoverse-pancancer	not hispanic or latino	female	white	Dead	Ductal and Lobular Neoplasms	TCGA-B6-A0I8-01A	6e6408d6-6c48-4dfc-9f1c-28b7386e87b4	Primary Tumor	Illumina	Breast	c71ca9f7-248f-460c-b5d3-afb2c648fef2	2bf07767-58bd-4eb8-a0ff-434a9fdf5c8e	TCGA-B6-A0I8-01A-11R-A034-07	GRCh38.d1.vd1	TCGA-B6-A0I8	TCGA-BRCA	RNA-Seq
66dd05992e31470d70b4db1a	697cb422-6fda-499a-b808-9ca2357b9b51.rna_seq.genomic.gdc_realn.bam	4486647999	li2g2uc/neoverse-pancancer	not hispanic or latino	female	black or african american	Alive	Ductal and Lobular Neoplasms	TCGA-S3-AA14-01A	929acc67-b8bf-4f65-9110-380e44ab66b7	Primary Tumor	Illumina	Breast	eb8b259a-b2b3-4fb1-b9d3-b41480642da7	a1953616-e244-4a52-b283-2e39d58f2c9a	TCGA-S3-AA14-01A-11R-A41B-07	GRCh38.d1.vd1	TCGA-S3-AA14	TCGA-BRCA	RNA-Seq
66dd05992e31470d70b4db1c	5a3c544e-069c-4d6b-b7b7-0f41ff71dee2.rna_seq.genomic.gdc_realn.bam	5459520535	li2g2uc/neoverse-pancancer	not reported	female	not reported	Alive	Ductal and Lobular Neoplasms	TCGA-A8-A09W-01A	452672e8-b6d9-45b5-bb02-e88e03e2dd66	Primary Tumor	Illumina	Breast	aaec0cbc-a493-48f4-9cc7-32629880ee24	af859133-ccf5-4157-a260-738c9583c17b	TCGA-A8-A09W-01A-11R-A00Z-07	GRCh38.d1.vd1	TCGA-A8-A09W	TCGA-BRCA	RNA-Seq
66dd05992e31470d70b4db1d	2cfbc50e-e38d-41ad-8809-a3ed9685ddf1.rna_seq.genomic.gdc_realn.bam	5697625986	li2g2uc/neoverse-pancancer	not hispanic or latino	female	asian	Alive	Ductal and Lobular Neoplasms	TCGA-C8-A12Z-01A	42621dfa-abfd-4c7d-8bc5-a02a09d1c2b4	Primary Tumor	Illumina	Breast	4018d26c-0ce0-4c5a-9ce4-200bb4273349	238ffa7f-eecf-4f46-8831-efa0d23fa66c	TCGA-C8-A12Z-01A-11R-A115-07	GRCh38.d1.vd1	TCGA-C8-A12Z	TCGA-BRCA	RNA-Seq
66dd05992e31470d70b4db20	56f92378-3707-489e-b4bc-6f7485122484.rna_seq.genomic.gdc_realn.bam	9622024207	li2g2uc/neoverse-pancancer	not reported	female	not reported	Alive	Ductal and Lobular Neoplasms	TCGA-A8-A0A2-01A	34d5a193-85e5-4399-8a9b-e92858eafdfe	Primary Tumor	Illumina	Breast	6330ab59-db9d-4b22-a96b-1024c9b4908d	9ae522c2-0fbf-493c-b3c7-a6ccd685c787	TCGA-A8-A0A2-01A-11R-A034-07	GRCh38.d1.vd1	TCGA-A8-A0A2	TCGA-BRCA	RNA-Seq
66dd05992e31470d70b4db21	cab9ff29-e575-45e2-a411-1bfdc2e2610c.rna_seq.genomic.gdc_realn.bam	7473241314	li2g2uc/neoverse-pancancer	not hispanic or latino	female	white	Dead	Ductal and Lobular Neoplasms	TCGA-BH-A18J-01A	cc074b7f-d3b2-4880-902e-bf10e667b665	Primary Tumor	Illumina	Breast	56d889ba-6484-4940-ae85-1373ce4255b9	044f9b74-9a16-432e-acac-78c399c001bc	TCGA-BH-A18J-01A-11R-A12D-07	GRCh38.d1.vd1	TCGA-BH-A18J	TCGA-BRCA	RNA-Seq
66dd05992e31470d70b4db23	960df455-dab8-4c59-9a99-579cdabe4d19.rna_seq.genomic.gdc_realn.bam	6038816874	li2g2uc/neoverse-pancancer	not hispanic or latino	female	white	Alive	Ductal and Lobular Neoplasms	TCGA-E2-A10C-01A	9ac44381-5d43-4f63-aa3f-7703bfc923c9	Primary Tumor	Illumina	Breast	1f7762ae-94bf-4ab4-a6d6-7fe57b1e1e99	afed1e5d-c6c1-4d95-9e57-d82f6a823543	TCGA-E2-A10C-01A-21R-A10J-07	GRCh38.d1.vd1	TCGA-E2-A10C	TCGA-BRCA	RNA-Seq
66dd05992e31470d70b4db24	7b7c91b5-0358-4d09-af89-26a791d7a23a.rna_seq.genomic.gdc_realn.bam	9580408217	li2g2uc/neoverse-pancancer	not hispanic or latino	female	asian	Alive	Ductal and Lobular Neoplasms	TCGA-C8-A1HE-01A	b26d41cd-393b-4cd4-8925-a9488f7de576	Primary Tumor	Illumina	Breast	b5f56bfb-6fc1-448f-8c2b-4753084aaa00	f2eac3ac-cb30-4d6d-a85a-4ea1ad3e7301	TCGA-C8-A1HE-01A-11R-A13Q-07	GRCh38.d1.vd1	TCGA-C8-A1HE	TCGA-BRCA	RNA-Seq
66dd05992e31470d70b4db25	ac175796-57dc-4de1-b6a2-eb71416e4c47.rna_seq.genomic.gdc_realn.bam	10127076795	li2g2uc/neoverse-pancancer	not hispanic or latino	female	white	Alive	Ductal and Lobular Neoplasms	TCGA-E2-A1BD-01A	0e1d0d46-7a7b-4538-95dd-b9fc20a15aec	Primary Tumor	Illumina	Breast	fa1917b0-c3e1-412d-b063-e74b5cafb8dc	1ddc4c86-029f-49b5-893c-a218240d3fa4	TCGA-E2-A1BD-01A-11R-A12P-07	GRCh38.d1.vd1	TCGA-E2-A1BD	TCGA-BRCA	RNA-Seq
66dd05992e31470d70b4db27	2645561c-8313-4196-b321-b4a83879df88.rna_seq.genomic.gdc_realn.bam	8526619246	li2g2uc/neoverse-pancancer	hispanic or latino	female	black or african american	Alive	Ductal and Lobular Neoplasms	TCGA-EW-A6SD-01A	42378dbc-a123-4cf9-8502-165e89fda271	Primary Tumor	Illumina	Breast	54d166b6-fb32-4003-b944-8d0f23cfa125	86de89ef-d62d-4146-bc8a-e138c9ef7555	TCGA-EW-A6SD-01A-12R-A33J-07	GRCh38.d1.vd1	TCGA-EW-A6SD	TCGA-BRCA	RNA-Seq
66dd05992e31470d70b4db28	967f7008-e212-4114-ab43-dc2a6295f80c.rna_seq.genomic.gdc_realn.bam	9935697553	li2g2uc/neoverse-pancancer	not hispanic or latino	female	white	Alive	Ductal and Lobular Neoplasms	TCGA-AR-A252-01A	4d0fec97-e024-4608-a0cc-426a3decc7b1	Primary Tumor	Illumina	Breast	f325c7a8-46b0-4d75-9228-db391c270c71	30d31924-b87c-4065-a437-00d6033f2979	TCGA-AR-A252-01A-11R-A169-07	GRCh38.d1.vd1	TCGA-AR-A252	TCGA-BRCA	RNA-Seq
66dd05992e31470d70b4db29	1990cbfd-497e-4fcb-ad10-251e410c0d29.rna_seq.genomic.gdc_realn.bam	7046705669	li2g2uc/neoverse-pancancer	not hispanic or latino	female	white	Dead	Ductal and Lobular Neoplasms	TCGA-E2-A1LE-01A	7317e605-93ba-49a9-8743-20613b02767a	Primary Tumor	Illumina	Breast	776c18b3-4e53-41d6-8838-70a6029c07dd	ca3a64da-cebc-4451-ad48-5fdb6b9c26cc	TCGA-E2-A1LE-01A-12R-A19W-07	GRCh38.d1.vd1	TCGA-E2-A1LE	TCGA-BRCA	RNA-Seq
66dd05992e31470d70b4db2f	c9496c77-cfbf-42db-a862-af0b878b9852.rna_seq.genomic.gdc_realn.bam	14442469560	li2g2uc/neoverse-pancancer	not hispanic or latino	female	white	Alive	Complex Epithelial Neoplasms	TCGA-A7-A26F-01B	3b7b9c1e-a84c-47ed-983c-9e4b00cbf01a	Primary Tumor	Illumina	Breast	1b907925-b33c-4e4a-96e0-65f15b4712b9	29619d1e-e8b4-411e-bbba-07f2cfb69e8a	TCGA-A7-A26F-01B-04R-A22O-07	GRCh38.d1.vd1	TCGA-A7-A26F	TCGA-BRCA	RNA-Seq
66dd05992e31470d70b4db31	7647345c-1654-490f-9a18-b43005225bce.rna_seq.genomic.gdc_realn.bam	6725832294	li2g2uc/neoverse-pancancer	not hispanic or latino	female	asian	Alive	Ductal and Lobular Neoplasms	TCGA-C8-A12N-01A	b8a615f9-d19b-4b09-8ec8-0674e5c648cd	Primary Tumor	Illumina	Breast	9eb3306d-6c84-4bc1-be42-4bd00ef46cbb	3f2c52a6-d79d-407d-9c71-11a58ab4e129	TCGA-C8-A12N-01A-11R-A115-07	GRCh38.d1.vd1	TCGA-C8-A12N	TCGA-BRCA	RNA-Seq
66dd05992e31470d70b4db34	9de4575c-0d10-4548-8881-fd4a5a46a5ac.rna_seq.genomic.gdc_realn.bam	6666525075	li2g2uc/neoverse-pancancer	not hispanic or latino	female	white	Alive	Ductal and Lobular Neoplasms	TCGA-AN-A0FV-01A	2e8e70f2-c781-44c2-8f12-1f8c2f536aa3	Primary Tumor	Illumina	Breast	600db536-d7c5-4cfa-bb80-fcc269b96b8c	8046edc0-e5f9-42ec-85f2-6cc66596633f	TCGA-AN-A0FV-01A-11R-A00Z-07	GRCh38.d1.vd1	TCGA-AN-A0FV	TCGA-BRCA	RNA-Seq
66dd05992e31470d70b4db38	ea030b7d-26eb-4f0e-b7b9-c6b165061118.rna_seq.genomic.gdc_realn.bam	6621046008	li2g2uc/neoverse-pancancer	not hispanic or latino	female	white	Alive	Ductal and Lobular Neoplasms	TCGA-BH-A0HA-01A	e666081b-caaf-4e8b-9446-807be71201a5	Primary Tumor	Illumina	Breast	cffc0fe5-533f-46f8-a54a-2e09c392767d	63baef92-6733-4791-b897-0abe9131a5f5	TCGA-BH-A0HA-01A-11R-A12P-07	GRCh38.d1.vd1	TCGA-BH-A0HA	TCGA-BRCA	RNA-Seq
66dd05992e31470d70b4db3b	2f3e03a2-8764-4791-b53a-a599c6159e19.rna_seq.genomic.gdc_realn.bam	9777355847	li2g2uc/neoverse-pancancer	not hispanic or latino	female	black or african american	Alive	Ductal and Lobular Neoplasms	TCGA-LL-A442-01A	3f56d67f-5a9c-4353-9408-e7f60eb6477b	Primary Tumor	Illumina	Breast	7c355987-c70f-43f1-94cc-f4d12afe0132	efea8f6e-fb7d-42f5-abca-3ff47da3c062	TCGA-LL-A442-01A-11R-A24H-07	GRCh38.d1.vd1	TCGA-LL-A442	TCGA-BRCA	RNA-Seq
66dd05992e31470d70b4db3c	752ec80f-0c1d-4c66-9927-a32f2f9dfb2a.rna_seq.genomic.gdc_realn.bam	4527927676	li2g2uc/neoverse-pancancer	not hispanic or latino	female	white	Alive	Ductal and Lobular Neoplasms	TCGA-E2-A153-01A	be9bf36a-12e1-4386-addf-1686dc8b49de	Primary Tumor	Illumina	Breast	be4b0243-555a-4e4b-94fb-af6ba60058d0	6526e884-ca7a-4f10-9cb8-fe8fa90f1dbb	TCGA-E2-A153-01A-12R-A12D-07	GRCh38.d1.vd1	TCGA-E2-A153	TCGA-BRCA	RNA-Seq
66dd05992e31470d70b4db3f	36e48370-2ecb-4d2c-91ab-7f7426647213.rna_seq.genomic.gdc_realn.bam	6760313422	li2g2uc/neoverse-pancancer	not hispanic or latino	female	white	Alive	Ductal and Lobular Neoplasms	TCGA-E9-A1NH-01A	b2aac45b-2073-4c7a-adb9-769a4fdcc111	Primary Tumor	Illumina	Breast	0eb9c5a5-1e4e-4808-882e-858b4d0ed396	fb0b2d84-d982-4d3a-9803-36420f2e7e46	TCGA-E9-A1NH-01A-11R-A14D-07	GRCh38.d1.vd1	TCGA-E9-A1NH	TCGA-BRCA	RNA-Seq
66dd05992e31470d70b4db42	a852a227-c31f-410f-baee-81135917a7d2.rna_seq.genomic.gdc_realn.bam	8391311221	li2g2uc/neoverse-pancancer	not reported	female	white	Dead	Ductal and Lobular Neoplasms	TCGA-AR-A256-01A	d3d545b3-457f-4389-821f-704cb24aff7f	Primary Tumor	Illumina	Breast	60534f8f-970a-4308-9844-a3a41dd6c187	87676c70-e2ad-4103-8bc0-3d3c1e40a790	TCGA-AR-A256-01A-11R-A169-07	GRCh38.d1.vd1	TCGA-AR-A256	TCGA-BRCA	RNA-Seq
66dd05992e31470d70b4db44	096761b0-f4ca-448d-b78f-58469a508798.rna_seq.genomic.gdc_realn.bam	6778038918	li2g2uc/neoverse-pancancer	not reported	female	white	Alive	Ductal and Lobular Neoplasms	TCGA-BH-A0HU-01A	dc657ca8-98e8-4ec4-a513-1b848be0e85d	Primary Tumor	Illumina	Breast	c3c6bd09-e8ea-45f3-bdd6-e592bfc2b94f	ba869eea-6e25-4afb-a0ad-73fda57a1d88	TCGA-BH-A0HU-01A-11R-A034-07	GRCh38.d1.vd1	TCGA-BH-A0HU	TCGA-BRCA	RNA-Seq
66dd05992e31470d70b4db45	9ba7cd75-a96c-4220-9f57-c9f0fb545a95.rna_seq.genomic.gdc_realn.bam	5886355026	li2g2uc/neoverse-pancancer	not hispanic or latino	female	black or african american	Alive	Ductal and Lobular Neoplasms	TCGA-B6-A0RE-01A	08da7c4c-3067-4bcf-9d7a-78566df72e69	Primary Tumor	Illumina	Breast	ad46ed65-3cc2-4956-9d90-3e1edca24417	270be245-2239-4e96-a917-79cca40868ba	TCGA-B6-A0RE-01A-11R-A056-07	GRCh38.d1.vd1	TCGA-B6-A0RE	TCGA-BRCA	RNA-Seq
66dd05992e31470d70b4db48	69d12077-db51-4a74-a090-9b26e0368ee8.rna_seq.genomic.gdc_realn.bam	7662602631	li2g2uc/neoverse-pancancer	not hispanic or latino	female	white	Alive	Ductal and Lobular Neoplasms	TCGA-AR-A0TS-01A	972447aa-4332-47e7-bddd-2eb699dbb664	Primary Tumor	Illumina	Breast	3e57b40c-7079-4f05-bf37-f560304966c1	2ca5fbc4-80ab-42ff-b277-36f4217ee38a	TCGA-AR-A0TS-01A-11R-A115-07	GRCh38.d1.vd1	TCGA-AR-A0TS	TCGA-BRCA	RNA-Seq
66dd05992e31470d70b4db49	6fb7c578-dec9-4fe8-a9bf-3888bb765658.rna_seq.genomic.gdc_realn.bam	10163731062	li2g2uc/neoverse-pancancer	not hispanic or latino	female	white	Alive	Ductal and Lobular Neoplasms	TCGA-D8-A1JH-01A	4d1bf9e6-5837-4aed-b568-92f014ed5a4b	Primary Tumor	Illumina	Breast	00a3c8f4-bd75-4aa8-abb7-21005b1a5ad8	8d84c9f4-6f19-42a6-9f55-8b4ccafc6117	TCGA-D8-A1JH-01A-11R-A13Q-07	GRCh38.d1.vd1	TCGA-D8-A1JH	TCGA-BRCA	RNA-Seq
66dd05992e31470d70b4db4c	c5bb9834-a08f-4729-9aec-22f9a2816184.rna_seq.genomic.gdc_realn.bam	6851263497	li2g2uc/neoverse-pancancer	not hispanic or latino	female	white	Alive	Ductal and Lobular Neoplasms	TCGA-E2-A1IO-01A	71fc8941-4cfb-47ea-a533-873d38f8c95c	Primary Tumor	Illumina	Breast	72611671-51cc-4662-b992-6701eb1df987	de6d4267-c1cb-4761-a539-5f83368735af	TCGA-E2-A1IO-01A-11R-A144-07	GRCh38.d1.vd1	TCGA-E2-A1IO	TCGA-BRCA	RNA-Seq
66dd05992e31470d70b4db4f	55d29bdf-c959-4eda-ab2b-e09d7abb58fa.rna_seq.genomic.gdc_realn.bam	6820270337	li2g2uc/neoverse-pancancer	not hispanic or latino	female	asian	Dead	Epithelial Neoplasms, NOS	TCGA-A1-A0SK-01A	a5b44d66-c162-46b5-9df2-86305f0385c5	Primary Tumor	Illumina	Breast	a63583ca-0ef2-4417-b435-5f3a6951d0c2	dbd8fda0-bdf2-40f0-80b6-daef5ebf9c97	TCGA-A1-A0SK-01A-12R-A084-07	GRCh38.d1.vd1	TCGA-A1-A0SK	TCGA-BRCA	RNA-Seq
66dd05992e31470d70b4db54	d1f1743c-5fd9-4ae8-90c2-8c3e2d475d1b.rna_seq.genomic.gdc_realn.bam	9710401929	li2g2uc/neoverse-pancancer	not hispanic or latino	female	black or african american	Alive	Ductal and Lobular Neoplasms	TCGA-EW-A2FS-01A	d34471a1-b367-4f8a-b35a-c5901c4f5503	Primary Tumor	Illumina	Breast	c0f29396-d239-4f0d-a95a-0838770eb24a	d92b4202-25d2-40b1-a704-c6bca0eb5bc3	TCGA-EW-A2FS-01A-11R-A17B-07	GRCh38.d1.vd1	TCGA-EW-A2FS	TCGA-BRCA	RNA-Seq
66dd05992e31470d70b4db55	9e94e2ce-f6a9-4358-b96e-266207b9ce34.rna_seq.genomic.gdc_realn.bam	4997519812	li2g2uc/neoverse-pancancer	not hispanic or latino	female	white	Alive	Ductal and Lobular Neoplasms	TCGA-AN-A0AK-01A	9e894662-b718-40f8-8899-b5e036cfbd76	Primary Tumor	Illumina	Breast	5cf8f64b-a9f4-4903-9e24-5d0be19e5d44	fe23a254-a0a4-452c-a2ba-685f66738a86	TCGA-AN-A0AK-01A-21R-A00Z-07	GRCh38.d1.vd1	TCGA-AN-A0AK	TCGA-BRCA	RNA-Seq
66dd05992e31470d70b4db58	df6af593-6a85-4f5f-8dbe-c32df5a85ef6.rna_seq.genomic.gdc_realn.bam	6434360165	li2g2uc/neoverse-pancancer	not hispanic or latino	female	black or african american	Alive	Ductal and Lobular Neoplasms	TCGA-S3-AA10-01A	23c31c2e-336c-4878-a476-cf8d811b4875	Primary Tumor	Illumina	Breast	4c80c4a1-7e99-4f9e-b32c-898ae20206c5	9c531ed5-e501-4cbf-9977-202dc1c5e623	TCGA-S3-AA10-01A-21R-A41B-07	GRCh38.d1.vd1	TCGA-S3-AA10	TCGA-BRCA	RNA-Seq
66dd05992e31470d70b4db59	1075d95f-6d27-42e1-a67a-73d5247c8a68.rna_seq.genomic.gdc_realn.bam	8965614214	li2g2uc/neoverse-pancancer	not hispanic or latino	female	white	Dead	Ductal and Lobular Neoplasms	TCGA-AC-A23H-01A	7dcf550c-90ce-4f63-aecd-0e46897e2a3e	Primary Tumor	Illumina	Breast	28199d71-9111-4763-a07f-66734769bb98	d7e3b628-d5fd-4e79-9c4a-6409330fb8a7	TCGA-AC-A23H-01A-11R-A157-07	GRCh38.d1.vd1	TCGA-AC-A23H	TCGA-BRCA	RNA-Seq
66dd05992e31470d70b4db5c	cc66d11a-33c0-4247-9072-6e7c0d0b6112.rna_seq.genomic.gdc_realn.bam	7502441747	li2g2uc/neoverse-pancancer	not hispanic or latino	female	white	Alive	Ductal and Lobular Neoplasms	TCGA-A2-A0YG-01A	c0892598-1f7b-4f23-9cd8-731f797753d5	Primary Tumor	Illumina	Breast	c539f561-93db-41f3-8d9f-71cd77a096a7	5006c942-bc9a-41cb-8674-2341b4e66230	TCGA-A2-A0YG-01A-21R-A109-07	GRCh38.d1.vd1	TCGA-A2-A0YG	TCGA-BRCA	RNA-Seq
66dd05992e31470d70b4db5d	b7c49a13-6b0f-411a-940e-b35c17818aaa.rna_seq.genomic.gdc_realn.bam	9680340447	li2g2uc/neoverse-pancancer	not reported	female	not reported	Alive	Ductal and Lobular Neoplasms	TCGA-A8-A07O-01A	cf9db1af-17f0-490e-8139-142bd704763a	Primary Tumor	Illumina	Breast	0b743ba9-a340-46a0-9276-a5ddd3ee69d6	2d80cd9e-8906-4fc9-9645-b3c137d71dc7	TCGA-A8-A07O-01A-11R-A00Z-07	GRCh38.d1.vd1	TCGA-A8-A07O	TCGA-BRCA	RNA-Seq
66dd05992e31470d70b4db60	a37d7ef3-0840-4114-acec-ce9e29bb54e9.rna_seq.genomic.gdc_realn.bam	6345879027	li2g2uc/neoverse-pancancer	not reported	female	black or african american	Alive	Ductal and Lobular Neoplasms	TCGA-AR-A0TT-01A	13ca97a1-75bb-4a49-b8c3-181e5b2c9e86	Primary Tumor	Illumina	Breast	dc2ddb88-79d7-44b2-a770-a5f7dde21e3c	8b5c92b7-52d5-4859-926f-f1264e9c1650	TCGA-AR-A0TT-01A-31R-A084-07	GRCh38.d1.vd1	TCGA-AR-A0TT	TCGA-BRCA	RNA-Seq
66dd05992e31470d70b4db61	b2bcfd01-9662-4730-96de-1e51b4038802.rna_seq.genomic.gdc_realn.bam	5386405857	li2g2uc/neoverse-pancancer	not hispanic or latino	female	asian	Alive	Ductal and Lobular Neoplasms	TCGA-C8-A12M-01A	dd0f8e5a-383d-4f03-bb71-0e115d4e442c	Primary Tumor	Illumina	Breast	8f007e7a-6260-4ecc-baff-f68665b760cb	4874e4e2-c067-490d-9d99-8d3ca194b0a4	TCGA-C8-A12M-01A-11R-A115-07	GRCh38.d1.vd1	TCGA-C8-A12M	TCGA-BRCA	RNA-Seq
66dd05992e31470d70b4db65	032e5aa7-8028-48ad-8fe4-6a5cc6aee5cb.rna_seq.genomic.gdc_realn.bam	7229190401	li2g2uc/neoverse-pancancer	not hispanic or latino	female	white	Alive	Ductal and Lobular Neoplasms	TCGA-OL-A66N-01A	e9002f4e-ba0b-4738-9368-dd9614a5da8a	Primary Tumor	Illumina	Breast	43cde130-82ef-43ca-ba81-8ab14588069c	34e08e44-8c58-48bd-b682-1ede7baead3c	TCGA-OL-A66N-01A-12R-A31O-07	GRCh38.d1.vd1	TCGA-OL-A66N	TCGA-BRCA	RNA-Seq
66dd05992e31470d70b4db67	9c20991b-fb37-4984-8b57-2c1fa8112d1a.rna_seq.genomic.gdc_realn.bam	6811379936	li2g2uc/neoverse-pancancer	hispanic or latino	female	white	Dead	Complex Epithelial Neoplasms	TCGA-AC-A2QJ-01A	d9fd2724-7db0-4af3-ac14-217bdfa5203f	Primary Tumor	Illumina	Breast	49a0f1eb-6ece-48fc-970f-3922263fd20b	a3afbb9f-f611-4bf7-a7f7-8db59022f66f	TCGA-AC-A2QJ-01A-12R-A19W-07	GRCh38.d1.vd1	TCGA-AC-A2QJ	TCGA-BRCA	RNA-Seq
66dd05992e31470d70b4db6b	cafc9e36-c5f0-45df-ad03-16210ff0d870.rna_seq.genomic.gdc_realn.bam	10904621383	li2g2uc/neoverse-pancancer	not hispanic or latino	female	white	Alive	Ductal and Lobular Neoplasms	TCGA-E9-A1R3-01A	4922cddc-575c-4b8a-8245-ce5f6876760c	Primary Tumor	Illumina	Breast	678ba111-3b01-49b7-83d9-165ef0288a34	27c9fa1c-e5e1-40d3-8d25-81f10d27d984	TCGA-E9-A1R3-01A-31R-A14M-07	GRCh38.d1.vd1	TCGA-E9-A1R3	TCGA-BRCA	RNA-Seq
66dd05992e31470d70b4db6d	48077485-61e6-4d16-a74c-ee216a9455f1.rna_seq.genomic.gdc_realn.bam	5053011741	li2g2uc/neoverse-pancancer	not hispanic or latino	female	white	Alive	Ductal and Lobular Neoplasms	TCGA-D8-A1XB-01A	d2694b09-7844-4496-865c-5d3d8cd03330	Primary Tumor	Illumina	Breast	8a2adff0-2527-43fa-ad17-a3081e22f846	5faa442d-a995-48aa-a52c-a7efe6f56cab	TCGA-D8-A1XB-01A-11R-A14D-07	GRCh38.d1.vd1	TCGA-D8-A1XB	TCGA-BRCA	RNA-Seq
66dd05992e31470d70b4db6e	360280b4-a4eb-40f0-ac1a-35d6858f4aeb.rna_seq.genomic.gdc_realn.bam	6325464957	li2g2uc/neoverse-pancancer	not hispanic or latino	female	asian	Alive	Ductal and Lobular Neoplasms	TCGA-PE-A5DD-01A	b0700958-5f90-4546-b35f-635cd506889b	Primary Tumor	Illumina	Breast	38adc5a4-bf82-4a06-a179-e84dd42593da	723a715f-02aa-4708-bb61-84a36792ec83	TCGA-PE-A5DD-01A-12R-A27Q-07	GRCh38.d1.vd1	TCGA-PE-A5DD	TCGA-BRCA	RNA-Seq
66dd05992e31470d70b4db72	ed9b3b6b-c2c2-41a2-ac61-dd2cfbb321ba.rna_seq.genomic.gdc_realn.bam	6349062564	li2g2uc/neoverse-pancancer	not hispanic or latino	female	white	Alive	Ductal and Lobular Neoplasms	TCGA-E2-A15H-01A	5580b21a-2cdb-4777-ad79-6e06654144f5	Primary Tumor	Illumina	Breast	75b2227e-0279-4dfb-a1a1-e64c53b48d7a	7cb99442-005b-4611-94f9-03af195ec7e3	TCGA-E2-A15H-01A-11R-A12D-07	GRCh38.d1.vd1	TCGA-E2-A15H	TCGA-BRCA	RNA-Seq
66dd05992e31470d70b4db74	158ab1d9-8925-4a05-95da-b2e0ca297474.rna_seq.genomic.gdc_realn.bam	6283075694	li2g2uc/neoverse-pancancer	not hispanic or latino	female	white	Alive	Ductal and Lobular Neoplasms	TCGA-AO-A0JJ-01A	bef7b135-a727-45e8-850a-cc4cd56c49aa	Primary Tumor	Illumina	Breast	b5eeba4f-8e46-4084-9054-961ea524cf72	008dafdd-a3d1-4801-8c0a-8714e2b58e48	TCGA-AO-A0JJ-01A-11R-A056-07	GRCh38.d1.vd1	TCGA-AO-A0JJ	TCGA-BRCA	RNA-Seq
66dd05992e31470d70b4db76	0ef46de9-c9e7-42f0-92bf-c17dc2ede102.rna_seq.genomic.gdc_realn.bam	6968551352	li2g2uc/neoverse-pancancer	not hispanic or latino	female	white	Alive	Ductal and Lobular Neoplasms	TCGA-A2-A1G6-01A	295cf595-4a29-46a3-a0c5-e5f08f947031	Primary Tumor	Illumina	Breast	8b216b0f-1881-45de-a4ae-78dfd87764fe	e957973b-0b41-484f-9f16-a112bed3107e	TCGA-A2-A1G6-01A-11R-A13Q-07	GRCh38.d1.vd1	TCGA-A2-A1G6	TCGA-BRCA	RNA-Seq
66dd05992e31470d70b4db77	6365a756-2e65-42cb-be4f-1f726915ca94.rna_seq.genomic.gdc_realn.bam	9092333725	li2g2uc/neoverse-pancancer	not hispanic or latino	female	black or african american	Alive	Ductal and Lobular Neoplasms	TCGA-OL-A6VR-01A	db3e1ce8-4a05-4bfc-b5ae-13cf789369e1	Primary Tumor	Illumina	Breast	19cbf7e8-ab1f-495c-a09e-ff3fe7c172e4	9970c93c-8a6c-4e05-9d2f-4b6bdf087a98	TCGA-OL-A6VR-01A-32R-A33J-07	GRCh38.d1.vd1	TCGA-OL-A6VR	TCGA-BRCA	RNA-Seq
66dd05992e31470d70b4db78	9dffaff8-a482-4940-b53a-527e5a510740.rna_seq.genomic.gdc_realn.bam	9052277792	li2g2uc/neoverse-pancancer	not reported	female	not reported	Alive	Ductal and Lobular Neoplasms	TCGA-A8-A09G-01A	3927f736-3b5c-48c8-9d9e-83669ec44770	Primary Tumor	Illumina	Breast	31757dda-12d6-4f35-87f1-d00464f2815b	084b2d8f-96a8-41f1-844d-20004cd665e7	TCGA-A8-A09G-01A-21R-A00Z-07	GRCh38.d1.vd1	TCGA-A8-A09G	TCGA-BRCA	RNA-Seq
66dd05992e31470d70b4db79	51538db5-edf3-40bc-ae5e-dc9b552e8b53.rna_seq.genomic.gdc_realn.bam	8758425194	li2g2uc/neoverse-pancancer	not hispanic or latino	female	white	Alive	Ductal and Lobular Neoplasms	TCGA-AQ-A1H3-01A	82ec33dd-e783-4c74-9a87-797a699e11df	Primary Tumor	Illumina	Breast	554df3b0-e305-4dab-a268-47ad7c1dcffc	09191482-34de-4130-afbe-dd47d481d539	TCGA-AQ-A1H3-01A-31R-A13Q-07	GRCh38.d1.vd1	TCGA-AQ-A1H3	TCGA-BRCA	RNA-Seq
66dd05992e31470d70b4db7c	e55a506c-870f-4011-adfc-37eccbf5f17e.rna_seq.genomic.gdc_realn.bam	6782247009	li2g2uc/neoverse-pancancer	not reported	female	not reported	Dead	Ductal and Lobular Neoplasms	TCGA-A8-A09X-01A	27b05b15-a44b-45ed-a6e3-e7d1ca488ea9	Primary Tumor	Illumina	Breast	f97f68be-6838-455c-91bf-7549543a82c3	5a9087b1-d001-4fcc-b061-f59e7026e711	TCGA-A8-A09X-01A-11R-A00Z-07	GRCh38.d1.vd1	TCGA-A8-A09X	TCGA-BRCA	RNA-Seq
66dd05992e31470d70b4db81	d667391d-a4f9-40b8-9758-4b9246f49dfc.rna_seq.genomic.gdc_realn.bam	7062690963	li2g2uc/neoverse-pancancer	not hispanic or latino	female	white	Alive	Ductal and Lobular Neoplasms	TCGA-A2-A0SY-01A	dc696e3c-f448-468f-a576-f4429be0338a	Primary Tumor	Illumina	Breast	30fad3cd-09a5-4867-9d18-a940041a2b60	759a1619-0432-4988-8a6f-5a0ef0956f87	TCGA-A2-A0SY-01A-31R-A084-07	GRCh38.d1.vd1	TCGA-A2-A0SY	TCGA-BRCA	RNA-Seq
66dd05992e31470d70b4db84	a37efe02-9662-4b90-8251-003ccb96aed4.rna_seq.genomic.gdc_realn.bam	5003922552	li2g2uc/neoverse-pancancer	not hispanic or latino	female	asian	Alive	Complex Epithelial Neoplasms	TCGA-C8-A8HP-01A	8db69f1d-72e2-40ba-ad8a-cf228499840d	Primary Tumor	Illumina	Breast	02cf1db9-55c0-4ece-b230-966b30cd0b94	8a384d0c-be3c-4a35-8b57-2c48de743ebe	TCGA-C8-A8HP-01A-11R-A36F-07	GRCh38.d1.vd1	TCGA-C8-A8HP	TCGA-BRCA	RNA-Seq
66dd05992e31470d70b4db86	6733afa1-b0b8-440e-b54c-98e5fdec854c.rna_seq.genomic.gdc_realn.bam	4998643131	li2g2uc/neoverse-pancancer	not hispanic or latino	female	white	Alive	Ductal and Lobular Neoplasms	TCGA-LQ-A4E4-01A	4f321d41-3255-46a4-ae0d-1cf39699e624	Primary Tumor	Illumina	Breast	5965fc49-0ee5-41d8-b673-9ade5c70db71	8c8d4bd4-3aa9-4ad1-9715-2376ee540a0c	TCGA-LQ-A4E4-01A-11R-A266-07	GRCh38.d1.vd1	TCGA-LQ-A4E4	TCGA-BRCA	RNA-Seq
66dd05992e31470d70b4db87	ad44b37b-0bd2-4289-b03f-d52858da2d0f.rna_seq.genomic.gdc_realn.bam	8071383159	li2g2uc/neoverse-pancancer	not reported	female	not reported	Alive	Ductal and Lobular Neoplasms	TCGA-A8-A08S-01A	2779fa01-ac93-4e80-a997-3385f72172c3	Primary Tumor	Illumina	Breast	667c209e-9b4a-474d-8f69-102cfaffddf2	960d194f-fe39-42a0-831d-5c031cf93544	TCGA-A8-A08S-01A-11R-A034-07	GRCh38.d1.vd1	TCGA-A8-A08S	TCGA-BRCA	RNA-Seq
66dd05992e31470d70b4db8a	a20bcc86-fe98-42a9-93ad-9027181dad5f.rna_seq.genomic.gdc_realn.bam	6406118468	li2g2uc/neoverse-pancancer	not hispanic or latino	female	black or african american	Alive	Ductal and Lobular Neoplasms	TCGA-S3-AA17-01A	49a2fd48-744d-4d88-b9b4-8c778d4f48fd	Primary Tumor	Illumina	Breast	5e032694-2d7f-4e11-8800-0451ff71e5fe	27dac66a-e5ac-41b4-95e6-4a9f209261ee	TCGA-S3-AA17-01A-11R-A41B-07	GRCh38.d1.vd1	TCGA-S3-AA17	TCGA-BRCA	RNA-Seq
66dd05992e31470d70b4db8c	24e5d229-23d1-49c2-bc00-ad3441b324cc.rna_seq.genomic.gdc_realn.bam	8728486721	li2g2uc/neoverse-pancancer	not hispanic or latino	female	black or african american	Alive	Ductal and Lobular Neoplasms	TCGA-AO-A12H-01A	b5b99291-507e-4b68-a039-9a0f571f55df	Primary Tumor	Illumina	Breast	71b58051-3bf8-4dfb-a431-c8aceab7c799	d8afcb32-81d0-43b3-ad5c-e8c735710624	TCGA-AO-A12H-01A-11R-A115-07	GRCh38.d1.vd1	TCGA-AO-A12H	TCGA-BRCA	RNA-Seq
66dd05992e31470d70b4db8e	a068f661-e689-4e30-9572-3103039981aa.rna_seq.genomic.gdc_realn.bam	10495428289	li2g2uc/neoverse-pancancer	not reported	female	white	Alive	Ductal and Lobular Neoplasms	TCGA-AC-A23C-01A	dfd0b7ba-c7d3-498e-b455-346301865452	Primary Tumor	Illumina	Breast	052b565f-1955-4c4e-8b1f-dd48743ba944	9cbd4bd6-244b-4274-a230-a7bd02e79571	TCGA-AC-A23C-01A-12R-A169-07	GRCh38.d1.vd1	TCGA-AC-A23C	TCGA-BRCA	RNA-Seq
66dd05992e31470d70b4db90	ff0feb3e-6d14-4297-ac23-1eb397663ec3.rna_seq.genomic.gdc_realn.bam	4665672416	li2g2uc/neoverse-pancancer	not reported	female	white	Alive	Ductal and Lobular Neoplasms	TCGA-BH-A0HN-01A	a68a3361-48b4-4bd0-999d-b4cc3d43eb4a	Primary Tumor	Illumina	Breast	6f0cf450-76f1-489d-9890-5093816c0680	c837bc65-d01d-4539-a5d4-6d9871b3bba4	TCGA-BH-A0HN-01A-11R-A10U-07	GRCh38.d1.vd1	TCGA-BH-A0HN	TCGA-BRCA	RNA-Seq
66dd05992e31470d70b4db91	8087339c-4fdc-42e4-94ff-299a59ae88a3.rna_seq.genomic.gdc_realn.bam	8259641199	li2g2uc/neoverse-pancancer	not hispanic or latino	female	white	Alive	Ductal and Lobular Neoplasms	TCGA-D8-A1JU-01A	af2a8e2f-2ae1-48bc-bba5-0e2c077c4e48	Primary Tumor	Illumina	Breast	8e10b30e-5789-4ad4-a70b-c7a86927ac6b	a56aa062-cc7f-4ceb-96d6-2a6c251fc9b5	TCGA-D8-A1JU-01A-11R-A13Q-07	GRCh38.d1.vd1	TCGA-D8-A1JU	TCGA-BRCA	RNA-Seq
66dd05992e31470d70b4db94	0a430a9a-7e63-41d6-8cd0-1dda1e1df975.rna_seq.genomic.gdc_realn.bam	8899569626	li2g2uc/neoverse-pancancer	not hispanic or latino	female	white	Alive	Ductal and Lobular Neoplasms	TCGA-D8-A1XZ-01A	2c90d5e3-ac8c-4c86-a06f-42ccc064eb49	Primary Tumor	Illumina	Breast	8b592b3b-47b5-45fa-98eb-01bf75096605	eadfbcf9-0058-4021-8dde-7296d441e42f	TCGA-D8-A1XZ-01A-11R-A14M-07	GRCh38.d1.vd1	TCGA-D8-A1XZ	TCGA-BRCA	RNA-Seq
66dd05992e31470d70b4db96	0f168687-6f42-4d92-8f91-13efde785a0c.rna_seq.genomic.gdc_realn.bam	9034267050	li2g2uc/neoverse-pancancer	not hispanic or latino	female	white	Alive	Ductal and Lobular Neoplasms	TCGA-E9-A1QZ-01A	b6b932ce-6856-4d94-9e6c-16dfbe51906f	Primary Tumor	Illumina	Breast	64897f59-3a93-4ac3-82d5-66e9f4dc7ac6	ec76e770-ba6b-4294-a992-993183640ff8	TCGA-E9-A1QZ-01A-21R-A169-07	GRCh38.d1.vd1	TCGA-E9-A1QZ	TCGA-BRCA	RNA-Seq
66dd05992e31470d70b4db99	24edd191-20a1-4887-951a-3f0a753d43f8.rna_seq.genomic.gdc_realn.bam	6875150743	li2g2uc/neoverse-pancancer	not hispanic or latino	female	white	Alive	Complex Epithelial Neoplasms	TCGA-BH-A0WA-01A	786e8dbe-442e-4551-87b3-b4c333b04dd4	Primary Tumor	Illumina	Breast	519e1ea1-6658-4978-9f3d-313d7cc1e0c1	8ef7ad6f-a6e4-405c-b20e-d547985bd9d6	TCGA-BH-A0WA-01A-11R-A109-07	GRCh38.d1.vd1	TCGA-BH-A0WA	TCGA-BRCA	RNA-Seq
66dd05992e31470d70b4db9c	89424841-6b5a-4f5f-b5c2-209630c6f597.rna_seq.genomic.gdc_realn.bam	7003062912	li2g2uc/neoverse-pancancer	not hispanic or latino	female	black or african american	Alive	Ductal and Lobular Neoplasms	TCGA-A2-A04R-01A	f3a058b9-fb7f-4098-8f0e-83c2acfa1ed5	Primary Tumor	Illumina	Breast	8801f107-f5d5-4ad5-877d-a5acb12596b3	e29fc4e1-4c82-46d7-997c-be59470c7751	TCGA-A2-A04R-01A-41R-A109-07	GRCh38.d1.vd1	TCGA-A2-A04R	TCGA-BRCA	RNA-Seq
66dd05992e31470d70b4db9e	92914efd-97af-48e2-b097-e91129f8c1b2.rna_seq.genomic.gdc_realn.bam	7042929822	li2g2uc/neoverse-pancancer	not hispanic or latino	female	white	Alive	Ductal and Lobular Neoplasms	TCGA-A2-A0YE-01A	84a88e8d-1e65-4b88-aae6-bf4c7a7e4c33	Primary Tumor	Illumina	Breast	7f57b9e7-1b1b-4e07-beb4-b877b7651f7b	c8426c95-e975-4a7e-9943-f5c513dd95ef	TCGA-A2-A0YE-01A-11R-A109-07	GRCh38.d1.vd1	TCGA-A2-A0YE	TCGA-BRCA	RNA-Seq
66dd05992e31470d70b4dba0	60e5b5de-ba65-46c7-82ee-8181628f0cbd.rna_seq.genomic.gdc_realn.bam	7688349511	li2g2uc/neoverse-pancancer	not hispanic or latino	female	white	Dead	Ductal and Lobular Neoplasms	TCGA-B6-A0RQ-01A	caa9b533-24b4-4ecd-9159-c165de049f6a	Primary Tumor	Illumina	Breast	184fe3c4-58bb-45c5-a9a5-9a8a56985f9f	d43f3908-db7e-4064-b245-9e7ae83a47cc	TCGA-B6-A0RQ-01A-11R-A115-07	GRCh38.d1.vd1	TCGA-B6-A0RQ	TCGA-BRCA	RNA-Seq
66dd05992e31470d70b4dba1	bd5e632d-9a7d-454f-838e-10b76665a4d3.rna_seq.genomic.gdc_realn.bam	9282929782	li2g2uc/neoverse-pancancer	hispanic or latino	female	white	Alive	Ductal and Lobular Neoplasms	TCGA-EW-A1IW-01A	5e2cbc56-97f9-4b94-ade2-a3f739bcc7be	Primary Tumor	Illumina	Breast	7ddad1e7-783e-4095-87e0-48dbf5c5aa39	bfd30c90-9b30-4e7b-96f5-1f1b2ce23f04	TCGA-EW-A1IW-01A-11R-A13Q-07	GRCh38.d1.vd1	TCGA-EW-A1IW	TCGA-BRCA	RNA-Seq
66dd05992e31470d70b4dba2	5cbf0ea7-4f5e-4dd7-a93e-8eb12a22d4e6.rna_seq.genomic.gdc_realn.bam	8790101653	li2g2uc/neoverse-pancancer	hispanic or latino	female	white	Alive	Ductal and Lobular Neoplasms	TCGA-EW-A423-01A	bdd08ec8-8892-4273-8f21-6fde0f23c52d	Primary Tumor	Illumina	Breast	994c8287-b6e2-4743-80bb-fe8d0076ae44	4b4ddc10-5b37-42d2-bbf8-b0cac95ae1b3	TCGA-EW-A423-01A-11R-A24H-07	GRCh38.d1.vd1	TCGA-EW-A423	TCGA-BRCA	RNA-Seq
66dd05992e31470d70b4dba5	87568e73-7eac-4243-9d74-03efb86b6f29.rna_seq.genomic.gdc_realn.bam	5193814947	li2g2uc/neoverse-pancancer	not reported	female	white	Alive	Ductal and Lobular Neoplasms	TCGA-BH-A0HK-01A	24334ac1-28a3-4b61-b590-3f51e375b247	Primary Tumor	Illumina	Breast	85845e8c-e9d7-43c4-8dfc-d7fb0cf85ac5	8835b20e-9343-4266-a356-e0343c657130	TCGA-BH-A0HK-01A-11R-A056-07	GRCh38.d1.vd1	TCGA-BH-A0HK	TCGA-BRCA	RNA-Seq
66dd05992e31470d70b4dba7	8d3d544f-6d1a-4cdc-8091-490311487ebd.rna_seq.genomic.gdc_realn.bam	8203553997	li2g2uc/neoverse-pancancer	not hispanic or latino	female	white	Alive	Ductal and Lobular Neoplasms	TCGA-AO-A128-01A	016caf42-4e19-4444-ab5d-6cf1e76c4afa	Primary Tumor	Illumina	Breast	4a93eaee-d821-4640-a441-255008aaf3b4	163000c7-0633-4d89-a84f-f487517248db	TCGA-AO-A128-01A-11R-A10J-07	GRCh38.d1.vd1	TCGA-AO-A128	TCGA-BRCA	RNA-Seq
66dd05992e31470d70b4dba9	20ef7196-2274-44e1-a105-0761f80c893c.rna_seq.genomic.gdc_realn.bam	7291454389	li2g2uc/neoverse-pancancer	not hispanic or latino	female	white	Alive	Ductal and Lobular Neoplasms	TCGA-E2-A109-01A	f0787165-6f58-4d67-b510-928eea2c4882	Primary Tumor	Illumina	Breast	d6aae541-9dec-4055-bfd6-51ebbdcbf7a2	710eae35-a21d-4939-8414-d2af4ea02fdd	TCGA-E2-A109-01A-11R-A10J-07	GRCh38.d1.vd1	TCGA-E2-A109	TCGA-BRCA	RNA-Seq
66dd05992e31470d70b4dbaf	32fdc0ce-d263-4622-8f8c-3df009bf2535.rna_seq.genomic.gdc_realn.bam	7915844775	li2g2uc/neoverse-pancancer	not reported	female	black or african american	Alive	Ductal and Lobular Neoplasms	TCGA-BH-A0AV-01A	790ff5db-b7f3-4946-aaed-305f66b1dd6a	Primary Tumor	Illumina	Breast	afe0fbfe-18e0-4b80-a44c-7abe3c7e5c93	dce6cac3-6c76-4574-b7a8-c7083b12f22e	TCGA-BH-A0AV-01A-31R-A115-07	GRCh38.d1.vd1	TCGA-BH-A0AV	TCGA-BRCA	RNA-Seq
66dd05992e31470d70b4dbb1	2639c1a0-fcae-4abd-aff7-9a8988a26c3c.rna_seq.genomic.gdc_realn.bam	7123705432	li2g2uc/neoverse-pancancer	not hispanic or latino	female	white	Alive	Ductal and Lobular Neoplasms	TCGA-AC-A62Y-01A	05af737d-89aa-49b6-97b2-28b8ac8bd2cf	Primary Tumor	Illumina	Breast	02d9d59b-de6f-41c7-b529-142116debfd9	a76bc38a-9eef-4e6c-b021-f940ff5137b8	TCGA-AC-A62Y-01A-11R-A29R-07	GRCh38.d1.vd1	TCGA-AC-A62Y	TCGA-BRCA	RNA-Seq
66dd05992e31470d70b4dbb4	8dc201bf-b152-458f-86ee-347744a1b9bd.rna_seq.genomic.gdc_realn.bam	6189918840	li2g2uc/neoverse-pancancer	not hispanic or latino	female	white	Alive	Ductal and Lobular Neoplasms	TCGA-E9-A5UP-01A	a412b374-4d25-491f-b76f-ddaa989acf59	Primary Tumor	Illumina	Breast	0a9af348-b2a7-4fad-b939-7eda53e4f5a0	d5de71c5-b810-426d-a1f9-7f7ff07b775f	TCGA-E9-A5UP-01A-11R-A28M-07	GRCh38.d1.vd1	TCGA-E9-A5UP	TCGA-BRCA	RNA-Seq
66dd05992e31470d70b4dbb6	040e40de-4c19-423f-98dc-151e2633d085.rna_seq.genomic.gdc_realn.bam	5550330678	li2g2uc/neoverse-pancancer	not reported	female	black or african american	Alive	Ductal and Lobular Neoplasms	TCGA-BH-A0E2-01A	8ace3b8c-f23e-48a9-a137-9e046bd9549b	Primary Tumor	Illumina	Breast	b605d803-523b-46e6-b656-7d9888d306cc	4c70c0b1-1566-4e39-9dec-5050f62cd0a8	TCGA-BH-A0E2-01A-11R-A056-07	GRCh38.d1.vd1	TCGA-BH-A0E2	TCGA-BRCA	RNA-Seq
66dd05992e31470d70b4dbb7	c0285709-159c-46dd-8bd8-50fad06513dd.rna_seq.genomic.gdc_realn.bam	5631815142	li2g2uc/neoverse-pancancer	not hispanic or latino	female	white	Dead	Ductal and Lobular Neoplasms	TCGA-E9-A1N6-01A	955d4263-61f7-42e8-8a6e-772a0d6c209d	Primary Tumor	Illumina	Breast	05b5084f-5e4f-43a3-9819-456a4f24ad82	50a70e24-2ce8-43fd-87d7-eab2c1fa9a86	TCGA-E9-A1N6-01A-11R-A144-07	GRCh38.d1.vd1	TCGA-E9-A1N6	TCGA-BRCA	RNA-Seq
66dd05992e31470d70b4dbb8	ad930bd1-0026-4f83-92e2-23170c1965aa.rna_seq.genomic.gdc_realn.bam	11202733393	li2g2uc/neoverse-pancancer	not hispanic or latino	female	white	Alive	Ductal and Lobular Neoplasms	TCGA-D8-A1Y0-01A	ced2c048-b047-43ff-b0e7-cd7ad480850c	Primary Tumor	Illumina	Breast	8dd30d68-86d0-456f-814c-ae59a5c0a071	92f1452b-54af-408f-98a8-cd76191f472b	TCGA-D8-A1Y0-01A-11R-A14M-07	GRCh38.d1.vd1	TCGA-D8-A1Y0	TCGA-BRCA	RNA-Seq
66dd05992e31470d70b4dbbb	0e2d6467-d90b-40dc-813c-fa4f8a0f4d07.rna_seq.genomic.gdc_realn.bam	9008260720	li2g2uc/neoverse-pancancer	not hispanic or latino	female	white	Alive	Ductal and Lobular Neoplasms	TCGA-AN-A0AJ-01A	9646160a-f1f9-437b-8c7d-efb0b57bfb97	Primary Tumor	Illumina	Breast	cc92e983-2367-4353-ac01-88851fd0f71e	1c0714ec-70a9-4902-bd98-8b0fb002c084	TCGA-AN-A0AJ-01A-11R-A00Z-07	GRCh38.d1.vd1	TCGA-AN-A0AJ	TCGA-BRCA	RNA-Seq
66dd05992e31470d70b4dbbe	1e742dad-8e44-452a-bf2b-9b8ae1ed8bb2.rna_seq.genomic.gdc_realn.bam	12542298991	li2g2uc/neoverse-pancancer	not hispanic or latino	female	black or african american	Alive	Ductal and Lobular Neoplasms	TCGA-A7-A13D-01A	8785012f-f73e-4d68-87cf-1d804af32782	Primary Tumor	Illumina	Breast	24664b94-f5b5-4a99-a09b-66e23edf5916	79fc9ed3-4e96-4c0e-869e-1756cbdabb39	TCGA-A7-A13D-01A-13R-A277-07	GRCh38.d1.vd1	TCGA-A7-A13D	TCGA-BRCA	RNA-Seq
66dd05992e31470d70b4dbc0	3ccab1b1-39f2-4947-bbac-1c25750f0464.rna_seq.genomic.gdc_realn.bam	6979332365	li2g2uc/neoverse-pancancer	not reported	female	not reported	Alive	Ductal and Lobular Neoplasms	TCGA-A8-A08X-01A	f5539207-6534-4edc-a5a5-7666b5d16ba4	Primary Tumor	Illumina	Breast	354adce5-6ca4-4d6d-a519-4eabc01c6b36	32b46b33-43d1-4663-bebd-f31673f18a16	TCGA-A8-A08X-01A-21R-A00Z-07	GRCh38.d1.vd1	TCGA-A8-A08X	TCGA-BRCA	RNA-Seq
66dd05992e31470d70b4dbc2	62298f43-7f8b-430e-9a23-0ee0ffbc1162.rna_seq.genomic.gdc_realn.bam	4623415957	li2g2uc/neoverse-pancancer	not hispanic or latino	female	white	Alive	Cystic, Mucinous and Serous Neoplasms	TCGA-E9-A54X-01A	3dbc8d60-3a97-47b2-91d0-c18fb46b4365	Primary Tumor	Illumina	Breast	fc36b662-fabd-4caa-81f7-00fe0a3164a6	076736e4-6b47-40f4-bbd6-3868dfd1b9c5	TCGA-E9-A54X-01A-11R-A266-07	GRCh38.d1.vd1	TCGA-E9-A54X	TCGA-BRCA	RNA-Seq
66dd05992e31470d70b4dbc3	4fb42c7e-2a7e-4641-ae7c-e92fd9c2be11.rna_seq.genomic.gdc_realn.bam	7482119588	li2g2uc/neoverse-pancancer	not hispanic or latino	female	white	Alive	Ductal and Lobular Neoplasms	TCGA-AN-A0XV-01A	ac18b3a3-8d52-4e35-8625-673171a7fd92	Primary Tumor	Illumina	Breast	7b33b321-fe4b-4296-91bc-53bac35828e5	f45e5bb1-c07d-4869-8acd-03036629e83d	TCGA-AN-A0XV-01A-11R-A109-07	GRCh38.d1.vd1	TCGA-AN-A0XV	TCGA-BRCA	RNA-Seq
66dd05992e31470d70b4dbc6	677a334e-f2cb-455f-bf50-05e23cb2a7ec.rna_seq.genomic.gdc_realn.bam	9117120608	li2g2uc/neoverse-pancancer	not hispanic or latino	female	white	Alive	Ductal and Lobular Neoplasms	TCGA-A7-A3J1-01A	8f9ad301-6699-4078-a80d-886e40894af7	Primary Tumor	Illumina	Breast	3b042185-867f-492b-a448-7c51e05f9b42	112c8cdd-a187-4d9f-8c71-400848804d32	TCGA-A7-A3J1-01A-11R-A213-07	GRCh38.d1.vd1	TCGA-A7-A3J1	TCGA-BRCA	RNA-Seq
66dd05992e31470d70b4dbca	187f14ba-0002-4f99-9eb1-af93cbfdd4c2.rna_seq.genomic.gdc_realn.bam	13172969825	li2g2uc/neoverse-pancancer	not hispanic or latino	female	white	Dead	Ductal and Lobular Neoplasms	TCGA-BH-A1EU-01A	a1093598-d3a8-4ffe-83fc-bc7d1faff7e5	Primary Tumor	Illumina	Breast	bfeed1cc-e0f8-493f-a950-829ecb3acccc	73af0f78-cc37-43ff-8f46-524a9ba80eda	TCGA-BH-A1EU-01A-11R-A137-07	GRCh38.d1.vd1	TCGA-BH-A1EU	TCGA-BRCA	RNA-Seq
66dd05992e31470d70b4dbcc	66941b24-9c8f-4657-a4eb-8cc267e38bdc.rna_seq.genomic.gdc_realn.bam	4808840307	li2g2uc/neoverse-pancancer	not hispanic or latino	female	white	Alive	Ductal and Lobular Neoplasms	TCGA-A2-A0CT-01A	378778d2-b331-4867-a93b-c64028c8b4c7	Primary Tumor	Illumina	Breast	f33b0a48-706b-4fd8-b8b3-0a9f625bd0c0	3490858a-b2ef-4700-91ea-5e71c71cff67	TCGA-A2-A0CT-01A-31R-A056-07	GRCh38.d1.vd1	TCGA-A2-A0CT	TCGA-BRCA	RNA-Seq
66dd05992e31470d70b4dbcd	b35809ed-747b-46b9-9921-e14d859e5b5d.rna_seq.genomic.gdc_realn.bam	7793703396	li2g2uc/neoverse-pancancer	not hispanic or latino	female	white	Alive	Ductal and Lobular Neoplasms	TCGA-BH-A0BS-01A	2b22db1d-54a1-4b9e-a86e-a174cf51d95c	Primary Tumor	Illumina	Breast	354c08e2-61d3-4cfa-9d26-76d74dcfe44f	2f125802-32af-40b6-b4c8-4018740ccee9	TCGA-BH-A0BS-01A-11R-A12P-07	GRCh38.d1.vd1	TCGA-BH-A0BS	TCGA-BRCA	RNA-Seq
66dd05992e31470d70b4dbd0	f6f90b5a-51c6-4402-aab5-081f5e2931a0.rna_seq.genomic.gdc_realn.bam	6660363777	li2g2uc/neoverse-pancancer	not hispanic or latino	female	white	Alive	Ductal and Lobular Neoplasms	TCGA-A2-A0ES-01A	a2934508-3daf-49e2-b14f-ed9b7693f96f	Primary Tumor	Illumina	Breast	698c9928-1aa8-4b48-9048-5675e5943c22	14e1cd4b-0d60-4202-981d-7e1e02a17006	TCGA-A2-A0ES-01A-11R-A115-07	GRCh38.d1.vd1	TCGA-A2-A0ES	TCGA-BRCA	RNA-Seq
66dd05992e31470d70b4dbd2	ca05380c-ec64-451e-9834-9a5996017749.rna_seq.genomic.gdc_realn.bam	9261977179	li2g2uc/neoverse-pancancer	hispanic or latino	female	white	Alive	Ductal and Lobular Neoplasms	TCGA-EW-A1J3-01A	bb1de798-0c02-437e-b539-33cb556d3993	Primary Tumor	Illumina	Breast	6e757a91-de03-4c2d-9088-22235e4b745a	3e2102ac-0d18-4cf5-8617-863245e21b3f	TCGA-EW-A1J3-01A-11R-A13Q-07	GRCh38.d1.vd1	TCGA-EW-A1J3	TCGA-BRCA	RNA-Seq
66dd05992e31470d70b4dbd4	b85209a5-128a-4aff-83d4-1ab336d82b95.rna_seq.genomic.gdc_realn.bam	9183223690	li2g2uc/neoverse-pancancer	not hispanic or latino	female	asian	Alive	Ductal and Lobular Neoplasms	TCGA-A2-A0CV-01A	ad7fcc89-82a3-48aa-8461-581c1a857677	Primary Tumor	Illumina	Breast	a8154f60-e391-44b5-b378-c944c5e8621d	bb83d6d7-e5e4-49cb-a533-bdf2fb330bae	TCGA-A2-A0CV-01A-31R-A115-07	GRCh38.d1.vd1	TCGA-A2-A0CV	TCGA-BRCA	RNA-Seq
66dd05992e31470d70b4dbd6	0af3ed73-d962-492c-9dc5-85247cd3de03.rna_seq.genomic.gdc_realn.bam	8785053456	li2g2uc/neoverse-pancancer	not hispanic or latino	female	white	Alive	Ductal and Lobular Neoplasms	TCGA-AO-A1KS-01A	bb8d42d3-ad65-4d88-ae1d-f9aadfc7962d	Primary Tumor	Illumina	Breast	9eab0553-20cc-41bb-bcdb-9ade0578da82	76f4bdbc-58c8-4424-865b-c6531d908dc3	TCGA-AO-A1KS-01A-11R-A13Q-07	GRCh38.d1.vd1	TCGA-AO-A1KS	TCGA-BRCA	RNA-Seq
66dd05992e31470d70b4dbd8	a615ef14-a590-45b2-91c9-74a3cae19619.rna_seq.genomic.gdc_realn.bam	4553600799	li2g2uc/neoverse-pancancer	not hispanic or latino	female	white	Alive	Ductal and Lobular Neoplasms	TCGA-E2-A1IK-01A	becedbfd-b2aa-4dde-b7f4-29e6f59ec32c	Primary Tumor	Illumina	Breast	96a11934-f6cd-4892-a808-672433f84429	e2da00f3-fdb9-4ab4-964a-6828568e2e6e	TCGA-E2-A1IK-01A-11R-A144-07	GRCh38.d1.vd1	TCGA-E2-A1IK	TCGA-BRCA	RNA-Seq
66dd05992e31470d70b4dbd9	b1366128-6ab0-4205-ae2b-a854e8ad45bf.rna_seq.genomic.gdc_realn.bam	5913466949	li2g2uc/neoverse-pancancer	not hispanic or latino	female	white	Alive	Ductal and Lobular Neoplasms	TCGA-E2-A15K-01A	17c1d42c-cb84-4655-a4cd-b54bae17ecaf	Primary Tumor	Illumina	Breast	141e15ac-1537-4182-9db5-ba2115cd93d6	3a36b403-ea38-49f9-9c28-710c5d141164	TCGA-E2-A15K-01A-11R-A12P-07	GRCh38.d1.vd1	TCGA-E2-A15K	TCGA-BRCA	RNA-Seq
66dd05992e31470d70b4dda1	05ebe1e0-bf0d-4622-bc45-b0eacffdebcc.rna_seq.genomic.gdc_realn.bam	6936660449	li2g2uc/neoverse-pancancer	hispanic or latino	female	white	Alive	Ductal and Lobular Neoplasms	TCGA-AC-A2FK-01A	79126e88-9cf8-45ff-bf91-a98da3b304d7	Primary Tumor	Illumina	Breast	1fff796f-626b-4408-9fd1-4fea54e153a6	5d7a6563-6e74-48cb-a6a9-6d860759ddac	TCGA-AC-A2FK-01A-12R-A180-07	GRCh38.d1.vd1	TCGA-AC-A2FK	TCGA-BRCA	RNA-Seq
66dd05992e31470d70b4ddbd	1742c1d9-a359-4d9e-b1e4-1d162472e67a.rna_seq.genomic.gdc_realn.bam	7861071787	li2g2uc/neoverse-pancancer	not hispanic or latino	female	white	Alive	Adenomas and Adenocarcinomas	TCGA-D8-A73X-01A	1be375fe-5ae5-4e75-a729-69f86a661d9a	Primary Tumor	Illumina	Breast	a982e795-5256-439a-ae7b-9c250eefea53	d189e6c5-830e-4624-9df4-cef3301d0fbc	TCGA-D8-A73X-01A-11R-A32P-07	GRCh38.d1.vd1	TCGA-D8-A73X	TCGA-BRCA	RNA-Seq
66dd05992e31470d70b4ddc1	676cce88-9f6e-4490-8e73-c0e88bd00075.rna_seq.genomic.gdc_realn.bam	7921739105	li2g2uc/neoverse-pancancer	not hispanic or latino	female	white	Dead	Ductal and Lobular Neoplasms	TCGA-AR-A0TR-01A	d1703dbd-5c93-4cf2-a4d1-0d90640882bd	Primary Tumor	Illumina	Breast	b31bf328-6ead-4ee4-b8c7-4407372dc683	ef0d266d-d3a7-4f80-91ae-7e275dd2f0df	TCGA-AR-A0TR-01A-11R-A084-07	GRCh38.d1.vd1	TCGA-AR-A0TR	TCGA-BRCA	RNA-Seq
66dd05992e31470d70b4dddb	f337af94-788c-4de9-ab62-8627dc88695d.rna_seq.genomic.gdc_realn.bam	8303077306	li2g2uc/neoverse-pancancer	not hispanic or latino	female	white	Alive	Ductal and Lobular Neoplasms	TCGA-LD-A66U-01A	38dc3e09-0b0e-4a29-b318-cc0352013dae	Primary Tumor	Illumina	Breast	d37ab528-22b6-4b9e-b838-4d90f6d8bc14	0849aa2e-a846-4de6-8ba3-eb916dc13f35	TCGA-LD-A66U-01A-11R-A31O-07	GRCh38.d1.vd1	TCGA-LD-A66U	TCGA-BRCA	RNA-Seq
66dd05992e31470d70b4dddd	4e3fbf45-1a73-437b-8d85-29aa0c8ac6b0.rna_seq.genomic.gdc_realn.bam	6140030706	li2g2uc/neoverse-pancancer	not hispanic or latino	female	white	Alive	Ductal and Lobular Neoplasms	TCGA-D8-A1JI-01A	baf2afc8-f16c-488f-947c-efc9083c6bef	Primary Tumor	Illumina	Breast	27706c21-96cb-48e9-88ec-1c52769bfe45	5a4c0145-86eb-40ae-9983-adb13652a9a2	TCGA-D8-A1JI-01A-11R-A13Q-07	GRCh38.d1.vd1	TCGA-D8-A1JI	TCGA-BRCA	RNA-Seq
66dd05992e31470d70b4ddf0	b1d64529-4f34-4644-b0e7-20606827ccd4.rna_seq.genomic.gdc_realn.bam	4812272099	li2g2uc/neoverse-pancancer	not hispanic or latino	female	white	Alive	Ductal and Lobular Neoplasms	TCGA-AO-A1KR-01A	b7f74ae1-6f58-447c-be50-a7666eb19d9a	Primary Tumor	Illumina	Breast	6d22f538-114f-48b6-94ba-fb60151ed567	00a59c97-91b4-413e-8d9e-674753997221	TCGA-AO-A1KR-01A-12R-A144-07	GRCh38.d1.vd1	TCGA-AO-A1KR	TCGA-BRCA	RNA-Seq
66dd05992e31470d70b4de08	33debcbe-cd9a-422d-8214-68606f68ac5a.rna_seq.genomic.gdc_realn.bam	4123929154	li2g2uc/neoverse-pancancer	hispanic or latino	female	not reported	Alive	Ductal and Lobular Neoplasms	TCGA-AO-A0JM-01A	44bec761-b603-49c0-8634-f6bfe0319bb1	Primary Tumor	Illumina	Breast	7b53ba9f-506e-4af7-9752-ae50e4445880	7ec2c455-d90f-4cd5-9bbb-aedbf21eca00	TCGA-AO-A0JM-01A-21R-A056-07	GRCh38.d1.vd1	TCGA-AO-A0JM	TCGA-BRCA	RNA-Seq
66dd05992e31470d70b4de0a	d635a6e8-ecb3-4f9c-a56a-af1d0c714d7a.rna_seq.genomic.gdc_realn.bam	10129445351	li2g2uc/neoverse-pancancer	not hispanic or latino	female	white	Alive	Cystic, Mucinous and Serous Neoplasms	TCGA-A7-A3IY-01A	6b4e0262-f589-4532-b578-9f2d76c19d90	Primary Tumor	Illumina	Breast	c4149cf6-980f-4da1-b749-c24aae86f351	fc56be13-c3dd-4dd9-8c34-dc6c7f9d1e16	TCGA-A7-A3IY-01A-21R-A21T-07	GRCh38.d1.vd1	TCGA-A7-A3IY	TCGA-BRCA	RNA-Seq
66dd05992e31470d70b4de23	74179e5e-2d3c-417e-8844-6740ea9fb2e5.rna_seq.genomic.gdc_realn.bam	8715177777	li2g2uc/neoverse-pancancer	not reported	female	not reported	Alive	Ductal and Lobular Neoplasms	TCGA-A8-A086-01A	f9eb88f7-9293-46bf-ace4-a746e4ff80dc	Primary Tumor	Illumina	Breast	7347a336-6248-47be-817b-88543164d564	0b2e3720-4a7e-44cd-9e38-7d883f559c1c	TCGA-A8-A086-01A-11R-A00Z-07	GRCh38.d1.vd1	TCGA-A8-A086	TCGA-BRCA	RNA-Seq
66dd05992e31470d70b4de2c	358a0311-c6aa-456d-a52b-6b6b08b0a863.rna_seq.genomic.gdc_realn.bam	9342463436	li2g2uc/neoverse-pancancer	not hispanic or latino	female	white	Dead	Ductal and Lobular Neoplasms	TCGA-BH-A1F2-01A	6a2972e3-cca9-47e5-aac0-b770f2399eeb	Primary Tumor	Illumina	Breast	dbba4276-4b85-4309-8f98-951313c3a3dc	e5c171ac-f700-439c-9e44-6cfed2c9cea7	TCGA-BH-A1F2-01A-31R-A13Q-07	GRCh38.d1.vd1	TCGA-BH-A1F2	TCGA-BRCA	RNA-Seq
66dd05992e31470d70b4de2e	5cc4350c-416e-4f2c-be73-12af68ad1ee4.rna_seq.genomic.gdc_realn.bam	11392681381	li2g2uc/neoverse-pancancer	not hispanic or latino	female	white	Alive	Ductal and Lobular Neoplasms	TCGA-D8-A1XU-01A	332148f5-f070-4c20-8eb1-4d8c0673aa52	Primary Tumor	Illumina	Breast	0718af55-25eb-45b7-9e76-5d663a00dca5	4fbe5e67-d18a-48d5-bd88-19a2f4c01c8d	TCGA-D8-A1XU-01A-11R-A14M-07	GRCh38.d1.vd1	TCGA-D8-A1XU	TCGA-BRCA	RNA-Seq
66dd05992e31470d70b4de39	597c71b0-5c49-409d-84ff-cc31b185c620.rna_seq.genomic.gdc_realn.bam	6359370659	li2g2uc/neoverse-pancancer	not hispanic or latino	female	black or african american	Alive	Ductal and Lobular Neoplasms	TCGA-E2-A572-01A	06ef6e83-5583-45b9-a0bd-edea68943083	Primary Tumor	Illumina	Breast	43a88718-f528-4d0b-88e6-f2ade6854c53	9de14345-b948-4929-aad7-8abc4e2d35ba	TCGA-E2-A572-01A-13R-A31O-07	GRCh38.d1.vd1	TCGA-E2-A572	TCGA-BRCA	RNA-Seq
66dd05992e31470d70b4de3b	3d2bf709-b8ab-41c5-a8a0-dd42e7846c25.rna_seq.genomic.gdc_realn.bam	5514335995	li2g2uc/neoverse-pancancer	not hispanic or latino	female	white	Alive	Ductal and Lobular Neoplasms	TCGA-E9-A1RA-01A	4b4e4ea8-6eb9-49ad-b880-c5065fe6517f	Primary Tumor	Illumina	Breast	da9bcd8c-7f5b-41f4-bff8-7129a88caf22	60cfca96-802d-4a36-8c14-fc0bed308bc3	TCGA-E9-A1RA-01A-11R-A14D-07	GRCh38.d1.vd1	TCGA-E9-A1RA	TCGA-BRCA	RNA-Seq
66dd05992e31470d70b4de43	d6450e34-ebf4-4749-a27e-8e3139960afb.rna_seq.genomic.gdc_realn.bam	4563063172	li2g2uc/neoverse-pancancer	not hispanic or latino	female	white	Alive	Ductal and Lobular Neoplasms	TCGA-A2-A0CP-01A	fe15c48b-116d-461e-9b40-68514730fd18	Primary Tumor	Illumina	Breast	5c4dae2a-4b4a-47d0-b6fb-456bdf58ca15	80105f2a-438a-4d44-947d-3f5a50d6cab0	TCGA-A2-A0CP-01A-11R-A034-07	GRCh38.d1.vd1	TCGA-A2-A0CP	TCGA-BRCA	RNA-Seq
66dd05992e31470d70b4de59	343c349a-57ce-4599-8185-3ed2e15c6fdd.rna_seq.genomic.gdc_realn.bam	6348850744	li2g2uc/neoverse-pancancer	not hispanic or latino	female	white	Alive	Ductal and Lobular Neoplasms	TCGA-D8-A140-01A	2585edbd-3488-4100-a4ab-a161252a31ee	Primary Tumor	Illumina	Breast	116f1b9d-8c0c-4b29-b9b2-06ea186f4480	660954c6-51ed-4b74-8eb0-65c282da3971	TCGA-D8-A140-01A-11R-A115-07	GRCh38.d1.vd1	TCGA-D8-A140	TCGA-BRCA	RNA-Seq
66dd05992e31470d70b4de5d	eb688a21-10b9-43c3-88d3-2e9a8d30b42b.rna_seq.genomic.gdc_realn.bam	6290374782	li2g2uc/neoverse-pancancer	not hispanic or latino	female	white	Alive	Ductal and Lobular Neoplasms	TCGA-GM-A5PV-01A	67c8dc41-edcb-4563-96b3-3f93f9edcbe9	Primary Tumor	Illumina	Breast	96c1cfef-0507-46f5-a007-d0f7369cced5	da53d0eb-95fd-466a-a7aa-6251cb4ce408	TCGA-GM-A5PV-01A-11R-A28M-07	GRCh38.d1.vd1	TCGA-GM-A5PV	TCGA-BRCA	RNA-Seq
66dd05992e31470d70b4de65	458ad47a-9fbc-4508-8ff5-5a8e5c71ae6a.rna_seq.genomic.gdc_realn.bam	6289798165	li2g2uc/neoverse-pancancer	not hispanic or latino	female	white	Alive	Ductal and Lobular Neoplasms	TCGA-AN-A0AL-01A	3e9f93c0-aa79-4b4c-bd6c-b3325912362a	Primary Tumor	Illumina	Breast	467314d6-f946-447f-920a-d33b60f66eb2	5b9560c4-0632-479a-835f-67d373e59206	TCGA-AN-A0AL-01A-11R-A00Z-07	GRCh38.d1.vd1	TCGA-AN-A0AL	TCGA-BRCA	RNA-Seq
66dd05992e31470d70b4de67	ed13eb3a-17ab-4781-bc60-13797148c7c4.rna_seq.genomic.gdc_realn.bam	7619510207	li2g2uc/neoverse-pancancer	not hispanic or latino	female	american indian or alaska native	Alive	Ductal and Lobular Neoplasms	TCGA-A2-A0T1-01A	02bed00f-bef7-4fb7-b243-540354990e45	Primary Tumor	Illumina	Breast	8a19b992-4173-400d-8aec-d156525eedd6	c90925f3-2126-478f-b0d4-f3b2c50cfbf9	TCGA-A2-A0T1-01A-21R-A084-07	GRCh38.d1.vd1	TCGA-A2-A0T1	TCGA-BRCA	RNA-Seq
66dd05992e31470d70b4de6b	54022a08-1016-45a7-ac33-5a40b4b5e6b3.rna_seq.genomic.gdc_realn.bam	8376272372	li2g2uc/neoverse-pancancer	not hispanic or latino	female	black or african american	Alive	Ductal and Lobular Neoplasms	TCGA-A2-A3Y0-01A	174850b4-5ec2-462b-a890-89bd1716b3c2	Primary Tumor	Illumina	Breast	9a9d7ee5-e3fa-491f-ab5b-0ab69652b8a5	caa2d510-9024-4d7d-b0ef-80fa4be1e2ee	TCGA-A2-A3Y0-01A-11R-A239-07	GRCh38.d1.vd1	TCGA-A2-A3Y0	TCGA-BRCA	RNA-Seq
66dd05992e31470d70b4de83	db998871-01ff-4a39-ba06-fe3fb1183584.rna_seq.genomic.gdc_realn.bam	9353144439	li2g2uc/neoverse-pancancer	not hispanic or latino	female	white	Alive	Ductal and Lobular Neoplasms	TCGA-E9-A229-01A	cea9d8f9-e18c-4947-a461-5f712e3c1e6d	Primary Tumor	Illumina	Breast	b956a823-b7d5-4a9e-a9d1-c66f0faf544a	c3927b5c-d641-45e5-87ea-9cc18c7ec85e	TCGA-E9-A229-01A-31R-A157-07	GRCh38.d1.vd1	TCGA-E9-A229	TCGA-BRCA	RNA-Seq
66dd05992e31470d70b4de87	94367ad2-de29-4beb-8dab-f79174894cd2.rna_seq.genomic.gdc_realn.bam	5712603583	li2g2uc/neoverse-pancancer	not hispanic or latino	female	black or african american	Alive	Ductal and Lobular Neoplasms	TCGA-PL-A8LX-01A	fe2cd610-aa52-4789-ac62-7683281bb22f	Primary Tumor	Illumina	Breast	19cadb60-b213-4fd3-b5ad-d2b49000b6a3	64149d95-1ec6-47eb-985b-0f67252d7f26	TCGA-PL-A8LX-01A-11R-A41B-07	GRCh38.d1.vd1	TCGA-PL-A8LX	TCGA-BRCA	RNA-Seq
66dd05992e31470d70b4de8a	5b875575-24fd-40c1-910c-38775c73004e.rna_seq.genomic.gdc_realn.bam	6372583180	li2g2uc/neoverse-pancancer	not hispanic or latino	female	white	Alive	Ductal and Lobular Neoplasms	TCGA-AC-A5XS-01A	d9627184-b972-4e00-8c11-b0b946ac357a	Primary Tumor	Illumina	Breast	b713b36d-44c7-41ed-82a5-762322472a56	3d137341-f9a3-4cf0-8f26-acad49fa113e	TCGA-AC-A5XS-01A-11R-A29R-07	GRCh38.d1.vd1	TCGA-AC-A5XS	TCGA-BRCA	RNA-Seq
66dd05992e31470d70b4de8d	8d0f534a-a0b1-4d8e-9ca5-042f8a0a4e52.rna_seq.genomic.gdc_realn.bam	6736517404	li2g2uc/neoverse-pancancer	not hispanic or latino	female	white	Alive	Ductal and Lobular Neoplasms	TCGA-AO-A12C-01A	71626753-cc34-4731-abc0-ae188b0964e7	Primary Tumor	Illumina	Breast	3b1da7ee-4470-4ab5-b1a7-53ac92b4e4d3	f532eb4d-9e7d-47ef-9612-ceab05c79359	TCGA-AO-A12C-01A-11R-A10J-07	GRCh38.d1.vd1	TCGA-AO-A12C	TCGA-BRCA	RNA-Seq
66dd05992e31470d70b4de90	4ba90a73-b2e0-415b-9cd2-fad805840aff.rna_seq.genomic.gdc_realn.bam	7161970289	li2g2uc/neoverse-pancancer	not hispanic or latino	female	white	Alive	Ductal and Lobular Neoplasms	TCGA-E2-A159-01A	d7308344-5bab-4073-bb4f-4d8cd8d7bd17	Primary Tumor	Illumina	Breast	95c7abfa-a417-4d81-96c2-a952a081d997	601e0a1b-309d-41c2-a7ba-a2282db846fa	TCGA-E2-A159-01A-11R-A115-07	GRCh38.d1.vd1	TCGA-E2-A159	TCGA-BRCA	RNA-Seq
66dd05992e31470d70b4de9c	553e13f9-e00e-4b05-b934-c3837ad4d02d.rna_seq.genomic.gdc_realn.bam	8008278523	li2g2uc/neoverse-pancancer	not reported	female	not reported	Alive	Ductal and Lobular Neoplasms	TCGA-A8-A08A-01A	7fe4670d-4626-459d-869b-ab15f478c6a7	Primary Tumor	Illumina	Breast	bf92b8cc-9a5c-4e96-917c-c264fe588f8d	8e464b23-588b-4d8d-a094-03efeb76789c	TCGA-A8-A08A-01A-11R-A32Y-07	GRCh38.d1.vd1	TCGA-A8-A08A	TCGA-BRCA	RNA-Seq
66dd05992e31470d70b4de9d	d244c9fe-f289-417a-af42-85591ef4fdc6.rna_seq.genomic.gdc_realn.bam	9797968541	li2g2uc/neoverse-pancancer	not hispanic or latino	female	asian	Alive	Ductal and Lobular Neoplasms	TCGA-C8-A26Y-01A	4d51159f-ab2f-40e3-a363-847c3654431e	Primary Tumor	Illumina	Breast	afad9647-befe-4493-8386-475d0097c716	de71b625-2b73-43a7-9bc0-89d6a13d0d52	TCGA-C8-A26Y-01A-11R-A16F-07	GRCh38.d1.vd1	TCGA-C8-A26Y	TCGA-BRCA	RNA-Seq
66dd05992e31470d70b4deb9	7289e7d5-65af-4d53-a4de-2691991d90d6.rna_seq.genomic.gdc_realn.bam	9541840506	li2g2uc/neoverse-pancancer	not hispanic or latino	female	asian	Alive	Ductal and Lobular Neoplasms	TCGA-C8-A273-01A	5a5f0f48-2b13-4e78-b130-901b85d9a7f3	Primary Tumor	Illumina	Breast	c2e4eb91-bc79-4c8a-beef-4c5abc61d2fa	4bdb6c69-67b3-406b-9ac6-9cca2c15f52f	TCGA-C8-A273-01A-11R-A16F-07	GRCh38.d1.vd1	TCGA-C8-A273	TCGA-BRCA	RNA-Seq
66dd05992e31470d70b4debf	b87ce383-9333-420c-9184-62d9d1eadabc.rna_seq.genomic.gdc_realn.bam	6669709381	li2g2uc/neoverse-pancancer	not hispanic or latino	female	black or african american	Alive	Ductal and Lobular Neoplasms	TCGA-S3-AA15-01A	e783e518-c1e5-4eac-8eaf-e2d65ccd9692	Primary Tumor	Illumina	Breast	181e9c9f-7dbd-4f3a-8298-12797c717e1f	f2f2b11f-a4eb-4260-b2b6-822544adad60	TCGA-S3-AA15-01A-11R-A41B-07	GRCh38.d1.vd1	TCGA-S3-AA15	TCGA-BRCA	RNA-Seq
66dd05992e31470d70b4dec7	db70cd04-821e-43a7-bac1-815a30172be1.rna_seq.genomic.gdc_realn.bam	4965911319	li2g2uc/neoverse-pancancer	not hispanic or latino	female	asian	Alive	Ductal and Lobular Neoplasms	TCGA-C8-A1HM-01A	8b525ec6-d24b-49d4-bfcb-b354de4dae7c	Primary Tumor	Illumina	Breast	eb908a6f-d6f2-40ef-90da-97438cd2281e	e3118dbe-9f93-45b0-81d3-2e64f06b7c74	TCGA-C8-A1HM-01A-12R-A137-07	GRCh38.d1.vd1	TCGA-C8-A1HM	TCGA-BRCA	RNA-Seq
66dd05992e31470d70b4decb	0b59b278-d2f6-4aa6-bf6d-b8d743ae83af.rna_seq.genomic.gdc_realn.bam	9727250666	li2g2uc/neoverse-pancancer	not hispanic or latino	female	black or african american	Alive	Ductal and Lobular Neoplasms	TCGA-AC-A6IW-01A	8183f0fb-2303-4d7b-bccd-55e5031fc7df	Primary Tumor	Illumina	Breast	fceb1551-4b16-45de-8ba0-7906aa3fe841	d763edf9-b6f2-4814-b263-180aced12da2	TCGA-AC-A6IW-01A-12R-A33J-07	GRCh38.d1.vd1	TCGA-AC-A6IW	TCGA-BRCA	RNA-Seq
66dd05992e31470d70b4decd	e7e4c883-af18-41bf-9383-e5b9f354bc8d.rna_seq.genomic.gdc_realn.bam	5908360040	li2g2uc/neoverse-pancancer	not reported	female	black or african american	Alive	Ductal and Lobular Neoplasms	TCGA-OL-A5S0-01A	43b3bf47-7313-4dfb-952a-ec0b9d48e16c	Primary Tumor	Illumina	Breast	f6e02767-7522-4895-bc70-c7de6b1796ab	8718f7f1-a95d-4245-9b00-6c061b69a1c6	TCGA-OL-A5S0-01A-11R-A28M-07	GRCh38.d1.vd1	TCGA-OL-A5S0	TCGA-BRCA	RNA-Seq
66dd05992e31470d70b4decf	671bc03b-e3a8-45f6-88e4-ce138c716886.rna_seq.genomic.gdc_realn.bam	7256390706	li2g2uc/neoverse-pancancer	not hispanic or latino	female	white	Alive	Ductal and Lobular Neoplasms	TCGA-BH-A0W5-01A	da9c10ea-c13f-4d88-8b94-a0cbc106d036	Primary Tumor	Illumina	Breast	91e55e6f-b884-4112-8d3f-a9f8974dd63b	050e66bb-438a-49d5-a005-7967a006b3f0	TCGA-BH-A0W5-01A-11R-A109-07	GRCh38.d1.vd1	TCGA-BH-A0W5	TCGA-BRCA	RNA-Seq
66dd05992e31470d70b4ded2	2dc9eaca-6dfc-4e7f-a12b-1495986e1ad4.rna_seq.genomic.gdc_realn.bam	5742176849	li2g2uc/neoverse-pancancer	not reported	female	not reported	Alive	Ductal and Lobular Neoplasms	TCGA-A8-A08P-01A	f947d67f-4aa2-4eb9-977e-21a5ae563613	Primary Tumor	Illumina	Breast	f8dbf3ce-7c30-4e62-a25f-d98843794672	3de1ba17-00fc-462f-92a4-096e8112fd89	TCGA-A8-A08P-01A-11R-A00Z-07	GRCh38.d1.vd1	TCGA-A8-A08P	TCGA-BRCA	RNA-Seq
66dd05992e31470d70b4ded3	3daf8160-42c5-41bf-b251-77fce23a4aab.rna_seq.genomic.gdc_realn.bam	5657995557	li2g2uc/neoverse-pancancer	not hispanic or latino	female	white	Dead	Ductal and Lobular Neoplasms	TCGA-BH-A1FN-01A	6dd0dd7b-62ff-4fd1-a99a-b265f1a91dca	Primary Tumor	Illumina	Breast	c870e04b-c3b7-495c-8465-7ef2a00fadc7	ae08dbd6-548a-469c-ba12-b6a87515bce7	TCGA-BH-A1FN-01A-11R-A13Q-07	GRCh38.d1.vd1	TCGA-BH-A1FN	TCGA-BRCA	RNA-Seq
66dd05992e31470d70b4ded6	b4e60c29-6c4d-49b4-878e-b91e20e17dad.rna_seq.genomic.gdc_realn.bam	7031442396	li2g2uc/neoverse-pancancer	not hispanic or latino	female	white	Alive	Ductal and Lobular Neoplasms	TCGA-B6-A0RO-01A	0b172e29-6166-4863-803d-a0a010887c11	Primary Tumor	Illumina	Breast	d99fef01-1eb5-4300-8031-d5a157fd5b28	edf2dbbe-b055-4d90-bc41-72355621b99e	TCGA-B6-A0RO-01A-22R-A084-07	GRCh38.d1.vd1	TCGA-B6-A0RO	TCGA-BRCA	RNA-Seq
66dd05992e31470d70b4ded8	e627254f-65f9-4939-add4-bb77bfd92e16.rna_seq.genomic.gdc_realn.bam	9447075418	li2g2uc/neoverse-pancancer	not hispanic or latino	female	white	Alive	Ductal and Lobular Neoplasms	TCGA-D8-A27M-01A	ae65baeb-6b78-492a-8c63-bb7e93e83dc2	Primary Tumor	Illumina	Breast	20486352-7d5f-4065-ab10-7a3f792ec1e1	d4371446-8326-4e35-9e86-d8a48393efae	TCGA-D8-A27M-01A-11R-A16F-07	GRCh38.d1.vd1	TCGA-D8-A27M	TCGA-BRCA	RNA-Seq
66dd05992e31470d70b4ded9	784a9c63-9b40-4f6c-8147-93d0ed523867.rna_seq.genomic.gdc_realn.bam	9952399745	li2g2uc/neoverse-pancancer	not hispanic or latino	female	asian	Alive	Ductal and Lobular Neoplasms	TCGA-C8-A274-01A	dbcad60f-86c7-41e3-b0ae-baa39c9f83dd	Primary Tumor	Illumina	Breast	f9521be2-aaaf-414c-a906-3ba53a060614	7a3cd962-7512-4797-864a-cf374b5cb385	TCGA-C8-A274-01A-11R-A16F-07	GRCh38.d1.vd1	TCGA-C8-A274	TCGA-BRCA	RNA-Seq
66dd05992e31470d70b4dedc	95305dba-073f-40d7-aa20-66553b41bdf7.rna_seq.genomic.gdc_realn.bam	6707563533	li2g2uc/neoverse-pancancer	not hispanic or latino	female	white	Alive	Ductal and Lobular Neoplasms	TCGA-A2-A0YD-01A	2c6adb12-380d-4710-a7e6-93d5a0e53289	Primary Tumor	Illumina	Breast	c1190b96-b6cf-4cd5-8c4e-bc57d964a557	08add75d-f706-458a-a6a8-41da7e07af19	TCGA-A2-A0YD-01A-11R-A109-07	GRCh38.d1.vd1	TCGA-A2-A0YD	TCGA-BRCA	RNA-Seq
66dd05992e31470d70b4dede	fe15bb7d-6469-4778-9dc8-9e4c5877942c.rna_seq.genomic.gdc_realn.bam	8371911248	li2g2uc/neoverse-pancancer	not reported	female	not reported	Alive	Ductal and Lobular Neoplasms	TCGA-A8-A07R-01A	72e486b8-a866-4916-b2e4-8b4bb5dcd92d	Primary Tumor	Illumina	Breast	ce045098-cbfb-4c73-9bbe-6a1d677ae0b0	02a0a874-6d4e-4e56-8d74-7952c912fed2	TCGA-A8-A07R-01A-21R-A034-07	GRCh38.d1.vd1	TCGA-A8-A07R	TCGA-BRCA	RNA-Seq
66dd05992e31470d70b4dee0	1516c4ec-98c0-41dc-9ad1-86cc05305fc1.rna_seq.genomic.gdc_realn.bam	4979272894	li2g2uc/neoverse-pancancer	not hispanic or latino	female	white	Alive	Ductal and Lobular Neoplasms	TCGA-E2-A1IL-01A	b63391a0-73f8-4544-9e94-f6529245ca2a	Primary Tumor	Illumina	Breast	5610cbc9-1031-4b6a-9bba-a6b3ed7ced4d	a63690bb-5761-47d7-854e-7be44d9b0b3a	TCGA-E2-A1IL-01A-11R-A14D-07	GRCh38.d1.vd1	TCGA-E2-A1IL	TCGA-BRCA	RNA-Seq
66dd05992e31470d70b4dee1	6cbfdf8b-fd71-4b6a-b360-1573ee5241a1.rna_seq.genomic.gdc_realn.bam	8244043872	li2g2uc/neoverse-pancancer	not hispanic or latino	female	white	Alive	Cystic, Mucinous and Serous Neoplasms	TCGA-A2-A3KD-01A	bb026999-0aab-4232-96d7-2c93b6c9691d	Primary Tumor	Illumina	Breast	8a224dc6-632b-418b-bd5e-bcefc8ad049e	401d075c-d443-4592-8c03-e675caad2b50	TCGA-A2-A3KD-01A-12R-A213-07	GRCh38.d1.vd1	TCGA-A2-A3KD	TCGA-BRCA	RNA-Seq
66dd05992e31470d70b4dee2	6c40b30a-d103-4397-997f-9b2bda66793a.rna_seq.genomic.gdc_realn.bam	7791858019	li2g2uc/neoverse-pancancer	not hispanic or latino	female	white	Alive	Ductal and Lobular Neoplasms	TCGA-E2-A15A-01A	73ccc949-01b7-48d3-a7c4-c4bcd261672a	Primary Tumor	Illumina	Breast	a4754430-f713-4aeb-998c-0f470a5549d1	423305a8-f060-44da-a053-18dd8c2b172e	TCGA-E2-A15A-01A-11R-A12D-07	GRCh38.d1.vd1	TCGA-E2-A15A	TCGA-BRCA	RNA-Seq
66dd05992e31470d70b4dee3	507de54a-b4a5-4778-99fc-2f4f45c6daa0.rna_seq.genomic.gdc_realn.bam	14072801365	li2g2uc/neoverse-pancancer	not hispanic or latino	female	white	Alive	Ductal and Lobular Neoplasms	TCGA-E2-A1B0-01A	996bd3f0-d767-4eff-9c82-99fcb5a3006a	Primary Tumor	Illumina	Breast	8bb3543b-5c83-41c6-b81c-b20935c38d72	06479cfc-c43c-43f5-9d2f-44b3adc45d84	TCGA-E2-A1B0-01A-11R-A12P-07	GRCh38.d1.vd1	TCGA-E2-A1B0	TCGA-BRCA	RNA-Seq
66dd05992e31470d70b4dee4	ae8996bd-b0b7-4f9b-91fa-606f95d49f8c.rna_seq.genomic.gdc_realn.bam	6368944091	li2g2uc/neoverse-pancancer	not hispanic or latino	female	black or african american	Alive	Ductal and Lobular Neoplasms	TCGA-3C-AALK-01A	c31900a4-5dcd-4022-97ac-638e86e889e4	Primary Tumor	Illumina	Breast	1a19e068-d213-41ef-aebb-104017a883cc	2a532346-0008-4af8-99bc-d709585da1d6	TCGA-3C-AALK-01A-11R-A41B-07	GRCh38.d1.vd1	TCGA-3C-AALK	TCGA-BRCA	RNA-Seq
66dd05992e31470d70b4dee9	8fff7b55-a9c5-4179-a86a-80bff4fed1b0.rna_seq.genomic.gdc_realn.bam	9393220580	li2g2uc/neoverse-pancancer	not hispanic or latino	female	asian	Alive	Ductal and Lobular Neoplasms	TCGA-EW-A1IY-01A	5ff12cbe-a3e0-4ce6-8452-12b984a1baaf	Primary Tumor	Illumina	Breast	9b605e4f-fb75-4b02-a827-a6acfeb3c1b2	d728c743-10a6-4ac4-8725-61c0d2980057	TCGA-EW-A1IY-01A-11R-A13Q-07	GRCh38.d1.vd1	TCGA-EW-A1IY	TCGA-BRCA	RNA-Seq
66dd05992e31470d70b4deeb	43c4bdc2-b3fc-4fb0-9f11-f45394c4256b.rna_seq.genomic.gdc_realn.bam	4506689652	li2g2uc/neoverse-pancancer	not hispanic or latino	female	black or african american	Alive	Ductal and Lobular Neoplasms	TCGA-A7-A4SE-01A	dbf6f981-15cc-40ad-91ac-a66360405fbd	Primary Tumor	Illumina	Breast	6bb217e7-3fd4-477f-87bf-b55e50a33e45	3440b3eb-511e-4904-873d-7a05d88fe879	TCGA-A7-A4SE-01A-11R-A266-07	GRCh38.d1.vd1	TCGA-A7-A4SE	TCGA-BRCA	RNA-Seq
66dd05992e31470d70b4deec	5fc65e17-1d90-411d-b01d-f6aaa72730f9.rna_seq.genomic.gdc_realn.bam	8104264816	li2g2uc/neoverse-pancancer	not hispanic or latino	female	black or african american	Alive	Ductal and Lobular Neoplasms	TCGA-E2-A15L-01A	37242f5a-25ae-4b1f-9ce6-09ce1dc92539	Primary Tumor	Illumina	Breast	68a4bd03-2b97-4387-926f-c9d25fac8d29	66cd1bec-0b4d-4212-ab3f-548ffcfa7dd8	TCGA-E2-A15L-01A-11R-A12D-07	GRCh38.d1.vd1	TCGA-E2-A15L	TCGA-BRCA	RNA-Seq
66dd05992e31470d70b4deed	30285113-d411-475a-a8ed-1fb66be72f28.rna_seq.genomic.gdc_realn.bam	6328033693	li2g2uc/neoverse-pancancer	not hispanic or latino	female	white	Dead	Ductal and Lobular Neoplasms	TCGA-E9-A226-01A	dd67408e-46ba-4573-9415-d4814e9f84de	Primary Tumor	Illumina	Breast	2f11f003-9c39-46ba-990f-10d326953f1b	c1adf54e-8248-4b44-a9a1-e883fcc4f702	TCGA-E9-A226-01A-21R-A157-07	GRCh38.d1.vd1	TCGA-E9-A226	TCGA-BRCA	RNA-Seq
66dd05992e31470d70b4def0	62aa3903-4f3b-4693-b5e5-fc5abce184de.rna_seq.genomic.gdc_realn.bam	10533331744	li2g2uc/neoverse-pancancer	not hispanic or latino	female	white	Alive	Ductal and Lobular Neoplasms	TCGA-D8-A1JD-01A	530ad151-703d-4638-851f-0b5111ff318b	Primary Tumor	Illumina	Breast	f2ee7101-b51e-4f75-95fa-555b5b79af74	50111388-1058-413a-ac2a-3fd4f84091aa	TCGA-D8-A1JD-01A-11R-A13Q-07	GRCh38.d1.vd1	TCGA-D8-A1JD	TCGA-BRCA	RNA-Seq
66dd05992e31470d70b4def3	27f20469-cbf5-417f-922a-19cf9e8b790c.rna_seq.genomic.gdc_realn.bam	3524819693	li2g2uc/neoverse-pancancer	not hispanic or latino	female	asian	Alive	Ductal and Lobular Neoplasms	TCGA-C8-A1HG-01A	0c23c380-363c-474d-b64c-b47f612a8225	Primary Tumor	Illumina	Breast	094076d0-97e4-460d-b48c-7ee2371db99d	bed56886-f4fe-4917-b32a-18b3d3f47c24	TCGA-C8-A1HG-01A-11R-A137-07	GRCh38.d1.vd1	TCGA-C8-A1HG	TCGA-BRCA	RNA-Seq
66dd05992e31470d70b4def6	99296d22-e605-49cd-b37f-a1b900be5d53.rna_seq.genomic.gdc_realn.bam	7527641535	li2g2uc/neoverse-pancancer	not hispanic or latino	female	white	Alive	Ductal and Lobular Neoplasms	TCGA-AQ-A04L-01B	78582fbc-dcc7-48ae-9f95-5271c9bc5b72	Primary Tumor	Illumina	Breast	1fa9c013-4d2c-4f3e-8e77-6437dad440c9	da0ed50a-e7d6-4a78-8bb6-cfd80f6e2ff6	TCGA-AQ-A04L-01B-21R-A10J-07	GRCh38.d1.vd1	TCGA-AQ-A04L	TCGA-BRCA	RNA-Seq
66dd05992e31470d70b4def9	bce4dcd7-d9e8-408a-8ab0-f993f9297a68.rna_seq.genomic.gdc_realn.bam	4991962680	li2g2uc/neoverse-pancancer	not hispanic or latino	female	white	Alive	Ductal and Lobular Neoplasms	TCGA-B6-A0I5-01A	1a18974d-967c-4727-b42e-12ae7be66589	Primary Tumor	Illumina	Breast	2448118f-9664-4b9e-b67f-c019cf5b8d35	ca3c9a05-88b7-4d99-abd5-fc557e3929a0	TCGA-B6-A0I5-01A-11R-A034-07	GRCh38.d1.vd1	TCGA-B6-A0I5	TCGA-BRCA	RNA-Seq
66dd05992e31470d70b4defd	4fa35f20-e26e-4bb0-811d-b307e3927904.rna_seq.genomic.gdc_realn.bam	6250766326	li2g2uc/neoverse-pancancer	not hispanic or latino	female	asian	Alive	Ductal and Lobular Neoplasms	TCGA-C8-A135-01A	33cea538-4c3f-470a-972d-257c43241ab4	Primary Tumor	Illumina	Breast	306818e8-2e51-4dee-b27c-53ee9cea8d03	ddfbecf6-37e3-4015-bb24-125ccdd60d25	TCGA-C8-A135-01A-11R-A115-07	GRCh38.d1.vd1	TCGA-C8-A135	TCGA-BRCA	RNA-Seq
66dd05992e31470d70b4deff	e90c1051-744f-46e5-bcec-f95d34f59e0a.rna_seq.genomic.gdc_realn.bam	8013226663	li2g2uc/neoverse-pancancer	not hispanic or latino	female	black or african american	Alive	Ductal and Lobular Neoplasms	TCGA-LL-A5YO-01A	b8aefc48-4a6e-4254-a57f-5f688399b582	Primary Tumor	Illumina	Breast	4b5b44ea-8589-4aea-a69f-b5d5041b1acd	2b7230c7-0182-4417-9861-03672629d98d	TCGA-LL-A5YO-01A-21R-A28M-07	GRCh38.d1.vd1	TCGA-LL-A5YO	TCGA-BRCA	RNA-Seq
66dd05992e31470d70b4df02	8bf23a6b-8ca6-4fcf-b4e9-a14c3a875526.rna_seq.genomic.gdc_realn.bam	9239824552	li2g2uc/neoverse-pancancer	not reported	female	white	Alive	Ductal and Lobular Neoplasms	TCGA-E2-A1LS-01A	91a2f2af-e4b1-4a0b-ab20-6a36ce63c533	Primary Tumor	Illumina	Breast	81239059-614b-46b7-a21e-224ec62e2939	529056f9-7bdf-4675-bff7-a82abddf5734	TCGA-E2-A1LS-01A-12R-A157-07	GRCh38.d1.vd1	TCGA-E2-A1LS	TCGA-BRCA	RNA-Seq
66dd05992e31470d70b4df06	5d96c14c-7c43-40a1-ba9a-b482a0ad00ee.rna_seq.genomic.gdc_realn.bam	4944367965	li2g2uc/neoverse-pancancer	not hispanic or latino	female	white	Alive	Ductal and Lobular Neoplasms	TCGA-MS-A51U-01A	910655da-2c12-4572-96b7-ded616e69b4b	Primary Tumor	Illumina	Breast	b41dfa6b-a221-4e03-95d7-428781787067	764a5732-0b44-4cbe-93f2-7b84fd7d81a1	TCGA-MS-A51U-01A-31R-A266-07	GRCh38.d1.vd1	TCGA-MS-A51U	TCGA-BRCA	RNA-Seq
66dd05992e31470d70b4df27	420197bd-db07-4df9-8f72-3d7d509ae1d0.rna_seq.genomic.gdc_realn.bam	7488373833	li2g2uc/neoverse-pancancer	not hispanic or latino	female	white	Alive	Ductal and Lobular Neoplasms	TCGA-B6-A0RI-01A	bfd55808-dddd-44c3-97d7-41600497b992	Primary Tumor	Illumina	Breast	6f5986b6-28b9-4213-97a9-899190ea36dd	973ee776-e287-4568-a43d-7b16cc0094a9	TCGA-B6-A0RI-01A-11R-A056-07	GRCh38.d1.vd1	TCGA-B6-A0RI	TCGA-BRCA	RNA-Seq
66dd05992e31470d70b4df4a	748e4eaa-2b96-4dce-a903-c7df733d7f50.rna_seq.genomic.gdc_realn.bam	7346089926	li2g2uc/neoverse-pancancer	hispanic or latino	male	white	Alive	Ductal and Lobular Neoplasms	TCGA-EW-A1PD-01A	4dfc233b-ed03-4825-8089-e04cdee99996	Primary Tumor	Illumina	Breast	69971d5c-5be4-4886-bf7c-753de9593a1e	9f52ae8b-7fe7-441c-9fb6-c55a9bd1a0d0	TCGA-EW-A1PD-01A-11R-A144-07	GRCh38.d1.vd1	TCGA-EW-A1PD	TCGA-BRCA	RNA-Seq
66dd05992e31470d70b4df57	7db191ab-6106-4e39-a45e-8a68aaba0922.rna_seq.genomic.gdc_realn.bam	10996180747	li2g2uc/neoverse-pancancer	not hispanic or latino	female	white	Alive	Ductal and Lobular Neoplasms	TCGA-A2-A1FV-01A	cd0c96a4-6414-4efb-879b-7408b62ed5b6	Primary Tumor	Illumina	Breast	ee12f85b-64f8-4052-9477-392c4bd99257	1624f434-259b-4782-afe1-7ac3d13d7807	TCGA-A2-A1FV-01A-11R-A13Q-07	GRCh38.d1.vd1	TCGA-A2-A1FV	TCGA-BRCA	RNA-Seq
66dd05992e31470d70b4df5e	5e36c4a2-fc6b-418f-80ab-dbd95b26a39e.rna_seq.genomic.gdc_realn.bam	5788528271	li2g2uc/neoverse-pancancer	not hispanic or latino	female	white	Alive	Ductal and Lobular Neoplasms	TCGA-E9-A295-01A	fec0da58-1047-44d2-b6d1-c18cceed43dc	Primary Tumor	Illumina	Breast	28ad8481-78a8-4103-b501-5cfd23ae3e81	3944bcd6-1a95-4297-8cf3-7e7d38b9390e	TCGA-E9-A295-01A-11R-A16F-07	GRCh38.d1.vd1	TCGA-E9-A295	TCGA-BRCA	RNA-Seq
66dd05992e31470d70b4df67	2244c5e8-a873-4e29-abb7-e869a7d79e3f.rna_seq.genomic.gdc_realn.bam	6668282261	li2g2uc/neoverse-pancancer	not hispanic or latino	female	white	Alive	Ductal and Lobular Neoplasms	TCGA-D8-A27P-01A	c54d5507-bba5-4a1e-8885-3c3b1eed13c1	Primary Tumor	Illumina	Breast	189c7b41-4d4e-422e-85a2-1f575b5c8b5c	6fe6d586-3b5d-4cd4-acb8-5691936441b9	TCGA-D8-A27P-01A-11R-A16F-07	GRCh38.d1.vd1	TCGA-D8-A27P	TCGA-BRCA	RNA-Seq
66dd05992e31470d70b4df69	e6bad6ec-c178-4684-99e8-2504781a022b.rna_seq.genomic.gdc_realn.bam	11588543454	li2g2uc/neoverse-pancancer	not hispanic or latino	female	white	Alive	Ductal and Lobular Neoplasms	TCGA-A7-A26E-01A	011b9b2d-ebe5-42bf-9662-d922faccc7a1	Primary Tumor	Illumina	Breast	44be9bd3-c7ab-4310-898d-c462a88926d2	d6023f30-0d07-4839-98d1-0b22b366cc51	TCGA-A7-A26E-01A-11R-A277-07	GRCh38.d1.vd1	TCGA-A7-A26E	TCGA-BRCA	RNA-Seq
66dd05992e31470d70b4df6d	7880b3ba-9f39-4744-be72-b87dbd8eb425.rna_seq.genomic.gdc_realn.bam	5649214715	li2g2uc/neoverse-pancancer	not hispanic or latino	female	white	Alive	Ductal and Lobular Neoplasms	TCGA-E9-A1ND-01A	f06f09f3-8133-4a92-ac86-fbe64295e0d8	Primary Tumor	Illumina	Breast	526da11e-9125-4fcd-98d7-02994c9783d1	b41b1f04-226e-466c-b5e1-f61e45ad3210	TCGA-E9-A1ND-01A-11R-A144-07	GRCh38.d1.vd1	TCGA-E9-A1ND	TCGA-BRCA	RNA-Seq
66dd05992e31470d70b4df75	f8efdeb0-a8f8-4e2d-a52e-43d033e4ce6f.rna_seq.genomic.gdc_realn.bam	8280218984	li2g2uc/neoverse-pancancer	not hispanic or latino	female	asian	Alive	Ductal and Lobular Neoplasms	TCGA-C8-A12Y-01A	298a1710-deb4-4064-a0f2-da32d43aa217	Primary Tumor	Illumina	Breast	ef42155a-112e-48fe-b52a-a99ebcd5f7f5	d9de9f71-2b39-4d21-9c93-8e199080c011	TCGA-C8-A12Y-01A-11R-A12D-07	GRCh38.d1.vd1	TCGA-C8-A12Y	TCGA-BRCA	RNA-Seq
66dd05992e31470d70b4df77	bb06ad3a-4d73-4f88-8f3c-954dce2b38ef.rna_seq.genomic.gdc_realn.bam	10745607245	li2g2uc/neoverse-pancancer	not hispanic or latino	female	white	Alive	Ductal and Lobular Neoplasms	TCGA-AR-A24M-01A	aa30ac3d-4216-45dd-a314-1ae192fafcb2	Primary Tumor	Illumina	Breast	4977200c-765d-475f-8df4-bf8d9a3b0aa9	5754d368-87b9-40e5-9a56-bd48ad9a80e3	TCGA-AR-A24M-01A-11R-A169-07	GRCh38.d1.vd1	TCGA-AR-A24M	TCGA-BRCA	RNA-Seq
66dd05992e31470d70b4df7b	22e623b3-2c82-4283-bd28-2cf1777b0179.rna_seq.genomic.gdc_realn.bam	7716431412	li2g2uc/neoverse-pancancer	not hispanic or latino	female	white	Alive	Ductal and Lobular Neoplasms	TCGA-AN-A0XU-01A	a1da9db1-db11-4f4d-a249-c738db81b87e	Primary Tumor	Illumina	Breast	74cba80b-7677-41d6-ab22-10f1a962ba2f	ee368eb1-55e1-471e-b88b-bab896e37b5c	TCGA-AN-A0XU-01A-11R-A109-07	GRCh38.d1.vd1	TCGA-AN-A0XU	TCGA-BRCA	RNA-Seq
66dd05992e31470d70b4df7d	9b7c81c7-d03c-446c-9d25-8c966058b0e3.rna_seq.genomic.gdc_realn.bam	9393919723	li2g2uc/neoverse-pancancer	not hispanic or latino	female	white	Alive	Ductal and Lobular Neoplasms	TCGA-AN-A0AR-01A	ebc460c2-df88-4dc0-a2c0-aca8072b75ad	Primary Tumor	Illumina	Breast	12c36b7c-f302-4cea-bb4f-5a01211e00e9	108f6aeb-833e-45a1-81fc-4b0b8e3c7163	TCGA-AN-A0AR-01A-11R-A00Z-07	GRCh38.d1.vd1	TCGA-AN-A0AR	TCGA-BRCA	RNA-Seq
66dd05992e31470d70b4df7e	ba00c48c-c33e-4dab-beb6-0575ee076dfd.rna_seq.genomic.gdc_realn.bam	10385972236	li2g2uc/neoverse-pancancer	not hispanic or latino	female	white	Alive	Ductal and Lobular Neoplasms	TCGA-A2-A1G4-01A	e3b555aa-7f0a-49c6-9b13-182c61a144c1	Primary Tumor	Illumina	Breast	2ce88ee9-0fc6-4d1d-82a7-be79eaee21d2	81243c1f-affa-4985-ba0e-1f19db52db73	TCGA-A2-A1G4-01A-11R-A13Q-07	GRCh38.d1.vd1	TCGA-A2-A1G4	TCGA-BRCA	RNA-Seq
66dd05992e31470d70b4df81	db01aba1-3a00-4bf9-9f24-8fba144144f3.rna_seq.genomic.gdc_realn.bam	4946637358	li2g2uc/neoverse-pancancer	not hispanic or latino	female	white	Alive	Ductal and Lobular Neoplasms	TCGA-B6-A0WT-01A	d7195183-9fe4-4b17-bcfd-9367d2e539ce	Primary Tumor	Illumina	Breast	0507f62d-e776-4efb-bd51-dba9d74090bd	1940c04b-a08a-4cce-9915-483656d5b4c3	TCGA-B6-A0WT-01A-11R-A109-07	GRCh38.d1.vd1	TCGA-B6-A0WT	TCGA-BRCA	RNA-Seq
66dd05992e31470d70b4df83	d078b2ae-790a-4220-98a0-18d311996ed5.rna_seq.genomic.gdc_realn.bam	7090982326	li2g2uc/neoverse-pancancer	not hispanic or latino	female	white	Alive	Ductal and Lobular Neoplasms	TCGA-AC-A3TM-01A	67c73260-a242-4bba-87c5-d2302556dff7	Primary Tumor	Illumina	Breast	902592e6-c7c5-46b8-b70b-5520df79a8a3	4ee0389f-33ec-4a69-bc02-1c458d812cb2	TCGA-AC-A3TM-01A-11R-A22K-07	GRCh38.d1.vd1	TCGA-AC-A3TM	TCGA-BRCA	RNA-Seq
66dd05992e31470d70b4df89	bf858293-b533-4a73-ac9b-568109ba05d4.rna_seq.genomic.gdc_realn.bam	6810276039	li2g2uc/neoverse-pancancer	hispanic or latino	female	white	Alive	Ductal and Lobular Neoplasms	TCGA-EW-A1P7-01A	01674b2c-5cf2-478f-84a1-f69c39f47bd4	Primary Tumor	Illumina	Breast	e11a1fd3-d409-4e09-a8ab-5d0afb455263	3d164bd9-7416-47af-a102-29954e3efe2c	TCGA-EW-A1P7-01A-21R-A144-07	GRCh38.d1.vd1	TCGA-EW-A1P7	TCGA-BRCA	RNA-Seq
66dd05992e31470d70b4df8c	f2ab4258-222d-4a08-a805-3628048ebf1c.rna_seq.genomic.gdc_realn.bam	6998854082	li2g2uc/neoverse-pancancer	not hispanic or latino	female	white	Alive	Ductal and Lobular Neoplasms	TCGA-AR-A1AX-01A	f72c1d69-da35-459f-8542-59bfd6c09c23	Primary Tumor	Illumina	Breast	66626142-7c5c-4ed0-8ef0-f4133423f275	f3ac7557-714a-492c-a166-246ef7298952	TCGA-AR-A1AX-01A-11R-A12P-07	GRCh38.d1.vd1	TCGA-AR-A1AX	TCGA-BRCA	RNA-Seq
66dd05992e31470d70b4df8f	b25117ce-5a14-4b43-bbfe-513b957464d0.rna_seq.genomic.gdc_realn.bam	6020847185	li2g2uc/neoverse-pancancer	not hispanic or latino	female	white	Alive	Ductal and Lobular Neoplasms	TCGA-A2-A0D2-01A	99e32c59-aa73-43fa-88c9-399ddadb2c72	Primary Tumor	Illumina	Breast	2ad8d416-08a4-4e6f-947e-d74269d02ab1	72439e36-3c17-4a90-b3e1-8f6ccfd3dcd4	TCGA-A2-A0D2-01A-21R-A034-07	GRCh38.d1.vd1	TCGA-A2-A0D2	TCGA-BRCA	RNA-Seq
66dd05992e31470d70b4df90	1c3dbd2f-1c07-48cb-a844-0b1b3eb14e0d.rna_seq.genomic.gdc_realn.bam	7993845136	li2g2uc/neoverse-pancancer	not hispanic or latino	female	black or african american	Alive	Ductal and Lobular Neoplasms	TCGA-EW-A6S9-01A	9676e46b-8f29-43cd-ab65-eb6a535cced4	Primary Tumor	Illumina	Breast	692abecd-9c2a-48ec-8794-7e84a5317c46	4dda3f93-216c-41d5-b1c0-85ee571d7759	TCGA-EW-A6S9-01A-22R-A33J-07	GRCh38.d1.vd1	TCGA-EW-A6S9	TCGA-BRCA	RNA-Seq
66dd05992e31470d70b4df91	e97a2bf2-c5bd-4dbf-9940-450a8a99e9df.rna_seq.genomic.gdc_realn.bam	6362532988	li2g2uc/neoverse-pancancer	not reported	female	white	Alive	Ductal and Lobular Neoplasms	TCGA-BH-A0DH-01A	491b6364-1223-474f-816f-e248c8c841e2	Primary Tumor	Illumina	Breast	c643222a-e138-4b3c-a96d-02be24ccb0d0	700477dc-5eb4-4efb-a301-12172a7469f7	TCGA-BH-A0DH-01A-11R-A084-07	GRCh38.d1.vd1	TCGA-BH-A0DH	TCGA-BRCA	RNA-Seq
66dd05992e31470d70b4df99	4b42e241-a674-4d6c-b217-dcea51e6cc4f.rna_seq.genomic.gdc_realn.bam	10111143250	li2g2uc/neoverse-pancancer	not hispanic or latino	female	asian	Alive	Ductal and Lobular Neoplasms	TCGA-C8-A3M8-01A	c1e704d6-a33b-4891-90bd-992b0040c075	Primary Tumor	Illumina	Breast	a04ad65d-6d83-4e84-8bd8-3cab2a195642	122305ed-ca1e-431f-a332-0ac3409cded2	TCGA-C8-A3M8-01A-11R-A213-07	GRCh38.d1.vd1	TCGA-C8-A3M8	TCGA-BRCA	RNA-Seq
66dd05992e31470d70b4df9b	df45fb41-4511-4dab-b865-fcdfcda0400a.rna_seq.genomic.gdc_realn.bam	6213110927	li2g2uc/neoverse-pancancer	not hispanic or latino	female	white	Alive	Ductal and Lobular Neoplasms	TCGA-E2-A14P-01A	e4fc0909-f284-4471-866d-d8967b6adcbc	Primary Tumor	Illumina	Breast	a4cb04f5-91b3-40ba-8005-b1df46d6b555	58bfe278-a80f-4722-b286-4d966214d244	TCGA-E2-A14P-01A-31R-A12D-07	GRCh38.d1.vd1	TCGA-E2-A14P	TCGA-BRCA	RNA-Seq
66dd05992e31470d70b4df9d	b9bfdf3b-d23e-433b-892f-1b61e24abdfa.rna_seq.genomic.gdc_realn.bam	13006697857	li2g2uc/neoverse-pancancer	not hispanic or latino	female	white	Alive	Ductal and Lobular Neoplasms	TCGA-A2-A25A-01A	aaea5f9c-b35b-47f8-93cb-bdc7b81844ff	Primary Tumor	Illumina	Breast	50c720f4-dbcb-4b8b-9808-d130f5197d27	57e65074-4dc7-4f55-9638-8d123702305c	TCGA-A2-A25A-01A-12R-A16F-07	GRCh38.d1.vd1	TCGA-A2-A25A	TCGA-BRCA	RNA-Seq
66dd05992e31470d70b4dfa4	a4455185-5506-4392-bd54-5f9cda2274d2.rna_seq.genomic.gdc_realn.bam	14084362771	li2g2uc/neoverse-pancancer	not reported	female	not reported	Alive	Ductal and Lobular Neoplasms	TCGA-A8-A09I-01A	1557183c-aedd-4df6-b98a-3654667f7b69	Primary Tumor	Illumina	Breast	433b49ba-949b-4914-985a-be19b3b32502	a09a99f9-33e3-45d5-bfc2-f57ce149a527	TCGA-A8-A09I-01A-22R-A034-07	GRCh38.d1.vd1	TCGA-A8-A09I	TCGA-BRCA	RNA-Seq
66dd05992e31470d70b4e03c	31bdedf8-eb1c-48ae-8d96-e06c2b3f27d2.rna_seq.genomic.gdc_realn.bam	7124869618	li2g2uc/neoverse-pancancer	not reported	female	black or african american	Alive	Ductal and Lobular Neoplasms	TCGA-AC-A2BM-01A	8159ff7b-89f4-411a-9b9c-491f1cb3eb34	Primary Tumor	Illumina	Breast	54f1981b-9d8f-48cc-9586-d2e9a8d468f5	8d65b4ee-183b-4767-9091-dec23a17af93	TCGA-AC-A2BM-01A-11R-A21T-07	GRCh38.d1.vd1	TCGA-AC-A2BM	TCGA-BRCA	RNA-Seq
66dd05992e31470d70b4e041	6e6eeb9a-6437-4e53-9fb7-c283f738d3bd.rna_seq.genomic.gdc_realn.bam	8564893999	li2g2uc/neoverse-pancancer	not hispanic or latino	female	black or african american	Alive	Ductal and Lobular Neoplasms	TCGA-LL-A73Y-01A	ea645243-df49-4466-a255-9f3d4321e357	Primary Tumor	Illumina	Breast	535ab8cf-47a9-4541-b3ef-223bba76a13e	4d088b92-ccb7-44fe-a582-f1d9034cd643	TCGA-LL-A73Y-01A-11R-A33J-07	GRCh38.d1.vd1	TCGA-LL-A73Y	TCGA-BRCA	RNA-Seq
66dd05992e31470d70b4e048	7d787768-efb1-462d-b5aa-5cbf6fc543d4.rna_seq.genomic.gdc_realn.bam	11632623898	li2g2uc/neoverse-pancancer	not hispanic or latino	female	white	Alive	Ductal and Lobular Neoplasms	TCGA-A7-A26J-01A	6cb6f179-defd-4661-af0a-c353b74c0c49	Primary Tumor	Illumina	Breast	00683b30-d386-48a8-ad29-4f4698864c66	31a140ce-bcb7-46b4-8105-626c9db1e183	TCGA-A7-A26J-01A-11R-A277-07	GRCh38.d1.vd1	TCGA-A7-A26J	TCGA-BRCA	RNA-Seq
66dd05992e31470d70b4e04a	ecdac97e-eec5-4753-a572-8aff707178e5.rna_seq.genomic.gdc_realn.bam	5426706286	li2g2uc/neoverse-pancancer	not hispanic or latino	female	white	Alive	Ductal and Lobular Neoplasms	TCGA-AN-A0FD-01A	c6086936-7544-4da0-8c0c-114166848483	Primary Tumor	Illumina	Breast	3264f809-4bbf-48e6-bbfd-77eaca9e602e	439d2ec5-1059-4556-b886-60b42b6db1d7	TCGA-AN-A0FD-01A-11R-A034-07	GRCh38.d1.vd1	TCGA-AN-A0FD	TCGA-BRCA	RNA-Seq
66dd05992e31470d70b4e04c	3d804011-ba3a-4999-9305-71b4680819b9.rna_seq.genomic.gdc_realn.bam	7270923331	li2g2uc/neoverse-pancancer	not hispanic or latino	female	white	Alive	Ductal and Lobular Neoplasms	TCGA-A7-A425-01A	a8f5c479-8685-4e2d-bb60-63f1cc651083	Primary Tumor	Illumina	Breast	0a423f86-ffa5-4c16-97ab-2d262c34fd41	51fb2284-4c63-49d7-9e38-c7d213ab43a6	TCGA-A7-A425-01A-11R-A24H-07	GRCh38.d1.vd1	TCGA-A7-A425	TCGA-BRCA	RNA-Seq
66dd05992e31470d70b4e04f	aae81240-6757-42b9-8dce-9936f8574f19.rna_seq.genomic.gdc_realn.bam	7619935285	li2g2uc/neoverse-pancancer	not hispanic or latino	female	white	Alive	Ductal and Lobular Neoplasms	TCGA-AC-A3TN-01A	81b70c58-4a12-448c-a594-2ade44f6a0ae	Primary Tumor	Illumina	Breast	032db552-7828-4ed4-a1d7-b01b7fa89e29	70e344f1-a29c-42c7-9fe8-da9219d45158	TCGA-AC-A3TN-01A-11R-A22K-07	GRCh38.d1.vd1	TCGA-AC-A3TN	TCGA-BRCA	RNA-Seq
66dd05992e31470d70b4e053	09f906ba-fa4b-487f-9631-fbd97d9db8f9.rna_seq.genomic.gdc_realn.bam	4831432803	li2g2uc/neoverse-pancancer	not hispanic or latino	female	white	Dead	Ductal and Lobular Neoplasms	TCGA-B6-A0IK-01A	0491063c-14a7-4104-8002-1459126332f3	Primary Tumor	Illumina	Breast	8fb338fe-ffa8-45c2-857b-f713d1935330	357e1eca-0f5c-49d6-b437-0ed0afe3b178	TCGA-B6-A0IK-01A-12R-A056-07	GRCh38.d1.vd1	TCGA-B6-A0IK	TCGA-BRCA	RNA-Seq
66dd05992e31470d70b4e056	1c9253df-acb7-492c-aaa8-7718fc778f13.rna_seq.genomic.gdc_realn.bam	7667188259	li2g2uc/neoverse-pancancer	not hispanic or latino	female	black or african american	Alive	Ductal and Lobular Neoplasms	TCGA-AC-A3BB-01A	048549cf-d0a5-4743-a0a1-2004f7cc2b08	Primary Tumor	Illumina	Breast	5b9b0b0c-c751-4b7d-9951-a8f6a13e1afa	2fa19af2-6fa0-4164-a0bb-8524d6085d80	TCGA-AC-A3BB-01A-21R-A19W-07	GRCh38.d1.vd1	TCGA-AC-A3BB	TCGA-BRCA	RNA-Seq
66dd05992e31470d70b4e060	5ea12b9b-56ac-4d0c-8761-bf172b2f23e0.rna_seq.genomic.gdc_realn.bam	7055906377	li2g2uc/neoverse-pancancer	not hispanic or latino	female	black or african american	Alive	Ductal and Lobular Neoplasms	TCGA-OL-A66I-01A	35bd694d-1dd2-466f-ab27-03320614b40e	Primary Tumor	Illumina	Breast	d92ddf45-68b6-42da-9497-8faabcc50be0	2b8c960a-3e9a-49bf-8329-7d322da90326	TCGA-OL-A66I-01A-21R-A29R-07	GRCh38.d1.vd1	TCGA-OL-A66I	TCGA-BRCA	RNA-Seq
66dd05992e31470d70b4e063	56cb5294-9156-4930-a3ab-c2607a79b65e.rna_seq.genomic.gdc_realn.bam	6838186166	li2g2uc/neoverse-pancancer	not reported	female	white	Alive	Ductal and Lobular Neoplasms	TCGA-BH-A0B1-01A	b4e4fea2-b802-4a86-923e-3fcbd3c708fe	Primary Tumor	Illumina	Breast	0042b857-502f-4d8e-baac-845c1a9bb64b	31532d08-cb6e-40fa-9dfe-d2c6d037dcb1	TCGA-BH-A0B1-01A-12R-A056-07	GRCh38.d1.vd1	TCGA-BH-A0B1	TCGA-BRCA	RNA-Seq
66dd05992e31470d70b4e065	7eb5f037-355b-4a38-b22b-a5e1f41ff1e9.rna_seq.genomic.gdc_realn.bam	4333880251	li2g2uc/neoverse-pancancer	not reported	female	not reported	Alive	Ductal and Lobular Neoplasms	TCGA-A8-A07B-01A	b43e41af-1d82-4b5f-b8f1-add0510e6b86	Primary Tumor	Illumina	Breast	0c9fe532-3920-4a59-b348-65b184c0eff4	685fa2ea-3dff-450a-8ea6-e97dfe9000a4	TCGA-A8-A07B-01A-11R-A00Z-07	GRCh38.d1.vd1	TCGA-A8-A07B	TCGA-BRCA	RNA-Seq
66dd05992e31470d70b4e067	77e4a7c3-f2cd-4b5e-8c18-bfa3ce91cf56.rna_seq.genomic.gdc_realn.bam	7335128926	li2g2uc/neoverse-pancancer	not hispanic or latino	female	white	Alive	Ductal and Lobular Neoplasms	TCGA-D8-A73U-01A	96f02be7-f2df-483c-8968-a5bd2d887206	Primary Tumor	Illumina	Breast	57728a07-cb68-45d9-ac86-eba57e674e1d	32915a08-0985-4232-bb08-a4b0850cb11c	TCGA-D8-A73U-01A-11R-A33J-07	GRCh38.d1.vd1	TCGA-D8-A73U	TCGA-BRCA	RNA-Seq
66dd05992e31470d70b4e068	d7eb3fb0-7bfe-4f69-b298-41dde09902e6.rna_seq.genomic.gdc_realn.bam	9810577559	li2g2uc/neoverse-pancancer	not hispanic or latino	female	white	Dead	Ductal and Lobular Neoplasms	TCGA-BH-A1FH-01A	1783cac1-253a-40af-a9ac-48dfb20e1ab8	Primary Tumor	Illumina	Breast	693a3c69-75bd-435d-874e-f3b90b7ed180	f0785dc2-a43e-4b59-a21c-ab55c490d441	TCGA-BH-A1FH-01A-12R-A13Q-07	GRCh38.d1.vd1	TCGA-BH-A1FH	TCGA-BRCA	RNA-Seq
66dd05992e31470d70b4e06a	44df0b54-867f-4aef-8769-5d3fa8887b94.rna_seq.genomic.gdc_realn.bam	13334251603	li2g2uc/neoverse-pancancer	not hispanic or latino	female	white	Alive	Ductal and Lobular Neoplasms	TCGA-D8-A27V-01A	ad6d26ab-6568-40db-bfb0-394d40e801cf	Primary Tumor	Illumina	Breast	a4c963fd-c8a6-4dcb-8b6e-159591e61d49	d32e480b-d1ee-4bae-af15-8b5b94c1cc8a	TCGA-D8-A27V-01A-12R-A17B-07	GRCh38.d1.vd1	TCGA-D8-A27V	TCGA-BRCA	RNA-Seq
66dd05992e31470d70b4e06c	4591685a-dc4c-4049-aced-8278c715c890.rna_seq.genomic.gdc_realn.bam	5709156164	li2g2uc/neoverse-pancancer	not hispanic or latino	female	white	Alive	Squamous Cell Neoplasms	TCGA-AC-A3YJ-01A	86cf879e-3b40-44dd-aaa7-6f49f54a15d9	Primary Tumor	Illumina	Breast	5d5982c0-530f-4b2b-b1fb-d70c8168c793	3447bdbf-5177-451e-bb93-736153ea76a9	TCGA-AC-A3YJ-01A-11R-A22U-07	GRCh38.d1.vd1	TCGA-AC-A3YJ	TCGA-BRCA	RNA-Seq
66dd05992e31470d70b4e06d	9da89066-8d82-4ace-80e1-889d3c73c8eb.rna_seq.genomic.gdc_realn.bam	9747141087	li2g2uc/neoverse-pancancer	not hispanic or latino	female	white	Alive	Ductal and Lobular Neoplasms	TCGA-B6-A1KI-01A	1dafdd64-527d-4d46-bbdf-7a97774f881b	Primary Tumor	Illumina	Breast	7d34b1bc-ac5a-4365-8dae-75b3f2ea5055	a6b12e25-7b2d-460c-876f-02a75a82d7d2	TCGA-B6-A1KI-01A-11R-A14M-07	GRCh38.d1.vd1	TCGA-B6-A1KI	TCGA-BRCA	RNA-Seq
66dd05992e31470d70b4e06f	253aa5dc-9853-462a-9bcd-c2e44817833b.rna_seq.genomic.gdc_realn.bam	6928999170	li2g2uc/neoverse-pancancer	not hispanic or latino	female	white	Alive	Ductal and Lobular Neoplasms	TCGA-3C-AAAU-01A	6e7d5ec6-a469-467c-b748-237353c23416	Primary Tumor	Illumina	Breast	6ef883fc-81f3-4089-95e0-86904ffc0d38	197b76a1-a09a-4659-83aa-2c14fd1023a9	TCGA-3C-AAAU-01A-11R-A41B-07	GRCh38.d1.vd1	TCGA-3C-AAAU	TCGA-BRCA	RNA-Seq
66dd05992e31470d70b4e070	07aa7c0a-ef47-495a-93be-b23a799d71d8.rna_seq.genomic.gdc_realn.bam	7698391368	li2g2uc/neoverse-pancancer	not reported	female	not reported	Alive	Ductal and Lobular Neoplasms	TCGA-A8-A09Z-01A	81e7a3d3-be70-4834-8018-4d2cc077a4e6	Primary Tumor	Illumina	Breast	2c3ad15f-0d26-441e-8139-85194b3389f2	600a6f89-e714-4258-b4e7-33240123bfc6	TCGA-A8-A09Z-01A-11R-A00Z-07	GRCh38.d1.vd1	TCGA-A8-A09Z	TCGA-BRCA	RNA-Seq
66dd05992e31470d70b4e072	3f3b6a7b-94f0-40a3-9f16-32bab2854678.rna_seq.genomic.gdc_realn.bam	8350336344	li2g2uc/neoverse-pancancer	not reported	female	not reported	Alive	Ductal and Lobular Neoplasms	TCGA-A8-A07F-01A	5d688049-f271-40ef-813a-d37240ffe21c	Primary Tumor	Illumina	Breast	f6fd41e3-c597-4c5d-8f47-a315be0330f8	f411d1ba-697f-4759-afb1-89eaa56e6da7	TCGA-A8-A07F-01A-11R-A00Z-07	GRCh38.d1.vd1	TCGA-A8-A07F	TCGA-BRCA	RNA-Seq
66dd05992e31470d70b4e075	89c5f174-7db7-426d-9530-41e08a8ef603.rna_seq.genomic.gdc_realn.bam	6991127849	li2g2uc/neoverse-pancancer	not hispanic or latino	female	white	Alive	Ductal and Lobular Neoplasms	TCGA-AO-A0J7-01A	9536bec0-dae0-4d63-a1b3-956741835243	Primary Tumor	Illumina	Breast	542bb107-1b0c-4ace-834d-9e32ed82429c	efbff161-d65a-4009-8e95-50d7f6cae435	TCGA-AO-A0J7-01A-11R-A034-07	GRCh38.d1.vd1	TCGA-AO-A0J7	TCGA-BRCA	RNA-Seq
66dd05992e31470d70b4e076	47e6db9a-52b4-4a3b-8c5f-1cb8fa48f7ea.rna_seq.genomic.gdc_realn.bam	8554350072	li2g2uc/neoverse-pancancer	not hispanic or latino	female	white	Alive	Ductal and Lobular Neoplasms	TCGA-D8-A13Z-01A	5a17dcd9-5ced-4a69-8069-23c7fd0649d1	Primary Tumor	Illumina	Breast	624ac458-8ff1-441c-a8c5-aaf4a08a4b84	8caec376-1f90-4802-947f-b893c370f219	TCGA-D8-A13Z-01A-11R-A115-07	GRCh38.d1.vd1	TCGA-D8-A13Z	TCGA-BRCA	RNA-Seq
66dd05992e31470d70b4e081	825c4fa0-4d98-402e-9c1b-9ee0a1a6ce15.rna_seq.genomic.gdc_realn.bam	9102009280	li2g2uc/neoverse-pancancer	not hispanic or latino	female	white	Alive	Ductal and Lobular Neoplasms	TCGA-AC-A3W7-01A	2481a671-760b-428c-968d-42e25fd42ac5	Primary Tumor	Illumina	Breast	e5636c48-9d0d-42d5-9ac2-31ad566bd168	ece8ab6e-9a67-440a-8f3e-c80f3820474f	TCGA-AC-A3W7-01A-11R-A22K-07	GRCh38.d1.vd1	TCGA-AC-A3W7	TCGA-BRCA	RNA-Seq
66dd05992e31470d70b4e085	b1eae07c-4bc8-4b5c-9d33-d85f10214663.rna_seq.genomic.gdc_realn.bam	3825106741	li2g2uc/neoverse-pancancer	not reported	female	white	Alive	Ductal and Lobular Neoplasms	TCGA-AC-A23G-01A	a721dac6-0126-476c-b2d4-2dbf7406454b	Primary Tumor	Illumina	Breast	3cd0b704-99b5-401b-8f52-daead9359692	05bf18cd-2346-4ef9-b6df-58aa8a67e8a5	TCGA-AC-A23G-01A-11R-A213-07	GRCh38.d1.vd1	TCGA-AC-A23G	TCGA-BRCA	RNA-Seq
66dd05992e31470d70b4e086	370e6381-c31a-475b-b2c7-2c5de9e2c8ec.rna_seq.genomic.gdc_realn.bam	6908823245	li2g2uc/neoverse-pancancer	not hispanic or latino	female	white	Alive	Ductal and Lobular Neoplasms	TCGA-A1-A0SG-01A	0ed9ad26-7fdc-4d75-93f9-d029eee94993	Primary Tumor	Illumina	Breast	0df6b948-367d-4951-9d98-d3bebabff63e	6bfd7e43-77e4-4666-9b28-c5d4cdcd6ad7	TCGA-A1-A0SG-01A-11R-A144-07	GRCh38.d1.vd1	TCGA-A1-A0SG	TCGA-BRCA	RNA-Seq
66dd05992e31470d70b4e088	b36c0e8b-a9b1-46ac-8946-88e64a28ff5a.rna_seq.genomic.gdc_realn.bam	7197783753	li2g2uc/neoverse-pancancer	not hispanic or latino	female	white	Alive	Ductal and Lobular Neoplasms	TCGA-D8-A146-01A	03da7a65-fa2f-42cb-a709-5fe8736f21d3	Primary Tumor	Illumina	Breast	69f535c7-8f70-4efc-98bc-7f99924d7db1	e8232960-f69e-4491-9cf0-ed7bdcf20031	TCGA-D8-A146-01A-31R-A115-07	GRCh38.d1.vd1	TCGA-D8-A146	TCGA-BRCA	RNA-Seq
66dd05992e31470d70b4e089	33527fe8-7215-45bd-8520-b290995b839d.rna_seq.genomic.gdc_realn.bam	6045212899	li2g2uc/neoverse-pancancer	not reported	female	black or african american	Alive	Ductal and Lobular Neoplasms	TCGA-OL-A5RZ-01A	7e8713bd-0b17-4f09-9696-bc29707d862b	Primary Tumor	Illumina	Breast	fc8c0c74-cd1b-4bc7-ab1d-568d302c5719	99095138-b471-48d0-aed9-dd8afc8ded68	TCGA-OL-A5RZ-01A-11R-A28M-07	GRCh38.d1.vd1	TCGA-OL-A5RZ	TCGA-BRCA	RNA-Seq
66dd05992e31470d70b4e08c	47bdf86d-922f-4615-b7dc-8b19a0cbcf60.rna_seq.genomic.gdc_realn.bam	5184723162	li2g2uc/neoverse-pancancer	not reported	female	not reported	Alive	Ductal and Lobular Neoplasms	TCGA-A8-A0AD-01A	af5453a9-cf1f-40de-aec4-0e0710908fb7	Primary Tumor	Illumina	Breast	b62f3825-9634-4252-b841-4c455a007353	392933ed-ca0e-458d-b0b1-6ccfe71df1c3	TCGA-A8-A0AD-01A-11R-A056-07	GRCh38.d1.vd1	TCGA-A8-A0AD	TCGA-BRCA	RNA-Seq
66dd05992e31470d70b4e091	8f4d89ea-3207-4fa7-9898-9b78cb971577.rna_seq.genomic.gdc_realn.bam	6861347804	li2g2uc/neoverse-pancancer	not hispanic or latino	female	white	Alive	Ductal and Lobular Neoplasms	TCGA-A7-A0D9-01A	17baef7c-d97d-4b98-ab53-503ef856523d	Primary Tumor	Illumina	Breast	755912f4-6725-4b7b-84b1-518c7529a176	c144ae50-ed29-4e27-bbee-fa81e79ac7db	TCGA-A7-A0D9-01A-31R-A056-07	GRCh38.d1.vd1	TCGA-A7-A0D9	TCGA-BRCA	RNA-Seq
66dd05992e31470d70b4e092	504f8320-62f8-4205-926a-a54d042d0e98.rna_seq.genomic.gdc_realn.bam	10277997854	li2g2uc/neoverse-pancancer	not hispanic or latino	female	white	Alive	Ductal and Lobular Neoplasms	TCGA-AR-A254-01A	6014a582-d22e-46e1-9000-c8e2fbad7acf	Primary Tumor	Illumina	Breast	5741e1ce-5d4c-40dc-aa01-e71a45341884	a92b6d90-f7b4-4b17-b56b-b2fb7103b55f	TCGA-AR-A254-01A-21R-A169-07	GRCh38.d1.vd1	TCGA-AR-A254	TCGA-BRCA	RNA-Seq
66dd05992e31470d70b4e093	8f6c4058-6bdd-4f85-94ed-874966ffec55.rna_seq.genomic.gdc_realn.bam	7767898524	li2g2uc/neoverse-pancancer	not hispanic or latino	female	black or african american	Dead	Ductal and Lobular Neoplasms	TCGA-B6-A0IE-01A	3f834fa7-6d7b-4b85-98c0-5c55d55b6c95	Primary Tumor	Illumina	Breast	f40b4aa3-b474-4c2e-a197-0347e46d3309	95f2fd0c-9121-47bf-b2c1-dd9ed667a146	TCGA-B6-A0IE-01A-11R-A034-07	GRCh38.d1.vd1	TCGA-B6-A0IE	TCGA-BRCA	RNA-Seq
66dd05992e31470d70b4e094	37d359b3-d8f5-44cf-8f30-57dfdbbab8c1.rna_seq.genomic.gdc_realn.bam	7331394877	li2g2uc/neoverse-pancancer	not hispanic or latino	female	white	Alive	Ductal and Lobular Neoplasms	TCGA-E2-A15I-01A	64089c20-939f-48b4-ae8b-904ad0597145	Primary Tumor	Illumina	Breast	4f3a68ee-00c8-44bd-b9d6-f3fa6dc4084c	c2f00c0c-9ad9-4c1d-912c-52eacedcba12	TCGA-E2-A15I-01A-21R-A137-07	GRCh38.d1.vd1	TCGA-E2-A15I	TCGA-BRCA	RNA-Seq
66dd05992e31470d70b4e097	c23d56d0-f27a-48db-b10a-f572b50ef245.rna_seq.genomic.gdc_realn.bam	4335372803	li2g2uc/neoverse-pancancer	not hispanic or latino	female	white	Alive	Ductal and Lobular Neoplasms	TCGA-GM-A2DC-01A	dd43ffd9-da18-4ad3-abe7-6f443c76a717	Primary Tumor	Illumina	Breast	beb2f2cc-8893-4db2-a527-50a7a40d6d4f	25de243d-f03e-496b-b5f0-3dd8e61303fe	TCGA-GM-A2DC-01A-11R-A18M-07	GRCh38.d1.vd1	TCGA-GM-A2DC	TCGA-BRCA	RNA-Seq
66dd05992e31470d70b4e098	04c428b5-d0b9-4ecf-86e8-8a42dc4cbb5e.rna_seq.genomic.gdc_realn.bam	7024313885	li2g2uc/neoverse-pancancer	not hispanic or latino	female	white	Alive	Ductal and Lobular Neoplasms	TCGA-A1-A0SD-01A	c462e422-eb8d-4daf-9897-2a9c6cbd783a	Primary Tumor	Illumina	Breast	15bad71d-3031-413b-9e8d-6426ae5dfbea	81f193d9-ad19-43c2-b89f-54003a8d133e	TCGA-A1-A0SD-01A-11R-A115-07	GRCh38.d1.vd1	TCGA-A1-A0SD	TCGA-BRCA	RNA-Seq
66dd05992e31470d70b4e09f	619785ac-0041-4b26-a887-d8ca021eaab1.rna_seq.genomic.gdc_realn.bam	8267691650	li2g2uc/neoverse-pancancer	not hispanic or latino	female	white	Alive	Ductal and Lobular Neoplasms	TCGA-A2-A0YI-01A	72cd1b17-d349-4551-83f7-3062ce9db865	Primary Tumor	Illumina	Breast	4de3ad78-68e4-4ab9-b1f6-eb0666140761	f549267b-0932-45f0-b7e6-c4a42cac50c8	TCGA-A2-A0YI-01A-31R-A10J-07	GRCh38.d1.vd1	TCGA-A2-A0YI	TCGA-BRCA	RNA-Seq
66dd05992e31470d70b4e0a1	139b1f70-02f6-4f5e-84b3-81d3677b3f8c.rna_seq.genomic.gdc_realn.bam	11616308381	li2g2uc/neoverse-pancancer	not hispanic or latino	female	white	Alive	Ductal and Lobular Neoplasms	TCGA-AR-A24H-01A	6f89509c-f802-482e-b4da-94553aa76fe9	Primary Tumor	Illumina	Breast	a4ae2bc2-bc93-4f5c-aef7-730eb0e2ba0c	c7f97f19-47ae-48d3-a90a-0162d3975747	TCGA-AR-A24H-01A-11R-A169-07	GRCh38.d1.vd1	TCGA-AR-A24H	TCGA-BRCA	RNA-Seq
66dd05992e31470d70b4e0a3	dda806cc-67a1-406b-8957-ffdb5f9087c8.rna_seq.genomic.gdc_realn.bam	8239649567	li2g2uc/neoverse-pancancer	not reported	female	not reported	Alive	Ductal and Lobular Neoplasms	TCGA-A8-A09R-01A	cb0a2055-2168-4454-8755-47dd613db36f	Primary Tumor	Illumina	Breast	f4fcb7e1-20b8-4b66-86a2-1be81b06785e	3ed5e5ce-12c3-4d15-9414-0b76f874e43c	TCGA-A8-A09R-01A-11R-A00Z-07	GRCh38.d1.vd1	TCGA-A8-A09R	TCGA-BRCA	RNA-Seq
66dd05992e31470d70b4e0a5	947967e5-9255-49e1-886b-3dd81909a9da.rna_seq.genomic.gdc_realn.bam	6528585317	li2g2uc/neoverse-pancancer	not reported	female	white	Alive	Ductal and Lobular Neoplasms	TCGA-BH-A0HL-01A	602083f0-18d9-48b6-a529-31e165c54b37	Primary Tumor	Illumina	Breast	1ee60bda-48df-4288-90cb-480fbfbc5d50	e6ff00d4-c0aa-417e-acec-ae4727ae63b0	TCGA-BH-A0HL-01A-11R-A10U-07	GRCh38.d1.vd1	TCGA-BH-A0HL	TCGA-BRCA	RNA-Seq
66dd05992e31470d70b4e0a7	f7efa9c4-e7e2-406a-98e5-596f787c810e.rna_seq.genomic.gdc_realn.bam	8381875449	li2g2uc/neoverse-pancancer	not hispanic or latino	female	white	Alive	Ductal and Lobular Neoplasms	TCGA-D8-A1Y2-01A	c7d7a770-23c0-4310-ab48-1f6152dc2849	Primary Tumor	Illumina	Breast	4d184421-3a3d-499a-bdb5-230f45e6d16f	4c6bdfb2-3438-4216-b76d-d87c386bfa96	TCGA-D8-A1Y2-01A-11R-A157-07	GRCh38.d1.vd1	TCGA-D8-A1Y2	TCGA-BRCA	RNA-Seq
66dd05992e31470d70b4e0aa	f0bc4292-6662-460a-8bf8-a3c9fa2fd7be.rna_seq.genomic.gdc_realn.bam	6844034328	li2g2uc/neoverse-pancancer	not hispanic or latino	female	black or african american	Alive	Ductal and Lobular Neoplasms	TCGA-OL-A66P-01A	f81ac8a2-4ce6-439e-b027-1c0bfc88ceaa	Primary Tumor	Illumina	Breast	bbd01868-6fc1-42e7-b375-f0ac1a54a43c	1317942a-ef03-4ed9-b418-40a27aa3d6ec	TCGA-OL-A66P-01A-11R-A31O-07	GRCh38.d1.vd1	TCGA-OL-A66P	TCGA-BRCA	RNA-Seq
66dd05992e31470d70b4e0ab	1d18e4b7-83a5-4c40-94ef-f77c1ba2fdbb.rna_seq.genomic.gdc_realn.bam	5778923492	li2g2uc/neoverse-pancancer	not hispanic or latino	female	asian	Alive	Ductal and Lobular Neoplasms	TCGA-C8-A12U-01A	97b5f490-1cd9-4833-b903-5f4c6e45670d	Primary Tumor	Illumina	Breast	803bb42f-e0f2-44b6-aebb-8f956646ecc7	c514a893-e085-4a67-b386-b61c3b63a22c	TCGA-C8-A12U-01A-11R-A115-07	GRCh38.d1.vd1	TCGA-C8-A12U	TCGA-BRCA	RNA-Seq
66dd05992e31470d70b4e0b4	783adea2-f11b-46ca-9cdc-f06823db5afc.rna_seq.genomic.gdc_realn.bam	4826285064	li2g2uc/neoverse-pancancer	not hispanic or latino	female	asian	Alive	Cystic, Mucinous and Serous Neoplasms	TCGA-C8-A1HL-01A	a8a199c9-d781-4e6c-af8c-c85d60c7cd40	Primary Tumor	Illumina	Breast	9d80ba46-b65f-4338-99bc-370f8eaefe4e	fa3f34b7-5f69-41f8-9384-42af0260d7ec	TCGA-C8-A1HL-01A-11R-A137-07	GRCh38.d1.vd1	TCGA-C8-A1HL	TCGA-BRCA	RNA-Seq
66dd05992e31470d70b4e0b9	cd40e8d1-b307-4840-bba6-fd2f71d0c26d.rna_seq.genomic.gdc_realn.bam	3393142397	li2g2uc/neoverse-pancancer	not hispanic or latino	female	black or african american	Alive	Ductal and Lobular Neoplasms	TCGA-WT-AB41-01A	e7db08a7-b439-4230-8dc4-1b54af4736c4	Primary Tumor	Illumina	Breast	a8358182-9a5c-4272-b0e3-1cfc5b4cb2aa	0de093d5-c752-4e93-a783-ec262b3a3780	TCGA-WT-AB41-01A-11R-A41B-07	GRCh38.d1.vd1	TCGA-WT-AB41	TCGA-BRCA	RNA-Seq
66dd05992e31470d70b4e0bb	f518ad50-78d8-4b0f-a6b0-07bad20462ce.rna_seq.genomic.gdc_realn.bam	4829070977	li2g2uc/neoverse-pancancer	not reported	female	not reported	Alive	Ductal and Lobular Neoplasms	TCGA-A8-A09A-01A	b205bba0-1870-4458-9088-8817e20389fe	Primary Tumor	Illumina	Breast	7b1992b8-781d-49cc-a600-4bee56bcf1b5	035ceab2-5468-41d5-9adf-f669225be543	TCGA-A8-A09A-01A-11R-A00Z-07	GRCh38.d1.vd1	TCGA-A8-A09A	TCGA-BRCA	RNA-Seq
66dd05992e31470d70b4e0bd	9f5a0552-a0a1-4aa7-a32d-7a1951889cdd.rna_seq.genomic.gdc_realn.bam	7256615974	li2g2uc/neoverse-pancancer	not hispanic or latino	female	white	Alive	Ductal and Lobular Neoplasms	TCGA-A2-A0YK-01A	8f34cb4c-5798-47a0-89a1-f0ee26a8ae93	Primary Tumor	Illumina	Breast	ae614f7b-b310-4c60-bd50-9e02be984943	35276e2e-eb29-47be-88ab-3822b82153ea	TCGA-A2-A0YK-01A-22R-A109-07	GRCh38.d1.vd1	TCGA-A2-A0YK	TCGA-BRCA	RNA-Seq
66dd05992e31470d70b4e0c0	cb024f71-c708-498b-9196-2fe57acf3771.rna_seq.genomic.gdc_realn.bam	6531175475	li2g2uc/neoverse-pancancer	not hispanic or latino	female	white	Alive	Ductal and Lobular Neoplasms	TCGA-E2-A1IF-01A	718db047-9f32-48c4-98c9-515218441bca	Primary Tumor	Illumina	Breast	34a8b02b-01a2-4f2d-8e8e-c3358d43665a	5b62628a-b301-4d60-9213-396e3fc5a3ed	TCGA-E2-A1IF-01A-11R-A144-07	GRCh38.d1.vd1	TCGA-E2-A1IF	TCGA-BRCA	RNA-Seq
66dd05992e31470d70b4e0c1	3b1b46e1-f475-46f0-af79-0b9296164be3.rna_seq.genomic.gdc_realn.bam	8462605047	li2g2uc/neoverse-pancancer	not hispanic or latino	female	white	Alive	Ductal and Lobular Neoplasms	TCGA-AC-A6IV-01A	8e11c5ec-c15a-48d4-85ac-b7b08a9ed827	Primary Tumor	Illumina	Breast	253e692f-71db-4a5a-b2f4-9e640ef831a2	25b06e67-6d9e-4051-87ca-76e1f110b418	TCGA-AC-A6IV-01A-12R-A33J-07	GRCh38.d1.vd1	TCGA-AC-A6IV	TCGA-BRCA	RNA-Seq
66dd05992e31470d70b4e0c2	d76cd13a-0481-442a-bfe6-ad322fc3851a.rna_seq.genomic.gdc_realn.bam	4499591765	li2g2uc/neoverse-pancancer	not hispanic or latino	female	white	Dead	Ductal and Lobular Neoplasms	TCGA-B6-A0X1-01A	178b2c48-c07d-422e-ae17-8bcfd996ad51	Primary Tumor	Illumina	Breast	897b769d-f66a-4baf-b5fa-fe92ed49a8b4	d360da4b-c5b4-42e8-96d5-eac486f0ebbd	TCGA-B6-A0X1-01A-11R-A109-07	GRCh38.d1.vd1	TCGA-B6-A0X1	TCGA-BRCA	RNA-Seq
66dd05992e31470d70b4e0c4	b1e1ae0d-4558-4d30-9b20-79aa40fa5a2a.rna_seq.genomic.gdc_realn.bam	9691468080	li2g2uc/neoverse-pancancer	not hispanic or latino	female	white	Alive	Ductal and Lobular Neoplasms	TCGA-A2-A1FX-01A	ac6d3ba9-f84f-4657-aa85-4d66fb7c09da	Primary Tumor	Illumina	Breast	60f078d7-d594-48a2-9011-f0f926243a42	71e87611-903b-4b9d-a506-87e58914dc81	TCGA-A2-A1FX-01A-11R-A13Q-07	GRCh38.d1.vd1	TCGA-A2-A1FX	TCGA-BRCA	RNA-Seq
66dd05992e31470d70b4e0ca	857c6778-f94c-4b61-9df0-7ee340fb88bf.rna_seq.genomic.gdc_realn.bam	5657868344	li2g2uc/neoverse-pancancer	hispanic or latino	female	white	Alive	Ductal and Lobular Neoplasms	TCGA-EW-A1OV-01A	ac68d219-5670-4ddd-8df6-8aa7ad59e5c7	Primary Tumor	Illumina	Breast	b21367b5-91a3-4546-ba89-e33c462cb75b	684196da-0213-497f-b239-7b5e76b01d0e	TCGA-EW-A1OV-01A-11R-A144-07	GRCh38.d1.vd1	TCGA-EW-A1OV	TCGA-BRCA	RNA-Seq
66dd05992e31470d70b4e0cc	3628bc49-6968-47a8-96e4-e47421a7152a.rna_seq.genomic.gdc_realn.bam	8607251861	li2g2uc/neoverse-pancancer	not hispanic or latino	female	asian	Alive	Ductal and Lobular Neoplasms	TCGA-C8-A12K-01A	6b923e30-2ddc-407f-91b1-c202f1373fbb	Primary Tumor	Illumina	Breast	0ef00203-8a0a-4d04-aa1e-c1164958d8ec	aa21df77-6622-405a-821a-1122f9c93159	TCGA-C8-A12K-01A-21R-A115-07	GRCh38.d1.vd1	TCGA-C8-A12K	TCGA-BRCA	RNA-Seq
66dd05992e31470d70b4e0cd	315f3deb-74b5-4b71-afe5-759c85a0a6cc.rna_seq.genomic.gdc_realn.bam	8281953648	li2g2uc/neoverse-pancancer	not hispanic or latino	female	black or african american	Alive	Ductal and Lobular Neoplasms	TCGA-A2-A0CQ-01A	ab34a9a2-d72d-4106-94fb-118844b1b60b	Primary Tumor	Illumina	Breast	31ff1045-fdc1-4b02-ae0e-880f652adb31	28d6a08d-f73d-4981-882c-aac092fdebb9	TCGA-A2-A0CQ-01A-21R-A034-07	GRCh38.d1.vd1	TCGA-A2-A0CQ	TCGA-BRCA	RNA-Seq
66dd05992e31470d70b4e0cf	4ee78309-dea3-486f-95a8-ca283a1b70d9.rna_seq.genomic.gdc_realn.bam	6056121763	li2g2uc/neoverse-pancancer	not hispanic or latino	female	white	Alive	Ductal and Lobular Neoplasms	TCGA-BH-AB28-01A	09d6e904-7184-4788-8a19-04f8c46cb13f	Primary Tumor	Illumina	Breast	3cf4fddd-7fb5-4bb6-bca8-412019df4e2d	b884af8f-ff0c-4cac-9a26-f4f27b35f8e7	TCGA-BH-AB28-01A-31R-A41B-07	GRCh38.d1.vd1	TCGA-BH-AB28	TCGA-BRCA	RNA-Seq
66dd05992e31470d70b4e0d0	97a50d88-e662-43d5-9cef-2915545e8968.rna_seq.genomic.gdc_realn.bam	9554591963	li2g2uc/neoverse-pancancer	not hispanic or latino	female	black or african american	Alive	Ductal and Lobular Neoplasms	TCGA-AC-A7VB-01A	56230e4a-29ca-4f37-a0f9-730dbdfb6fa2	Primary Tumor	Illumina	Breast	a0059fcb-6adc-47f4-8601-b7eed9e12576	7231d76b-0aa1-4614-bdaa-84411618c8c0	TCGA-AC-A7VB-01A-11R-A352-07	GRCh38.d1.vd1	TCGA-AC-A7VB	TCGA-BRCA	RNA-Seq
66dd05992e31470d70b4e0d3	ce9d6d3a-9ab8-4586-a587-3d4bf00445a5.rna_seq.genomic.gdc_realn.bam	6471580276	li2g2uc/neoverse-pancancer	not hispanic or latino	female	white	Alive	Ductal and Lobular Neoplasms	TCGA-BH-A2L8-01A	bac4b268-c781-4408-96d8-43a48fec7418	Primary Tumor	Illumina	Breast	c55bb0b8-3417-4142-97f8-c43f1ec56496	6cb73e8a-b788-4efc-b60e-f33424fc93de	TCGA-BH-A2L8-01A-11R-A18M-07	GRCh38.d1.vd1	TCGA-BH-A2L8	TCGA-BRCA	RNA-Seq
66dd05992e31470d70b4e0d5	24747d11-c715-48f3-821b-f6dbd6a890fb.rna_seq.genomic.gdc_realn.bam	6587697983	li2g2uc/neoverse-pancancer	not hispanic or latino	female	white	Alive	Ductal and Lobular Neoplasms	TCGA-E2-A15K-06A	17c1d42c-cb84-4655-a4cd-b54bae17ecaf	Metastatic	Illumina	Breast	69f0bc59-c026-40e2-a3b6-88fcde091a82	4fcf4afe-40be-40eb-95cb-5b172ed83d11	TCGA-E2-A15K-06A-11R-A12P-07	GRCh38.d1.vd1	TCGA-E2-A15K	TCGA-BRCA	RNA-Seq
66dd05992e31470d70b4e0d8	c07a2fe2-d51d-4fd6-a36e-9f04fc3b6c05.rna_seq.genomic.gdc_realn.bam	8796041016	li2g2uc/neoverse-pancancer	not hispanic or latino	female	white	Alive	Ductal and Lobular Neoplasms	TCGA-D8-A1XK-01A	97943d87-fed7-4f14-a0a7-c5bfee64c392	Primary Tumor	Illumina	Breast	e4edbc10-8939-4bbf-befa-ee44229e4394	41af42ec-7521-4783-916e-2c982eef0f98	TCGA-D8-A1XK-01A-21R-A14M-07	GRCh38.d1.vd1	TCGA-D8-A1XK	TCGA-BRCA	RNA-Seq
66dd05992e31470d70b4e0d9	0f669396-2dc4-4305-aa35-c6fbd82ee7df.rna_seq.genomic.gdc_realn.bam	8809985282	li2g2uc/neoverse-pancancer	not hispanic or latino	female	white	Alive	Ductal and Lobular Neoplasms	TCGA-E9-A1RE-01A	24046547-d038-4616-b190-52ac93f4965f	Primary Tumor	Illumina	Breast	dce9e705-2d4f-4786-ad68-fb47615c7f3f	d2d7f976-2330-47aa-b1b3-947b3182b0b0	TCGA-E9-A1RE-01A-11R-A157-07	GRCh38.d1.vd1	TCGA-E9-A1RE	TCGA-BRCA	RNA-Seq
66dd05992e31470d70b4e0da	691c297b-b48d-4e65-84d4-cb4fcdf03fc0.rna_seq.genomic.gdc_realn.bam	5026036701	li2g2uc/neoverse-pancancer	not hispanic or latino	female	black or african american	Dead	Ductal and Lobular Neoplasms	TCGA-B6-A0I6-01A	045c13ef-3db7-4adf-b0a3-23338f0479f3	Primary Tumor	Illumina	Breast	09c248f8-cdd7-4c13-9085-26c56544bcf7	14423610-4958-43f4-9a75-1a61c1293024	TCGA-B6-A0I6-01A-11R-A034-07	GRCh38.d1.vd1	TCGA-B6-A0I6	TCGA-BRCA	RNA-Seq
66dd05992e31470d70b4e0f3	bae57be0-48af-438d-88fa-cbaaf16b3d33.rna_seq.genomic.gdc_realn.bam	6297227156	li2g2uc/neoverse-pancancer	not hispanic or latino	female	asian	Alive	Ductal and Lobular Neoplasms	TCGA-C8-A12P-01A	abdc76db-f85e-4337-a57e-6d098789da03	Primary Tumor	Illumina	Breast	9e30b9ee-391d-40d9-8eba-de47656f3629	0d5aa7a3-3488-4339-b8f1-e4971912e2bc	TCGA-C8-A12P-01A-11R-A115-07	GRCh38.d1.vd1	TCGA-C8-A12P	TCGA-BRCA	RNA-Seq
66dd05992e31470d70b4e0f8	22aac1ce-7a45-481b-b3f6-6393deeadcd6.rna_seq.genomic.gdc_realn.bam	7460478101	li2g2uc/neoverse-pancancer	hispanic or latino	female	white	Alive	Ductal and Lobular Neoplasms	TCGA-EW-A1PF-01A	848773a3-2f4a-4186-ab3f-de667129accf	Primary Tumor	Illumina	Breast	faa3383f-6f9f-43d8-b61d-4a1522a71444	b8e11365-4360-4db7-bfe8-a8da3ca4819b	TCGA-EW-A1PF-01A-11R-A144-07	GRCh38.d1.vd1	TCGA-EW-A1PF	TCGA-BRCA	RNA-Seq
66dd05992e31470d70b4e101	1ec0a33c-5b2e-4078-8226-48026f7d5c82.rna_seq.genomic.gdc_realn.bam	9136370897	li2g2uc/neoverse-pancancer	not hispanic or latino	female	white	Alive	Ductal and Lobular Neoplasms	TCGA-D8-A1JM-01A	3e775c99-ceda-4246-8d6f-0f58ca5097c8	Primary Tumor	Illumina	Breast	ab3e7f05-9fb2-4c19-a6a9-3ffe1e4c1525	c6ba5d28-97b4-4f07-b91c-997b286dff03	TCGA-D8-A1JM-01A-11R-A13Q-07	GRCh38.d1.vd1	TCGA-D8-A1JM	TCGA-BRCA	RNA-Seq
66dd05992e31470d70b4e108	49563aad-aeb3-4a9b-8849-a60c119cbaa4.rna_seq.genomic.gdc_realn.bam	6026381489	li2g2uc/neoverse-pancancer	not hispanic or latino	female	black or african american	Alive	Ductal and Lobular Neoplasms	TCGA-LD-A9QF-01A	95c53ecf-d8f1-4bcb-9b1a-c9a0542939f0	Primary Tumor	Illumina	Breast	c2df60f6-40d5-4fe0-88f8-d168feb0d921	d91ec6e8-cdea-41b8-a88e-252586d3b9ae	TCGA-LD-A9QF-01A-32R-A41B-07	GRCh38.d1.vd1	TCGA-LD-A9QF	TCGA-BRCA	RNA-Seq
66dd05992e31470d70b4e10a	387e08dc-a77e-4dd7-939c-1e6f515e692d.rna_seq.genomic.gdc_realn.bam	7195908534	li2g2uc/neoverse-pancancer	not reported	female	white	Alive	Ductal and Lobular Neoplasms	TCGA-BH-A0E9-01B	76ace6aa-0505-442c-978a-f889cf2d44bb	Primary Tumor	Illumina	Breast	bfc39e77-7a26-4699-a4a3-217d4ea9425b	46f79f16-4d38-4a71-ad9e-24037054966c	TCGA-BH-A0E9-01B-11R-A115-07	GRCh38.d1.vd1	TCGA-BH-A0E9	TCGA-BRCA	RNA-Seq
66dd05992e31470d70b4e10c	18cbd510-bce2-4370-a00f-939d562ba7de.rna_seq.genomic.gdc_realn.bam	7262916264	li2g2uc/neoverse-pancancer	not hispanic or latino	female	black or african american	Alive	Ductal and Lobular Neoplasms	TCGA-A7-A6VX-01A	7eea2b6e-771f-44c0-9350-38f45c8dbe87	Primary Tumor	Illumina	Breast	aed86155-1d12-4447-bdf6-3aaba9938a71	c7f909cb-2d45-4b58-90ba-180c10e78723	TCGA-A7-A6VX-01A-12R-A33J-07	GRCh38.d1.vd1	TCGA-A7-A6VX	TCGA-BRCA	RNA-Seq
66dd05992e31470d70b4e10d	3823e741-c29c-431e-9397-4d16a30ec473.rna_seq.genomic.gdc_realn.bam	7550696376	li2g2uc/neoverse-pancancer	not hispanic or latino	female	white	Alive	Ductal and Lobular Neoplasms	TCGA-E2-A14Q-01A	303a1d77-a37a-4966-a4a4-9981d99ba1b4	Primary Tumor	Illumina	Breast	48d70a9a-b6ae-4ed6-80da-999a919f8da9	10f2905c-6bac-4050-9327-926c5c4de29f	TCGA-E2-A14Q-01A-11R-A12D-07	GRCh38.d1.vd1	TCGA-E2-A14Q	TCGA-BRCA	RNA-Seq
66dd05992e31470d70b4e111	be813beb-9b35-4063-9d61-9f49a7fd7706.rna_seq.genomic.gdc_realn.bam	7324499079	li2g2uc/neoverse-pancancer	not hispanic or latino	female	white	Alive	Ductal and Lobular Neoplasms	TCGA-AQ-A04H-01B	83f943c7-3975-4b4f-985d-9c057741793b	Primary Tumor	Illumina	Breast	bcd8ae7a-cd43-4781-9ce3-8c87b92dd69d	21438c0b-398e-4fe6-bd2f-cfae83292341	TCGA-AQ-A04H-01B-11R-A10J-07	GRCh38.d1.vd1	TCGA-AQ-A04H	TCGA-BRCA	RNA-Seq
66dd05992e31470d70b4e119	8d1641ea-7552-4d23-9298-094e0056386a.rna_seq.genomic.gdc_realn.bam	7556050220	li2g2uc/neoverse-pancancer	not hispanic or latino	female	white	Alive	Ductal and Lobular Neoplasms	TCGA-AN-A0FN-01A	c2a742fe-3e8b-4210-85a6-7191a1123609	Primary Tumor	Illumina	Breast	4aac7c40-db6b-4648-a82a-7bf397de913a	c7da9758-e55a-4ed7-984f-cd86e2f6ea20	TCGA-AN-A0FN-01A-11R-A034-07	GRCh38.d1.vd1	TCGA-AN-A0FN	TCGA-BRCA	RNA-Seq
66dd05992e31470d70b4e11b	01900aab-4c12-4198-b41f-ff638e5abe3b.rna_seq.genomic.gdc_realn.bam	6128054812	li2g2uc/neoverse-pancancer	not hispanic or latino	female	white	Alive	Ductal and Lobular Neoplasms	TCGA-W8-A86G-01A	90ff48c3-b14b-4a8b-94a1-98c0bab0d27b	Primary Tumor	Illumina	Breast	37106eb9-90ee-4468-aded-0709fa4bba47	ad431126-be1f-483f-9333-fa30b2354f43	TCGA-W8-A86G-01A-21R-A36F-07	GRCh38.d1.vd1	TCGA-W8-A86G	TCGA-BRCA	RNA-Seq
66dd05992e31470d70b4e11c	dc857517-6b3d-4008-85a4-a2b35efb1e7a.rna_seq.genomic.gdc_realn.bam	4282824144	li2g2uc/neoverse-pancancer	hispanic or latino	female	white	Alive	Ductal and Lobular Neoplasms	TCGA-5L-AAT0-01A	86c6f993-327f-4525-9983-29c55625593a	Primary Tumor	Illumina	Breast	32e61645-eb89-49f7-9876-85b1497c7e42	8434f4a2-0ead-40f6-9b63-9c958a3fb812	TCGA-5L-AAT0-01A-12R-A41B-07	GRCh38.d1.vd1	TCGA-5L-AAT0	TCGA-BRCA	RNA-Seq
66dd05992e31470d70b4e11e	6e79eeb3-9eae-45f4-92a5-fba71c154c1a.rna_seq.genomic.gdc_realn.bam	8533567968	li2g2uc/neoverse-pancancer	not hispanic or latino	female	white	Alive	Ductal and Lobular Neoplasms	TCGA-D8-A1XJ-01A	cc510968-fe52-4109-a79f-74f216b48c78	Primary Tumor	Illumina	Breast	ef91ee42-e50f-44f7-967a-48698e920d12	989450c7-cf32-4ed9-a74e-259a9be428ac	TCGA-D8-A1XJ-01A-11R-A14M-07	GRCh38.d1.vd1	TCGA-D8-A1XJ	TCGA-BRCA	RNA-Seq
66dd05992e31470d70b4e124	824f5b0a-44d4-4ccf-9277-1ef752462bb3.rna_seq.genomic.gdc_realn.bam	9988040094	li2g2uc/neoverse-pancancer	not hispanic or latino	female	black or african american	Alive	Ductal and Lobular Neoplasms	TCGA-A2-A0D4-01A	75113445-d2d6-44a0-866c-c9175e6d214b	Primary Tumor	Illumina	Breast	2522bd3d-f6b3-45df-b68f-577ffbf3a819	ace39ef3-1b5e-4ad2-a20d-62957e524281	TCGA-A2-A0D4-01A-11R-A00Z-07	GRCh38.d1.vd1	TCGA-A2-A0D4	TCGA-BRCA	RNA-Seq
66dd05992e31470d70b4e126	9079bad4-9d01-4eb9-999d-35ad734be2e8.rna_seq.genomic.gdc_realn.bam	10693655069	li2g2uc/neoverse-pancancer	not hispanic or latino	female	white	Alive	Ductal and Lobular Neoplasms	TCGA-A7-A0DB-01C	f130f376-5801-40f9-975d-a7e2f7b5670d	Primary Tumor	Illumina	Breast	5e9f382b-467c-450b-9921-828e39759a44	fc274718-a6b5-4a2c-968a-b687810b6b19	TCGA-A7-A0DB-01C-02R-A277-07	GRCh38.d1.vd1	TCGA-A7-A0DB	TCGA-BRCA	RNA-Seq
66dd05992e31470d70b4e128	42ed2e82-e41d-4e2e-8bf3-8dfc324b040f.rna_seq.genomic.gdc_realn.bam	5964812189	li2g2uc/neoverse-pancancer	not hispanic or latino	female	white	Alive	Ductal and Lobular Neoplasms	TCGA-AO-A0JD-01A	0a229f95-0ea1-4d63-953e-74f5ec2f3028	Primary Tumor	Illumina	Breast	0bef9bfc-43d3-4ac9-a60f-9b65623f7e37	6292ad22-cf2f-4e72-a95d-2441d667a147	TCGA-AO-A0JD-01A-11R-A056-07	GRCh38.d1.vd1	TCGA-AO-A0JD	TCGA-BRCA	RNA-Seq
66dd05992e31470d70b4e12a	3719879b-e7b9-42b4-974c-f69735086cad.rna_seq.genomic.gdc_realn.bam	9436532292	li2g2uc/neoverse-pancancer	not hispanic or latino	female	white	Alive	Ductal and Lobular Neoplasms	TCGA-A7-A426-01A	d48e9f25-f083-4f88-a92d-c12d9f765ba6	Primary Tumor	Illumina	Breast	185d3410-2daa-4d28-ab60-a7c13ae9d4fb	3374057f-4159-464c-b6c3-276bb12a8902	TCGA-A7-A426-01A-22R-A24H-07	GRCh38.d1.vd1	TCGA-A7-A426	TCGA-BRCA	RNA-Seq
66dd05992e31470d70b4e136	a32190c5-a193-4e90-ac98-38a600bb10f0.rna_seq.genomic.gdc_realn.bam	7227179659	li2g2uc/neoverse-pancancer	not reported	female	black or african american	Alive	Ductal and Lobular Neoplasms	TCGA-OL-A5RU-01A	b8a44fdf-9cb9-4123-9ab0-4bc198921fee	Primary Tumor	Illumina	Breast	02873204-1097-45ea-b143-a97f3e047537	9e1e6f69-aece-4672-a059-d27af0352c84	TCGA-OL-A5RU-01A-11R-A28M-07	GRCh38.d1.vd1	TCGA-OL-A5RU	TCGA-BRCA	RNA-Seq
66dd05992e31470d70b4e147	a7428d3b-f84b-4c2f-a996-14a11af6b6df.rna_seq.genomic.gdc_realn.bam	8582481427	li2g2uc/neoverse-pancancer	not hispanic or latino	female	white	Alive	Ductal and Lobular Neoplasms	TCGA-BH-A0BL-01A	92b5de82-0221-4df1-8094-80f40c0bb4fa	Primary Tumor	Illumina	Breast	39ca8590-3733-4b61-9a46-4ec5e6e0501e	e11dab7d-dc9c-416c-8200-ebdf8a64e3ea	TCGA-BH-A0BL-01A-11R-A115-07	GRCh38.d1.vd1	TCGA-BH-A0BL	TCGA-BRCA	RNA-Seq
66dd05992e31470d70b4e149	5c66dcbd-024b-4a7b-b3aa-bbbaaf91ae78.rna_seq.genomic.gdc_realn.bam	6166813996	li2g2uc/neoverse-pancancer	not hispanic or latino	female	white	Alive	Ductal and Lobular Neoplasms	TCGA-A2-A1FZ-01A	805bfe39-3695-43c2-93e4-d66d0559b89f	Primary Tumor	Illumina	Breast	27e70f84-80c5-4f6c-9d22-83c5a6e66eb5	d5d86fc3-a720-43b7-8125-160f3af04de0	TCGA-A2-A1FZ-01A-51R-A14D-07	GRCh38.d1.vd1	TCGA-A2-A1FZ	TCGA-BRCA	RNA-Seq
66dd05992e31470d70b4e152	4665ff5e-adb6-4b88-8a42-cb25c4fda0a0.rna_seq.genomic.gdc_realn.bam	6403120396	li2g2uc/neoverse-pancancer	not hispanic or latino	female	black or african american	Dead	Ductal and Lobular Neoplasms	TCGA-B6-A0WX-01A	a482fc4c-ff1d-46a0-a968-7df06422cc4b	Primary Tumor	Illumina	Breast	8dc04505-fae5-4185-b3f8-53882fbbb4fd	7daa9124-2878-4708-ae74-28b17ef4898c	TCGA-B6-A0WX-01A-11R-A109-07	GRCh38.d1.vd1	TCGA-B6-A0WX	TCGA-BRCA	RNA-Seq
66dd05992e31470d70b4e157	195d8bd4-352c-4407-9319-797d915c72b8.rna_seq.genomic.gdc_realn.bam	7561502132	li2g2uc/neoverse-pancancer	not reported	female	white	Alive	Ductal and Lobular Neoplasms	TCGA-BH-A0BC-01A	327a2395-85c8-42e1-9638-8e037a1723ed	Primary Tumor	Illumina	Breast	9fc55d1c-ecb6-4406-bf25-34f59a0dcfec	e586a2b3-1132-45db-9283-dc318653a09f	TCGA-BH-A0BC-01A-22R-A084-07	GRCh38.d1.vd1	TCGA-BH-A0BC	TCGA-BRCA	RNA-Seq
66dd05992e31470d70b4e158	2d4c2aed-34ae-4232-9b42-29b1a821f791.rna_seq.genomic.gdc_realn.bam	6158374162	li2g2uc/neoverse-pancancer	not hispanic or latino	female	black or african american	Dead	Ductal and Lobular Neoplasms	TCGA-LL-A73Z-01A	3e637872-f5e5-49d3-bb0d-9c16b8713382	Primary Tumor	Illumina	Breast	9ec15bb0-29a1-4285-8d6b-f9e5fa1b5126	e6142f96-4b9b-4691-8e7d-47d36bbdf37f	TCGA-LL-A73Z-01A-11R-A32P-07	GRCh38.d1.vd1	TCGA-LL-A73Z	TCGA-BRCA	RNA-Seq
66dd05992e31470d70b4e159	4e01a01d-eded-4d02-b8aa-1920c6997726.rna_seq.genomic.gdc_realn.bam	8734995146	li2g2uc/neoverse-pancancer	not hispanic or latino	female	white	Alive	Ductal and Lobular Neoplasms	TCGA-AO-A12F-01A	495f9eda-b9be-4eef-bae1-766a4bfbd68e	Primary Tumor	Illumina	Breast	05610046-ec77-4592-892a-464a81d55c45	8fc813ab-c217-4fae-9189-be0a2b7e0360	TCGA-AO-A12F-01A-11R-A115-07	GRCh38.d1.vd1	TCGA-AO-A12F	TCGA-BRCA	RNA-Seq
66dd05992e31470d70b4e15a	668e1e67-cc4f-40fd-b921-23aec5078635.rna_seq.genomic.gdc_realn.bam	5458436445	li2g2uc/neoverse-pancancer	not reported	female	white	Alive	Ductal and Lobular Neoplasms	TCGA-BH-A0H6-01A	aeb6a3a6-b57a-4c53-90e6-e833777dd2a1	Primary Tumor	Illumina	Breast	f7e26041-2b2f-45ea-8da9-5a0d5bf25781	b2921c9d-c655-46f3-86e5-2fc2bed1ed33	TCGA-BH-A0H6-01A-21R-A056-07	GRCh38.d1.vd1	TCGA-BH-A0H6	TCGA-BRCA	RNA-Seq
66dd05992e31470d70b4e15d	c7066edf-43fc-4bcf-bb63-ab75860d2410.rna_seq.genomic.gdc_realn.bam	6600388855	li2g2uc/neoverse-pancancer	not hispanic or latino	female	black or african american	Alive	Ductal and Lobular Neoplasms	TCGA-S3-AA0Z-01A	cffe832c-8a81-4cdb-8b25-df7f35afafdc	Primary Tumor	Illumina	Breast	cfe44709-9e63-4dd4-9778-80176be7fbd9	acc566d9-9cfe-4deb-b1a0-f04b5a0449f5	TCGA-S3-AA0Z-01A-11R-A41B-07	GRCh38.d1.vd1	TCGA-S3-AA0Z	TCGA-BRCA	RNA-Seq
66dd05992e31470d70b4e15f	ea1ff936-0327-419f-b104-008511b8af5d.rna_seq.genomic.gdc_realn.bam	5912935783	li2g2uc/neoverse-pancancer	not hispanic or latino	female	white	Alive	Ductal and Lobular Neoplasms	TCGA-AR-A1AP-01A	9495f029-9882-4c9b-a557-b3aec9e91698	Primary Tumor	Illumina	Breast	8b0f1897-20d8-492d-9ea9-22f771bbae9d	550f24b0-a925-41d6-be27-96c827693611	TCGA-AR-A1AP-01A-11R-A12P-07	GRCh38.d1.vd1	TCGA-AR-A1AP	TCGA-BRCA	RNA-Seq
66dd05992e31470d70b4e163	e619e3c8-f6eb-4b0a-bf17-005ccbe269bb.rna_seq.genomic.gdc_realn.bam	7966227039	li2g2uc/neoverse-pancancer	not hispanic or latino	female	white	Alive	Ductal and Lobular Neoplasms	TCGA-AN-A041-01A	316e021c-5175-4ab3-bdb6-2bf9683f657a	Primary Tumor	Illumina	Breast	dc131436-aa38-4601-a42e-e3ad746d5be3	b6fe1d5a-f1c0-470d-bf49-b5a13157d2c6	TCGA-AN-A041-01A-11R-A034-07	GRCh38.d1.vd1	TCGA-AN-A041	TCGA-BRCA	RNA-Seq
66dd05992e31470d70b4e165	f79d6a7e-eaaa-4382-a5ed-600cf8d45824.rna_seq.genomic.gdc_realn.bam	8274424039	li2g2uc/neoverse-pancancer	not hispanic or latino	female	white	Alive	Ductal and Lobular Neoplasms	TCGA-E9-A22E-01A	64d4dfae-8d91-464b-adc3-80ba7caf54ae	Primary Tumor	Illumina	Breast	e4d09b12-f1b4-4d66-bc6c-ccd32ad8185b	147a9822-8704-4a7f-b856-9a659f4717b3	TCGA-E9-A22E-01A-11R-A157-07	GRCh38.d1.vd1	TCGA-E9-A22E	TCGA-BRCA	RNA-Seq
66dd05992e31470d70b4e168	63afc197-8c49-4150-a98b-61c47f182778.rna_seq.genomic.gdc_realn.bam	5715795243	li2g2uc/neoverse-pancancer	not reported	female	white	Alive	Ductal and Lobular Neoplasms	TCGA-BH-A0DZ-01A	478eb8aa-50b8-4ce5-98e4-d518ede4b174	Primary Tumor	Illumina	Breast	4543cecd-6333-473b-b5ce-96d33ab47706	6093f268-1c3f-4fec-bde7-fc3721ecaf8e	TCGA-BH-A0DZ-01A-11R-A00Z-07	GRCh38.d1.vd1	TCGA-BH-A0DZ	TCGA-BRCA	RNA-Seq
66dd05992e31470d70b4e16a	75d91076-9d8a-415e-9ee6-00b877e55874.rna_seq.genomic.gdc_realn.bam	5653572337	li2g2uc/neoverse-pancancer	not hispanic or latino	female	white	Alive	Ductal and Lobular Neoplasms	TCGA-4H-AAAK-01A	6623fc5e-00be-4476-967a-cbd55f676ea6	Primary Tumor	Illumina	Breast	2ea9e472-a408-4ae0-975d-50a566f22b2a	685b5df4-0620-40e2-aa09-0dd736bb5e2b	TCGA-4H-AAAK-01A-12R-A41B-07	GRCh38.d1.vd1	TCGA-4H-AAAK	TCGA-BRCA	RNA-Seq
66dd05992e31470d70b4e16e	0d6fbefe-4e21-4762-a476-9c899d4a94b7.rna_seq.genomic.gdc_realn.bam	7430846503	li2g2uc/neoverse-pancancer	not hispanic or latino	female	asian	Alive	Ductal and Lobular Neoplasms	TCGA-C8-A12O-01A	83f26720-007c-42c9-a7de-7484bf8afa89	Primary Tumor	Illumina	Breast	5efabaa8-f296-4c9c-9632-559ef7f6dd44	2c66d45a-c014-4fbe-9ff2-4ca17ec59ba9	TCGA-C8-A12O-01A-11R-A115-07	GRCh38.d1.vd1	TCGA-C8-A12O	TCGA-BRCA	RNA-Seq
66dd05992e31470d70b4e171	0ba03a16-3c4f-4118-91aa-53d4a7c00d38.rna_seq.genomic.gdc_realn.bam	8954804092	li2g2uc/neoverse-pancancer	not hispanic or latino	female	white	Alive	Ductal and Lobular Neoplasms	TCGA-D8-A27G-01A	6f6e7356-3521-4674-8eec-ad01340d4b8e	Primary Tumor	Illumina	Breast	2ba9072c-39b9-438d-9a2c-0726dc3dc659	e11babda-c07c-4406-85ed-0b1d45985017	TCGA-D8-A27G-01A-11R-A16F-07	GRCh38.d1.vd1	TCGA-D8-A27G	TCGA-BRCA	RNA-Seq
66dd05992e31470d70b4e173	c63a27ff-1844-4b4f-9bc7-ac4d00dc0de8.rna_seq.genomic.gdc_realn.bam	4760245645	li2g2uc/neoverse-pancancer	not hispanic or latino	female	black or african american	Alive	Ductal and Lobular Neoplasms	TCGA-A2-A4S3-01A	418c11e8-2670-48d5-bbf5-95b46bff1201	Primary Tumor	Illumina	Breast	a26b4751-91a2-420c-9ff3-7df7361939fd	03eb5ba8-0307-49b0-aa05-003007d79107	TCGA-A2-A4S3-01A-21R-A266-07	GRCh38.d1.vd1	TCGA-A2-A4S3	TCGA-BRCA	RNA-Seq
66dd05992e31470d70b4e176	d474de4c-c01d-46f5-92a6-7513f7a38eed.rna_seq.genomic.gdc_realn.bam	9756059455	li2g2uc/neoverse-pancancer	not hispanic or latino	female	white	Alive	Ductal and Lobular Neoplasms	TCGA-D8-A1XM-01A	92529232-8504-4541-b7e2-4df8f497c413	Primary Tumor	Illumina	Breast	3049e9ab-8e65-4264-865a-b7a14e27aae1	086eac10-6ea8-4cc4-a6e5-91f051e50c54	TCGA-D8-A1XM-01A-21R-A14M-07	GRCh38.d1.vd1	TCGA-D8-A1XM	TCGA-BRCA	RNA-Seq
66dd05992e31470d70b4e18a	e4559121-091f-41f2-9559-2abb1bbfd229.rna_seq.genomic.gdc_realn.bam	8071759629	li2g2uc/neoverse-pancancer	not hispanic or latino	female	black or african american	Alive	Ductal and Lobular Neoplasms	TCGA-S3-A6ZF-01A	fbee40f1-d6d8-4156-8d42-36e09bb9f095	Primary Tumor	Illumina	Breast	4d464cde-4885-4b17-9e02-23be26be0540	25b35473-484c-4908-ae47-b6e6ed2dfb99	TCGA-S3-A6ZF-01A-32R-A32P-07	GRCh38.d1.vd1	TCGA-S3-A6ZF	TCGA-BRCA	RNA-Seq
66dd05992e31470d70b4e18d	4eee2055-ed1f-4958-b214-4cff055c87bd.rna_seq.genomic.gdc_realn.bam	5356174312	li2g2uc/neoverse-pancancer	not reported	female	white	Alive	Ductal and Lobular Neoplasms	TCGA-BH-A0E1-01A	606fbc6a-b41b-441d-9401-51e54912bf5e	Primary Tumor	Illumina	Breast	9bf836ee-036e-40f2-88fb-cf903a40d9f5	dcf7829e-abaa-435f-b41d-a2bcfde5d66a	TCGA-BH-A0E1-01A-11R-A056-07	GRCh38.d1.vd1	TCGA-BH-A0E1	TCGA-BRCA	RNA-Seq
66dd05992e31470d70b4e192	1cb7f73e-af63-4d6a-b6a1-fe289435a93f.rna_seq.genomic.gdc_realn.bam	6172890715	li2g2uc/neoverse-pancancer	not hispanic or latino	female	white	Alive	Ductal and Lobular Neoplasms	TCGA-D8-A1XG-01A	de531604-bd1a-49df-96c2-6de3ae703f1d	Primary Tumor	Illumina	Breast	56bc2076-bafe-47aa-8255-9f03d438cb00	be145e7b-25ee-409a-8c9c-5e17c9b6c5aa	TCGA-D8-A1XG-01A-11R-A14D-07	GRCh38.d1.vd1	TCGA-D8-A1XG	TCGA-BRCA	RNA-Seq
66dd05992e31470d70b4e195	35da5f48-1c64-488b-8330-01e5fcbd9801.rna_seq.genomic.gdc_realn.bam	7220239723	li2g2uc/neoverse-pancancer	not hispanic or latino	female	black or african american	Dead	Ductal and Lobular Neoplasms	TCGA-B6-A0RL-01A	5562455d-bbb8-46eb-a510-e8c6e1e26789	Primary Tumor	Illumina	Breast	0e704d8f-c0c0-4165-83c4-a1fa93014894	cb62cd95-92ca-4b83-b8db-1cb9584befc0	TCGA-B6-A0RL-01A-11R-A084-07	GRCh38.d1.vd1	TCGA-B6-A0RL	TCGA-BRCA	RNA-Seq
66dd05992e31470d70b4e198	ca34cd1c-026e-4641-a9dd-ac1a9b4f243b.rna_seq.genomic.gdc_realn.bam	6155177505	li2g2uc/neoverse-pancancer	not hispanic or latino	female	black or african american	Alive	Ductal and Lobular Neoplasms	TCGA-AO-A0JE-01A	36fe6152-f61e-4948-9ccc-23ac01a9d77d	Primary Tumor	Illumina	Breast	d73174ef-182c-48b9-af79-dfb457d5b7be	0a43ad98-2671-4701-9e5d-35ad63e8ad50	TCGA-AO-A0JE-01A-11R-A056-07	GRCh38.d1.vd1	TCGA-AO-A0JE	TCGA-BRCA	RNA-Seq
66dd05992e31470d70b4e19a	b161c26d-64b1-4e03-94da-4f9b9de25e88.rna_seq.genomic.gdc_realn.bam	8050611002	li2g2uc/neoverse-pancancer	not hispanic or latino	female	black or african american	Alive	Ductal and Lobular Neoplasms	TCGA-GI-A2C9-01A	9f6be944-83de-42ab-8738-f0022f475e61	Primary Tumor	Illumina	Breast	b5b8fdd8-c4df-4f79-aed5-23ac41f75f18	143fc27d-e119-48ff-a5ea-bd6aafc0404e	TCGA-GI-A2C9-01A-11R-A21T-07	GRCh38.d1.vd1	TCGA-GI-A2C9	TCGA-BRCA	RNA-Seq
66dd05992e31470d70b4e19b	c50adee7-f053-484e-8a2f-f66c94a14fd3.rna_seq.genomic.gdc_realn.bam	4805002950	li2g2uc/neoverse-pancancer	not reported	female	not reported	Alive	Ductal and Lobular Neoplasms	TCGA-A8-A07J-01A	316625b8-a217-4829-90d1-dfd9cb7e4bc3	Primary Tumor	Illumina	Breast	a5405b3a-e351-4e9e-b3fa-07c33e3318d3	e7008896-7348-4b14-a443-d9da1352c80e	TCGA-A8-A07J-01A-11R-A00Z-07	GRCh38.d1.vd1	TCGA-A8-A07J	TCGA-BRCA	RNA-Seq
66dd05992e31470d70b4e19d	5cf049e5-d45c-4601-8f67-1fdc0b1918a9.rna_seq.genomic.gdc_realn.bam	5592511055	li2g2uc/neoverse-pancancer	not hispanic or latino	female	white	Alive	Ductal and Lobular Neoplasms	TCGA-A2-A0D1-01A	084c6aec-94f7-4090-8f3f-59fa9e89721a	Primary Tumor	Illumina	Breast	01370d42-f75c-4532-9b9c-24ff7302b033	12ece355-f1d0-446c-84e9-0aed3e6d29f8	TCGA-A2-A0D1-01A-11R-A034-07	GRCh38.d1.vd1	TCGA-A2-A0D1	TCGA-BRCA	RNA-Seq
66dd05992e31470d70b4e19e	1be6a56c-a7b1-45e5-b96c-db20337073b8.rna_seq.genomic.gdc_realn.bam	4630746668	li2g2uc/neoverse-pancancer	not hispanic or latino	female	black or african american	Alive	Ductal and Lobular Neoplasms	TCGA-3C-AALI-01A	55262fcb-1b01-4480-b322-36570430c917	Primary Tumor	Illumina	Breast	dd8d3665-ec9d-45be-b7b9-a85dac3585e2	0050d7c9-ece9-4b6c-8023-1ff2efcb3c9c	TCGA-3C-AALI-01A-11R-A41B-07	GRCh38.d1.vd1	TCGA-3C-AALI	TCGA-BRCA	RNA-Seq
66dd05992e31470d70b4e19f	f5b6634d-5891-4550-bde6-7a0383e5e3da.rna_seq.genomic.gdc_realn.bam	6732448795	li2g2uc/neoverse-pancancer	not hispanic or latino	female	white	Alive	Ductal and Lobular Neoplasms	TCGA-AR-A1AL-01A	1f99e4d4-4e8b-4cc1-a129-227a2a82780e	Primary Tumor	Illumina	Breast	ad602633-fdd7-4bf1-b3ac-e1c8e0a02934	a7945d1c-35ca-4c95-98c6-ccb6e6d2b39c	TCGA-AR-A1AL-01A-21R-A12P-07	GRCh38.d1.vd1	TCGA-AR-A1AL	TCGA-BRCA	RNA-Seq
66dd059a2e31470d70b4e1a3	56bc1e6b-d1bf-4df9-b266-07ff567aad77.rna_seq.genomic.gdc_realn.bam	8387942660	li2g2uc/neoverse-pancancer	not hispanic or latino	female	black or african american	Alive	Ductal and Lobular Neoplasms	TCGA-GM-A2DF-01A	d6f7afc0-1558-43ad-acb1-2b5311ed2264	Primary Tumor	Illumina	Breast	83f8c292-5ae0-4c58-9f08-e58ce391f4f4	66760e17-251d-4981-bb02-82c29b315080	TCGA-GM-A2DF-01A-11R-A180-07	GRCh38.d1.vd1	TCGA-GM-A2DF	TCGA-BRCA	RNA-Seq
66dd059a2e31470d70b4e1a8	ab3b04d0-d1fb-48f4-aae2-9ef96c9f5fb2.rna_seq.genomic.gdc_realn.bam	9013241412	li2g2uc/neoverse-pancancer	not hispanic or latino	female	white	Alive	Ductal and Lobular Neoplasms	TCGA-D8-A27N-01A	d5be2ab3-f748-480d-954b-385cf01b4c81	Primary Tumor	Illumina	Breast	50808f98-d10b-4190-aff7-428f56abb0f9	4f69c5f3-4e8c-4b71-a5fe-3179412c17e6	TCGA-D8-A27N-01A-11R-A16F-07	GRCh38.d1.vd1	TCGA-D8-A27N	TCGA-BRCA	RNA-Seq
66dd059a2e31470d70b4e1ab	11d450a3-4578-4444-8ddf-613b5868b683.rna_seq.genomic.gdc_realn.bam	6821711101	li2g2uc/neoverse-pancancer	not hispanic or latino	female	white	Alive	Ductal and Lobular Neoplasms	TCGA-OL-A5DA-01A	4e509f73-99c7-48eb-a3a4-d34e3bface33	Primary Tumor	Illumina	Breast	b881706f-5ee8-43da-a691-53c036d94494	87aae20e-c532-4d73-aab6-88befc3a2e6f	TCGA-OL-A5DA-01A-11R-A27Q-07	GRCh38.d1.vd1	TCGA-OL-A5DA	TCGA-BRCA	RNA-Seq
66dd059a2e31470d70b4e1b5	0b0b23c2-dac8-45cf-ba91-913776b00a33.rna_seq.genomic.gdc_realn.bam	7277585226	li2g2uc/neoverse-pancancer	not hispanic or latino	female	white	Alive	Ductal and Lobular Neoplasms	TCGA-AR-A2LL-01A	70fc011c-0f22-4026-9d72-87351126203a	Primary Tumor	Illumina	Breast	2c08d3bc-c5f6-4077-86b5-633ed85818ec	2b62733a-fcbd-46b9-b2be-9397c563e3bd	TCGA-AR-A2LL-01A-11R-A180-07	GRCh38.d1.vd1	TCGA-AR-A2LL	TCGA-BRCA	RNA-Seq
66dd059a2e31470d70b4e1c8	23dace7d-4200-46ee-8501-96c4b5084851.rna_seq.genomic.gdc_realn.bam	5943543788	li2g2uc/neoverse-pancancer	not reported	female	not reported	Alive	Ductal and Lobular Neoplasms	TCGA-A8-A0A4-01A	2cb8c866-9296-4c70-a3ea-f9a9b707895c	Primary Tumor	Illumina	Breast	d9d0e575-bca2-45e6-9df3-fb6fee59ccd9	e315f3f0-664e-47fb-9f3a-c55b3eda826a	TCGA-A8-A0A4-01A-11R-A00Z-07	GRCh38.d1.vd1	TCGA-A8-A0A4	TCGA-BRCA	RNA-Seq
66dd059a2e31470d70b4e1cd	92e7a9c0-ea88-419e-9afa-e7db5c8967b5.rna_seq.genomic.gdc_realn.bam	7661394322	li2g2uc/neoverse-pancancer	not reported	female	not reported	Alive	Ductal and Lobular Neoplasms	TCGA-A8-A093-01A	02f5ae33-a563-4ecb-9e33-dfa500a44931	Primary Tumor	Illumina	Breast	54d372bf-07c8-4525-a081-ff26c28aff39	7b2cc917-cd91-486b-bb9b-4c57cf4e86e0	TCGA-A8-A093-01A-11R-A00Z-07	GRCh38.d1.vd1	TCGA-A8-A093	TCGA-BRCA	RNA-Seq
66dd059a2e31470d70b4e1d0	29ce926f-d72e-4064-8a7f-359d86cb9d11.rna_seq.genomic.gdc_realn.bam	10871400639	li2g2uc/neoverse-pancancer	not hispanic or latino	female	white	Alive	Ductal and Lobular Neoplasms	TCGA-E9-A22D-01A	cf0a3f38-5850-44e1-8574-808bd37d84a3	Primary Tumor	Illumina	Breast	1fdac226-ed6b-41a8-9575-67117b4cf035	0d7c1a37-5da1-4257-a118-b7d0717f23da	TCGA-E9-A22D-01A-11R-A157-07	GRCh38.d1.vd1	TCGA-E9-A22D	TCGA-BRCA	RNA-Seq
66dd059a2e31470d70b4e1d3	39e27085-909a-436b-b8e9-624c16303208.rna_seq.genomic.gdc_realn.bam	7995164081	li2g2uc/neoverse-pancancer	not hispanic or latino	female	white	Dead	Ductal and Lobular Neoplasms	TCGA-E9-A2JS-01A	4a831893-f4ca-4357-a756-b5e954e35dd7	Primary Tumor	Illumina	Breast	4fe55069-e1b6-4d85-a51a-03a10c6116e2	c18a3e05-f8ee-454c-89b2-5659045ba68e	TCGA-E9-A2JS-01A-11R-A180-07	GRCh38.d1.vd1	TCGA-E9-A2JS	TCGA-BRCA	RNA-Seq
66dd059a2e31470d70b4e1d4	767425eb-9fa2-45bc-a3ad-ca8dbafd373f.rna_seq.genomic.gdc_realn.bam	9238804065	li2g2uc/neoverse-pancancer	not hispanic or latino	female	white	Dead	Ductal and Lobular Neoplasms	TCGA-BH-A203-01A	b3264748-947a-43aa-b227-b294fbcc8447	Primary Tumor	Illumina	Breast	ff6fb75e-aefc-44e3-accd-c4f690a51cca	002997ef-3b93-443a-80a3-bae63e129d99	TCGA-BH-A203-01A-12R-A169-07	GRCh38.d1.vd1	TCGA-BH-A203	TCGA-BRCA	RNA-Seq
66dd059a2e31470d70b4e284	69118aea-1784-49a0-9932-082f87fdec62.rna_seq.genomic.gdc_realn.bam	6235705390	li2g2uc/neoverse-pancancer	not hispanic or latino	female	white	Alive	Ductal and Lobular Neoplasms	TCGA-XX-A899-01A	f89588e9-ca73-4465-a7fb-7246edb45e3a	Primary Tumor	Illumina	Breast	8e339298-3e3c-4b31-96a9-a842e973e583	43623706-5604-4f3d-8746-9bfa0b92c0a9	TCGA-XX-A899-01A-11R-A36F-07	GRCh38.d1.vd1	TCGA-XX-A899	TCGA-BRCA	RNA-Seq
66dd059a2e31470d70b4e287	0db633a3-b1da-4caf-8e2c-89c0bc422869.rna_seq.genomic.gdc_realn.bam	2843016827	li2g2uc/neoverse-pancancer	not hispanic or latino	female	white	Alive	Ductal and Lobular Neoplasms	TCGA-GM-A2DI-01A	66fa504c-4ae4-49ac-9355-1e063776dc0d	Primary Tumor	Illumina	Breast	c50e1f9f-6059-4609-876d-938efb8a784e	554cd9e3-7bf0-4d5b-a389-d258a8f46073	TCGA-GM-A2DI-01A-31R-A18M-07	GRCh38.d1.vd1	TCGA-GM-A2DI	TCGA-BRCA	RNA-Seq
66dd059a2e31470d70b4e292	c4eb8167-4c62-4a41-b9a7-f3259f945d9d.rna_seq.genomic.gdc_realn.bam	10217066757	li2g2uc/neoverse-pancancer	not hispanic or latino	female	asian	Alive	Ductal and Lobular Neoplasms	TCGA-C8-A278-01A	65077db7-dd59-4362-9d28-d5a9154e9be0	Primary Tumor	Illumina	Breast	8cdae811-9f3f-4c8b-9fe5-e542d30d40f2	112649f5-133d-4c45-a66f-4fe9a70bd5b7	TCGA-C8-A278-01A-11R-A169-07	GRCh38.d1.vd1	TCGA-C8-A278	TCGA-BRCA	RNA-Seq
66dd059a2e31470d70b4e298	9dffcc09-6ccd-4f12-ae6a-1b8b93fcf29c.rna_seq.genomic.gdc_realn.bam	6821145311	li2g2uc/neoverse-pancancer	not hispanic or latino	female	not reported	Alive	Ductal and Lobular Neoplasms	TCGA-E2-A1LA-01A	ce9e0309-9756-42d2-ae94-d91264a79498	Primary Tumor	Illumina	Breast	9a56eb8b-99fa-4671-99dc-29776dca4cd6	cef6023a-2fbf-44ee-a9b3-df78707bd85a	TCGA-E2-A1LA-01A-11R-A144-07	GRCh38.d1.vd1	TCGA-E2-A1LA	TCGA-BRCA	RNA-Seq
66dd059a2e31470d70b4e2a1	1453285a-717a-4ae3-a537-57df2b8e65e2.rna_seq.genomic.gdc_realn.bam	7918183529	li2g2uc/neoverse-pancancer	not hispanic or latino	female	white	Dead	Ductal and Lobular Neoplasms	TCGA-AR-A0U2-01A	9ad603dc-3fd0-44f5-ae4e-64eeb1ae8d6d	Primary Tumor	Illumina	Breast	45f011a1-cc58-47f8-9545-66c313441650	7c8b0e74-bd47-4c5c-99de-8484eca2b1ad	TCGA-AR-A0U2-01A-11R-A109-07	GRCh38.d1.vd1	TCGA-AR-A0U2	TCGA-BRCA	RNA-Seq
66dd059a2e31470d70b4e2b1	42b32308-71f1-4f21-935f-7e4e5751e332.rna_seq.genomic.gdc_realn.bam	8187023477	li2g2uc/neoverse-pancancer	not hispanic or latino	female	white	Alive	Ductal and Lobular Neoplasms	TCGA-D8-A1JJ-01A	f7ab565c-83b5-4988-b9be-8a46f65dca8c	Primary Tumor	Illumina	Breast	091cb252-dd08-4e9c-939c-749f595713f6	ae28fd1e-2445-47ad-8c01-1b47d6396694	TCGA-D8-A1JJ-01A-31R-A14M-07	GRCh38.d1.vd1	TCGA-D8-A1JJ	TCGA-BRCA	RNA-Seq
66dd059a2e31470d70b4e2b8	91941243-48d2-4416-b104-0affb8c46316.rna_seq.genomic.gdc_realn.bam	7560373796	li2g2uc/neoverse-pancancer	not reported	female	not reported	Alive	Ductal and Lobular Neoplasms	TCGA-A8-A099-01A	e98b69bc-766a-485f-b5e8-9166b8d457b3	Primary Tumor	Illumina	Breast	09d1b9e5-a828-4e12-8a66-2a90c18d2f3e	582b2af4-08e5-44d8-996d-d00db1e98413	TCGA-A8-A099-01A-11R-A00Z-07	GRCh38.d1.vd1	TCGA-A8-A099	TCGA-BRCA	RNA-Seq
66dd059a2e31470d70b4e2bb	c469b31e-857a-4ac6-9a45-978c99391d9d.rna_seq.genomic.gdc_realn.bam	6974613107	li2g2uc/neoverse-pancancer	not hispanic or latino	female	white	Alive	Ductal and Lobular Neoplasms	TCGA-LL-A5YL-01A	1d75e89d-4b01-443c-be54-749c7a667bf4	Primary Tumor	Illumina	Breast	979d9841-337c-47a3-acaf-77d45e276589	e5c7ea3c-3aaa-4409-b10b-372f2f8e30f6	TCGA-LL-A5YL-01A-12R-A29R-07	GRCh38.d1.vd1	TCGA-LL-A5YL	TCGA-BRCA	RNA-Seq
66dd059a2e31470d70b4e2bc	61348250-68d8-4cef-b6f9-68a68d35508f.rna_seq.genomic.gdc_realn.bam	4483921538	li2g2uc/neoverse-pancancer	not hispanic or latino	female	white	Alive	Ductal and Lobular Neoplasms	TCGA-B6-A0RG-01A	9b13927c-7357-44fd-8385-92ae6a656b7d	Primary Tumor	Illumina	Breast	006e88ce-ad31-45bf-8da5-802f0e387b3a	b98aa84f-5144-4062-badc-32e89368d684	TCGA-B6-A0RG-01A-11R-A056-07	GRCh38.d1.vd1	TCGA-B6-A0RG	TCGA-BRCA	RNA-Seq
66dd059a2e31470d70b4e2be	d77c2ca5-196a-4426-84e4-0ffa4a3667ef.rna_seq.genomic.gdc_realn.bam	7393813954	li2g2uc/neoverse-pancancer	not hispanic or latino	male	white	Alive	Ductal and Lobular Neoplasms	TCGA-A1-A0SM-01A	784de7ac-8424-42eb-83d4-a1bebaa42b97	Primary Tumor	Illumina	Breast	e637db43-508a-4a37-92e4-eea96b35b65b	289f5433-4834-401f-9361-efc8e883e630	TCGA-A1-A0SM-01A-11R-A084-07	GRCh38.d1.vd1	TCGA-A1-A0SM	TCGA-BRCA	RNA-Seq
66dd059a2e31470d70b4e2c1	7d746ed3-9bfa-4f66-9c5a-594284ecd811.rna_seq.genomic.gdc_realn.bam	7025174001	li2g2uc/neoverse-pancancer	not hispanic or latino	female	white	Alive	Ductal and Lobular Neoplasms	TCGA-AN-A0FT-01A	baf5e81f-2322-41ec-9053-b9559a7993bc	Primary Tumor	Illumina	Breast	ae592879-5689-4818-8ac3-23a00c5d3934	071f43e9-e416-453b-a519-c197c5aaf1d1	TCGA-AN-A0FT-01A-11R-A034-07	GRCh38.d1.vd1	TCGA-AN-A0FT	TCGA-BRCA	RNA-Seq
66dd059a2e31470d70b4e2cb	d6ca3b86-5a26-4467-b9a9-cb7fcc5a7316.rna_seq.genomic.gdc_realn.bam	9149694603	li2g2uc/neoverse-pancancer	not reported	female	not reported	Alive	Ductal and Lobular Neoplasms	TCGA-A8-A07E-01A	853456d8-2367-404e-abc9-020fe8bbd209	Primary Tumor	Illumina	Breast	3510559d-33b7-423a-88c9-d8c42270d546	059a543a-4408-4c82-96ef-eae1cc126763	TCGA-A8-A07E-01A-11R-A034-07	GRCh38.d1.vd1	TCGA-A8-A07E	TCGA-BRCA	RNA-Seq
66dd059a2e31470d70b4e2cd	f9506da9-20a3-4124-a614-eb525787ea45.rna_seq.genomic.gdc_realn.bam	7967353423	li2g2uc/neoverse-pancancer	not hispanic or latino	female	black or african american	Dead	Ductal and Lobular Neoplasms	TCGA-A2-A3XX-01A	53886143-c1c6-40e9-88e6-e4e5e0271fc8	Primary Tumor	Illumina	Breast	043d5dcd-1524-402b-939c-984a1dc916a0	0a1f4a81-38c6-407a-a33b-716a0f9a6b4d	TCGA-A2-A3XX-01A-21R-A239-07	GRCh38.d1.vd1	TCGA-A2-A3XX	TCGA-BRCA	RNA-Seq
66dd059a2e31470d70b4e2ce	c2628a29-fe4e-493b-a324-ed402ad54a26.rna_seq.genomic.gdc_realn.bam	6748808020	li2g2uc/neoverse-pancancer	not hispanic or latino	female	asian	Alive	Ductal and Lobular Neoplasms	TCGA-AO-A126-01A	cc0902fd-a2fc-4327-929e-d4219e32e1d7	Primary Tumor	Illumina	Breast	690cf196-9b2c-4886-a0e2-ce3a49cb4389	7a1381f5-7106-4618-884b-7e269f003e19	TCGA-AO-A126-01A-11R-A10J-07	GRCh38.d1.vd1	TCGA-AO-A126	TCGA-BRCA	RNA-Seq
66dd059a2e31470d70b4e2e2	d636f6ce-e820-4e8a-969f-c3ac2d46b191.rna_seq.genomic.gdc_realn.bam	9983175622	li2g2uc/neoverse-pancancer	not hispanic or latino	female	white	Alive	Ductal and Lobular Neoplasms	TCGA-D8-A27E-01A	680f23a9-fcce-493e-b908-27c1ad202e4c	Primary Tumor	Illumina	Breast	5e32f7e7-6022-4ce2-aa79-4c6671493406	0190a751-0a1f-4911-b5dd-26964b7fa5a5	TCGA-D8-A27E-01A-11R-A16F-07	GRCh38.d1.vd1	TCGA-D8-A27E	TCGA-BRCA	RNA-Seq
66dd059a2e31470d70b4e2f4	f0024165-4df2-454e-a0cb-17720455c0c9.rna_seq.genomic.gdc_realn.bam	6600093852	li2g2uc/neoverse-pancancer	not hispanic or latino	female	white	Alive	Ductal and Lobular Neoplasms	TCGA-D8-A143-01A	1c40b84e-a0e3-429f-a48c-21566cf881c0	Primary Tumor	Illumina	Breast	4bf5f56d-448a-426a-8edc-f1bdbf6a8d55	1bab00ca-778e-48ac-ac59-ce2b99d84403	TCGA-D8-A143-01A-11R-A115-07	GRCh38.d1.vd1	TCGA-D8-A143	TCGA-BRCA	RNA-Seq
66dd059a2e31470d70b4e2f6	5ee2f830-f808-4e6c-89c1-6c90859958e1.rna_seq.genomic.gdc_realn.bam	5981816864	li2g2uc/neoverse-pancancer	not hispanic or latino	female	asian	Alive	Ductal and Lobular Neoplasms	TCGA-C8-A138-01A	b6c286c6-2755-419b-87d3-59c7feda9653	Primary Tumor	Illumina	Breast	f543c792-d997-420a-8bf1-c45456b62a8b	f386bdc5-6530-400d-9f82-db2c96449a70	TCGA-C8-A138-01A-11R-A115-07	GRCh38.d1.vd1	TCGA-C8-A138	TCGA-BRCA	RNA-Seq
66dd059a2e31470d70b4e306	c355cc80-6344-44b2-82e0-79d701fef03c.rna_seq.genomic.gdc_realn.bam	5664052282	li2g2uc/neoverse-pancancer					Ductal and Lobular Neoplasms	TCGA-BH-A0B2-01A	57a1604c-60b7-4b30-a75e-f70939532c5c	Primary Tumor	Illumina	Breast	a27c5907-1ad2-4414-a9c9-448f1b484946	d2b1e8d2-304a-43cf-afb9-e7c0a69fff03	TCGA-BH-A0B2-01A-11R-A10J-07	GRCh38.d1.vd1	TCGA-BH-A0B2	TCGA-BRCA	RNA-Seq
66dd059a2e31470d70b4e321	a3624554-07c8-41d7-9b6b-f4cbf9de9301.rna_seq.genomic.gdc_realn.bam	8872507530	li2g2uc/neoverse-pancancer	not hispanic or latino	female	white	Alive	Ductal and Lobular Neoplasms	TCGA-E9-A24A-01A	9f3cc92b-fa22-478e-a2e4-6b4c8afb93d6	Primary Tumor	Illumina	Breast	a2bec98a-d946-40d2-b4d9-6495d815de9a	91202959-0b44-43ba-961c-58c9de842d76	TCGA-E9-A24A-01A-11R-A169-07	GRCh38.d1.vd1	TCGA-E9-A24A	TCGA-BRCA	RNA-Seq
66dd059a2e31470d70b4e324	ba295155-272e-43eb-9d6a-e4c9c392e68b.rna_seq.genomic.gdc_realn.bam	8801647136	li2g2uc/neoverse-pancancer	not hispanic or latino	female	white	Alive	Ductal and Lobular Neoplasms	TCGA-D8-A1XO-01A	6a186809-3422-41d0-83d2-867145830936	Primary Tumor	Illumina	Breast	eddd285e-a946-4e4e-a21d-6e84ed397594	633ef184-2257-4cbd-90e8-64e92d91abb2	TCGA-D8-A1XO-01A-11R-A14M-07	GRCh38.d1.vd1	TCGA-D8-A1XO	TCGA-BRCA	RNA-Seq
66dd059a2e31470d70b4e326	6e24acde-7dd0-46b9-b3c5-b0b617912910.rna_seq.genomic.gdc_realn.bam	7114870363	li2g2uc/neoverse-pancancer	not hispanic or latino	female	white	Alive	Ductal and Lobular Neoplasms	TCGA-A2-A0EO-01A	bf88ddf5-a6d4-498c-bf7f-db9bfabff72d	Primary Tumor	Illumina	Breast	cdeceaf0-beb6-4374-8aea-83bd35318892	bd7e34c8-d477-4caf-a44d-aa9a3a4bf7d4	TCGA-A2-A0EO-01A-11R-A034-07	GRCh38.d1.vd1	TCGA-A2-A0EO	TCGA-BRCA	RNA-Seq
66dd059a2e31470d70b4e32c	70532e65-df18-4e1d-beaf-08fbf349bec0.rna_seq.genomic.gdc_realn.bam	5445021920	li2g2uc/neoverse-pancancer	not hispanic or latino	female	white	Alive	Ductal and Lobular Neoplasms	TCGA-D8-A1XD-01A	c4699748-f01d-4b30-9c74-1ca77fb84ac1	Primary Tumor	Illumina	Breast	af520d74-dc8a-4d36-bd2c-80bc23e6d029	bc220c5a-7255-40be-9c68-2997f0b0d319	TCGA-D8-A1XD-01A-11R-A14D-07	GRCh38.d1.vd1	TCGA-D8-A1XD	TCGA-BRCA	RNA-Seq
66dd059a2e31470d70b4e330	defae193-bf7c-417c-b68a-57963eb454ef.rna_seq.genomic.gdc_realn.bam	6298697293	li2g2uc/neoverse-pancancer	not hispanic or latino	female	white	Alive	Ductal and Lobular Neoplasms	TCGA-AC-A8OS-01A	d5e655fe-3fbc-47b0-ba23-1d1dd01d591c	Primary Tumor	Illumina	Breast	c119a170-e1ba-4965-a9c6-5c0b41ceefba	b13ab974-e4a4-4926-bd17-17a1e9ca7ce6	TCGA-AC-A8OS-01A-12R-A41B-07	GRCh38.d1.vd1	TCGA-AC-A8OS	TCGA-BRCA	RNA-Seq
66dd059a2e31470d70b4e341	c4ffc907-8632-494f-8030-0dcc74af3d9c.rna_seq.genomic.gdc_realn.bam	11195891858	li2g2uc/neoverse-pancancer	not hispanic or latino	female	white	Alive	Cystic, Mucinous and Serous Neoplasms	TCGA-D8-A27W-01A	bfa3dbc0-361c-400e-8c10-0aca7049fce9	Primary Tumor	Illumina	Breast	65843fe1-4da2-4165-8926-a0d6f878a7f8	e1c492c0-cf81-445d-8aa2-a8e8068ead1d	TCGA-D8-A27W-01A-11R-A16F-07	GRCh38.d1.vd1	TCGA-D8-A27W	TCGA-BRCA	RNA-Seq
66dd059a2e31470d70b4e349	c93e78f6-1c35-4139-a6b4-c29c229c8b68.rna_seq.genomic.gdc_realn.bam	4816451682	li2g2uc/neoverse-pancancer	not reported	female	white	Alive	Ductal and Lobular Neoplasms	TCGA-BH-A0GY-01A	7d9d3522-ec3b-4efe-8c8e-c0e675276ef5	Primary Tumor	Illumina	Breast	91d63f86-9c62-47cb-8b4a-e3bd981ab8b2	a7e71eac-1768-4fc2-8eba-1576d22e0f43	TCGA-BH-A0GY-01A-11R-A056-07	GRCh38.d1.vd1	TCGA-BH-A0GY	TCGA-BRCA	RNA-Seq
66dd059a2e31470d70b4e34b	50108c12-718c-48fc-8f76-23ce0c13e2e6.rna_seq.genomic.gdc_realn.bam	9282717345	li2g2uc/neoverse-pancancer	not hispanic or latino	female	white	Alive	Complex Epithelial Neoplasms	TCGA-BH-A0DL-01A	ba39bfbc-5cac-4f6c-b55c-4eee3466ee93	Primary Tumor	Illumina	Breast	1013446f-5beb-485d-809a-efe81a2138dd	20308c88-18f2-4373-9e93-1f1d589d97e2	TCGA-BH-A0DL-01A-11R-A115-07	GRCh38.d1.vd1	TCGA-BH-A0DL	TCGA-BRCA	RNA-Seq
66dd059a2e31470d70b4e34d	5167da8c-2b1c-4139-a2c4-355e9f07d0be.rna_seq.genomic.gdc_realn.bam	5006144225	li2g2uc/neoverse-pancancer	not reported	female	not reported	Alive	Ductal and Lobular Neoplasms	TCGA-A8-A08H-01A	db8d38ab-cc61-49ee-863d-40060112f2af	Primary Tumor	Illumina	Breast	9c5eb452-caec-4a9a-9ced-215be92c91d2	298e1da3-0691-4675-931e-4a36f2ca858d	TCGA-A8-A08H-01A-21R-A00Z-07	GRCh38.d1.vd1	TCGA-A8-A08H	TCGA-BRCA	RNA-Seq
66dd059a2e31470d70b4e35c	79beb4e0-5066-481f-b432-94d69219bfe8.rna_seq.genomic.gdc_realn.bam	5635588436	li2g2uc/neoverse-pancancer	not hispanic or latino	female	black or african american	Alive	Ductal and Lobular Neoplasms	TCGA-E2-A15O-01A	eafa45a4-2fd1-4fa3-860c-9d52ed382b7d	Primary Tumor	Illumina	Breast	4a28ecf3-c70e-42d0-918b-866d11804c13	cd17957d-1e5c-4874-8070-890c1d692a0b	TCGA-E2-A15O-01A-11R-A115-07	GRCh38.d1.vd1	TCGA-E2-A15O	TCGA-BRCA	RNA-Seq
66dd059a2e31470d70b4e35e	b02ec16a-9dff-4b98-9960-73175454082a.rna_seq.genomic.gdc_realn.bam	5959417591	li2g2uc/neoverse-pancancer	not hispanic or latino	female	black or african american	Alive	Ductal and Lobular Neoplasms	TCGA-AC-A8OQ-01A	dfaabd03-2d40-4422-b210-caf112ff4229	Primary Tumor	Illumina	Breast	cca6f765-44ff-4540-a961-0a2be4e41f93	097b9dd5-5617-48ba-8600-ec5a99c75a42	TCGA-AC-A8OQ-01A-11R-A41B-07	GRCh38.d1.vd1	TCGA-AC-A8OQ	TCGA-BRCA	RNA-Seq
66dd059a2e31470d70b4e360	2bbbdb50-4486-473c-a158-6b1656bdb242.rna_seq.genomic.gdc_realn.bam	10582773429	li2g2uc/neoverse-pancancer	not hispanic or latino	female	white	Alive	Ductal and Lobular Neoplasms	TCGA-BH-A202-01A	e7a00d67-2c26-4d1f-bd17-35f659e88bc1	Primary Tumor	Illumina	Breast	d3169d74-dd69-4c6b-8232-6e15ac2920b9	8fa798fe-f032-4d77-b362-06261db78e6d	TCGA-BH-A202-01A-11R-A14M-07	GRCh38.d1.vd1	TCGA-BH-A202	TCGA-BRCA	RNA-Seq
66dd059a2e31470d70b4e378	dede0990-1733-4473-bc48-78605f16834c.rna_seq.genomic.gdc_realn.bam	6921286337	li2g2uc/neoverse-pancancer	not hispanic or latino	female	white	Dead	Ductal and Lobular Neoplasms	TCGA-OL-A66K-01A	2ab1b35b-9e56-475c-ac9b-15ed0a422683	Primary Tumor	Illumina	Breast	7cd7e1cf-4390-4b0e-884c-fc0a26c7e1bf	796b90a8-99d6-4102-81a0-96c6954e9f26	TCGA-OL-A66K-01A-11R-A29R-07	GRCh38.d1.vd1	TCGA-OL-A66K	TCGA-BRCA	RNA-Seq
66dd059a2e31470d70b4e379	92e64d91-88d8-4b1f-ab56-b593748b9f19.rna_seq.genomic.gdc_realn.bam	9764136747	li2g2uc/neoverse-pancancer	not hispanic or latino	female	white	Alive	Ductal and Lobular Neoplasms	TCGA-B6-A1KC-01B	1502c7d7-1535-4e56-9f34-30623acd50d5	Primary Tumor	Illumina	Breast	fe5e5b08-d5c0-4165-ae92-bec6a1d98e60	018b2eaa-216b-4726-a26e-ac726f4b47d3	TCGA-B6-A1KC-01B-11R-A157-07	GRCh38.d1.vd1	TCGA-B6-A1KC	TCGA-BRCA	RNA-Seq
66dd059a2e31470d70b4e37d	bc4ac436-ed5f-4774-867d-a6bdd7e14486.rna_seq.genomic.gdc_realn.bam	7747481041	li2g2uc/neoverse-pancancer	not hispanic or latino	female	asian	Dead	Ductal and Lobular Neoplasms	TCGA-C8-A3M7-01A	959ff069-8a49-4c9b-85c2-5291cac0acff	Primary Tumor	Illumina	Breast	b55b6630-7cf5-4bca-b76f-e135271018e4	668220ce-7e03-4ccf-99f9-99127ddf9806	TCGA-C8-A3M7-01A-12R-A21T-07	GRCh38.d1.vd1	TCGA-C8-A3M7	TCGA-BRCA	RNA-Seq
66dd059a2e31470d70b4e382	4066800d-0b9e-4263-ba24-cab271630e41.rna_seq.genomic.gdc_realn.bam	5691218309	li2g2uc/neoverse-pancancer	not reported	female	white	Alive	Ductal and Lobular Neoplasms	TCGA-BH-A0BV-01A	87f03d04-e651-4a6e-aea6-1c946aa46202	Primary Tumor	Illumina	Breast	6dc89d5b-7613-4a0f-bbdc-ba13f51d12cc	ce3c01d9-e8c7-4bd6-84f9-741f38b07267	TCGA-BH-A0BV-01A-11R-A00Z-07	GRCh38.d1.vd1	TCGA-BH-A0BV	TCGA-BRCA	RNA-Seq
66dd059a2e31470d70b4e385	a2b214c2-a5d4-4ce6-b505-e1438027236d.rna_seq.genomic.gdc_realn.bam	7080445583	li2g2uc/neoverse-pancancer	not reported	female	not reported	Alive	Ductal and Lobular Neoplasms	TCGA-A8-A08C-01A	78e1da41-127c-4e9c-aaaa-77a0d94c31d0	Primary Tumor	Illumina	Breast	7c8b9d9a-653a-4dc7-8c53-b196fbd0482a	b1de1587-febd-4e50-99ac-eb3dcb23033a	TCGA-A8-A08C-01A-11R-A00Z-07	GRCh38.d1.vd1	TCGA-A8-A08C	TCGA-BRCA	RNA-Seq
66dd059a2e31470d70b4e388	602e3d24-a45d-4fe4-9b70-a679d93f470d.rna_seq.genomic.gdc_realn.bam	2721067235	li2g2uc/neoverse-pancancer	hispanic or latino	female	white	Alive	Ductal and Lobular Neoplasms	TCGA-5L-AAT1-01A	16fc3677-0393-4ed1-ad3f-c8355f056369	Primary Tumor	Illumina	Breast	34dfa8c6-6445-4ef8-bc3b-b2ba600b5808	a31dec9b-3626-4cb0-8265-1425d5ce1c1e	TCGA-5L-AAT1-01A-12R-A41B-07	GRCh38.d1.vd1	TCGA-5L-AAT1	TCGA-BRCA	RNA-Seq
66dd059a2e31470d70b4e38b	265fc9bf-8f99-4422-b78d-78ecf09b0e53.rna_seq.genomic.gdc_realn.bam	9715833374	li2g2uc/neoverse-pancancer	not hispanic or latino	female	white	Alive	Ductal and Lobular Neoplasms	TCGA-E9-A247-01A	636b0a90-c8c2-4ad6-a77d-6cd428a826d1	Primary Tumor	Illumina	Breast	3c38c1fe-9f57-4523-9654-c4bc6b02e84f	c6f8aca1-259f-48ab-a470-a1afecb8a2a9	TCGA-E9-A247-01A-11R-A169-07	GRCh38.d1.vd1	TCGA-E9-A247	TCGA-BRCA	RNA-Seq
66dd059a2e31470d70b4e38f	40a4fc74-f345-4940-be5c-249013782e4f.rna_seq.genomic.gdc_realn.bam	6687405429	li2g2uc/neoverse-pancancer	not hispanic or latino	female	white	Dead	Ductal and Lobular Neoplasms	TCGA-BH-A18N-01A	665dd3d3-779c-4abd-b5d7-13342340451d	Primary Tumor	Illumina	Breast	a8884443-832f-45bb-96a0-dead699cc7e3	dba36215-670e-400f-864e-a46702d49240	TCGA-BH-A18N-01A-11R-A12D-07	GRCh38.d1.vd1	TCGA-BH-A18N	TCGA-BRCA	RNA-Seq
66dd059a2e31470d70b4e392	13d6ae6d-1662-4e0a-a10b-a733efc216b2.rna_seq.genomic.gdc_realn.bam	7316013859	li2g2uc/neoverse-pancancer	not hispanic or latino	female	white	Alive	Ductal and Lobular Neoplasms	TCGA-D8-A1XY-01A	0130d616-885e-4a6c-9d03-2f17dd692a05	Primary Tumor	Illumina	Breast	5b233291-8984-4925-8be4-3911f541a15f	c216cce6-3e13-466e-942d-348f9f803ab2	TCGA-D8-A1XY-01A-11R-A14M-07	GRCh38.d1.vd1	TCGA-D8-A1XY	TCGA-BRCA	RNA-Seq
66dd059a2e31470d70b4e393	0c814cd9-5b2c-4764-9e6a-6ad0403fcd7d.rna_seq.genomic.gdc_realn.bam	9108180521	li2g2uc/neoverse-pancancer	not hispanic or latino	female	white	Alive	Ductal and Lobular Neoplasms	TCGA-A7-A0DC-01B	cb9f5e50-f49d-4899-8895-9367afcc1015	Primary Tumor	Illumina	Breast	22fe5cac-0623-4d0a-a158-f15fb5477d8f	00b54c99-c26d-423a-9871-2552c1603a9c	TCGA-A7-A0DC-01B-04R-A22O-07	GRCh38.d1.vd1	TCGA-A7-A0DC	TCGA-BRCA	RNA-Seq
66dd059a2e31470d70b4e399	01ae5613-1c58-4d02-8fd3-47d35d71c22d.rna_seq.genomic.gdc_realn.bam	6502138799	li2g2uc/neoverse-pancancer	not hispanic or latino	female	white	Alive	Epithelial Neoplasms, NOS	TCGA-AO-A12G-01A	58c56d4b-3f85-4aad-a779-5f9e1791677d	Primary Tumor	Illumina	Breast	348a0fd6-eb6b-4550-a26a-3896c4963b3a	9f48e197-0bfb-430e-a874-d14178485367	TCGA-AO-A12G-01A-11R-A10J-07	GRCh38.d1.vd1	TCGA-AO-A12G	TCGA-BRCA	RNA-Seq
66dd059a2e31470d70b4e39f	ce52c9b2-ab83-4efa-8abf-97475dcf892d.rna_seq.genomic.gdc_realn.bam	7429339184	li2g2uc/neoverse-pancancer	not hispanic or latino	female	black or african american	Dead	Ductal and Lobular Neoplasms	TCGA-B6-A0RM-01A	151f3677-6854-4265-9126-d92c646c67ae	Primary Tumor	Illumina	Breast	17fdb26d-d808-4b0d-a794-6b664dae8b2b	e0e00806-1aa3-441d-b22e-6ae01a8473f2	TCGA-B6-A0RM-01A-11R-A084-07	GRCh38.d1.vd1	TCGA-B6-A0RM	TCGA-BRCA	RNA-Seq
66dd059a2e31470d70b4e3a4	d27304e0-1b0b-4fc3-8e0d-af2c305d30f8.rna_seq.genomic.gdc_realn.bam	11704513607	li2g2uc/neoverse-pancancer	not hispanic or latino	female	white	Dead	Ductal and Lobular Neoplasms	TCGA-A7-A13E-01A	8c7e74e0-71ef-49b8-9217-94b8ef740ef9	Primary Tumor	Illumina	Breast	d3c9cc63-ca20-47de-b635-f843c7d3a824	8a790c78-8ad4-4e0b-9728-0e24cadc1f98	TCGA-A7-A13E-01A-11R-A277-07	GRCh38.d1.vd1	TCGA-A7-A13E	TCGA-BRCA	RNA-Seq
66dd059a2e31470d70b4e3a5	2f21d781-2df5-4de1-a595-a61507cfe610.rna_seq.genomic.gdc_realn.bam	9265315399	li2g2uc/neoverse-pancancer	not reported	female	not reported	Alive	Ductal and Lobular Neoplasms	TCGA-A8-A09V-01A	cc348a26-ee11-47a4-8b51-de922967e175	Primary Tumor	Illumina	Breast	416041ff-f179-4c72-a281-f39d32c595c1	c6d8d136-3bd3-49d2-8305-3377240a1ce7	TCGA-A8-A09V-01A-11R-A034-07	GRCh38.d1.vd1	TCGA-A8-A09V	TCGA-BRCA	RNA-Seq
66dd059a2e31470d70b4e3a6	afd15ee9-ef38-4d14-b1c1-7f4267fe6a04.rna_seq.genomic.gdc_realn.bam	6704709936	li2g2uc/neoverse-pancancer	not hispanic or latino	female	black or african american	Alive	Ductal and Lobular Neoplasms	TCGA-AC-A5XU-01A	97677fd7-8523-48c5-a8ce-614fd4010551	Primary Tumor	Illumina	Breast	f48e8432-bcb7-4aa9-9c8f-6de4a96179b2	29d94e70-4462-4ff5-aa91-75d7a412083f	TCGA-AC-A5XU-01A-11R-A28M-07	GRCh38.d1.vd1	TCGA-AC-A5XU	TCGA-BRCA	RNA-Seq
66dd059a2e31470d70b4e3a8	2ed88c3e-bf61-4e2f-b06c-0b93c9f9402e.rna_seq.genomic.gdc_realn.bam	6937694140	li2g2uc/neoverse-pancancer	not hispanic or latino	female	white	Alive	Ductal and Lobular Neoplasms	TCGA-AO-A12A-01A	99927651-34be-4795-893a-128d8a1fdb30	Primary Tumor	Illumina	Breast	3f4c6d17-a971-4ba0-83ad-3addc24f1298	e35fcfbe-0550-4a39-9996-5d178e3f40ef	TCGA-AO-A12A-01A-21R-A115-07	GRCh38.d1.vd1	TCGA-AO-A12A	TCGA-BRCA	RNA-Seq
66dd059a2e31470d70b4e3a9	1a3e846b-4c7f-4aac-8c26-bb5e25f226ae.rna_seq.genomic.gdc_realn.bam	6756425325	li2g2uc/neoverse-pancancer	not hispanic or latino	female	white	Alive	Ductal and Lobular Neoplasms	TCGA-AO-A03T-01A	dd6b64a8-d546-4fd1-bbbd-ac9703791cae	Primary Tumor	Illumina	Breast	0e6447b4-6e63-4420-bfa8-5b1d711d90fc	a919faa8-0df6-4a94-b12d-46d99df6f26d	TCGA-AO-A03T-01A-21R-A034-07	GRCh38.d1.vd1	TCGA-AO-A03T	TCGA-BRCA	RNA-Seq
66dd059a2e31470d70b4e3b0	d05914c2-e76a-4050-b0bf-db3a08c1892e.rna_seq.genomic.gdc_realn.bam	11847334385	li2g2uc/neoverse-pancancer	not hispanic or latino	female	black or african american	Alive	Complex Epithelial Neoplasms	TCGA-A7-A26G-01A	5ed024e8-d05e-4c65-9441-eda9930ccc82	Primary Tumor	Illumina	Breast	8cf1853a-55b2-4fb9-9a65-a46243304d54	f0cf4acd-6b09-4538-b58c-e86c623b6c71	TCGA-A7-A26G-01A-21R-A169-07	GRCh38.d1.vd1	TCGA-A7-A26G	TCGA-BRCA	RNA-Seq
66dd059a2e31470d70b4e3b2	866770c0-c4f1-4ed3-aa96-7ff4f7328323.rna_seq.genomic.gdc_realn.bam	7209790135	li2g2uc/neoverse-pancancer	not hispanic or latino	female	white	Alive	Ductal and Lobular Neoplasms	TCGA-AC-A6IX-01A	7486a2b3-b09f-4e9c-9864-8b51b58d9fb3	Primary Tumor	Illumina	Breast	ffd6c7c5-d4c4-4ead-9e55-de8f6aa62182	31e5bc10-074b-4bb2-92f9-d9217c0efc3b	TCGA-AC-A6IX-01A-12R-A32P-07	GRCh38.d1.vd1	TCGA-AC-A6IX	TCGA-BRCA	RNA-Seq
66dd059a2e31470d70b4e3b3	c2fe2d79-efb1-4e4d-a297-bd6b15703d10.rna_seq.genomic.gdc_realn.bam	6667868527	li2g2uc/neoverse-pancancer	not hispanic or latino	female	white	Alive	Ductal and Lobular Neoplasms	TCGA-D8-A145-01A	4958c36f-1dc7-4f14-9dec-36e14107dbe3	Primary Tumor	Illumina	Breast	6223244a-ed38-46b5-8e65-cc8e4926c809	429d3dc6-452e-48fc-9dce-e418317a77d3	TCGA-D8-A145-01A-11R-A115-07	GRCh38.d1.vd1	TCGA-D8-A145	TCGA-BRCA	RNA-Seq
66dd059a2e31470d70b4e3b6	47750d31-987c-48bc-b5a2-4872eecb0ed0.rna_seq.genomic.gdc_realn.bam	5267852952	li2g2uc/neoverse-pancancer	not hispanic or latino	female	white	Dead	Ductal and Lobular Neoplasms	TCGA-BH-A8FY-01A	5f4d16aa-9cc4-4edb-b714-394e2661439a	Primary Tumor	Illumina	Breast	f037b9d3-819b-429d-8e2d-fa8b27008e70	8063e0be-03ea-4a66-8592-dbb2d9f49045	TCGA-BH-A8FY-01A-11R-A36F-07	GRCh38.d1.vd1	TCGA-BH-A8FY	TCGA-BRCA	RNA-Seq
66dd059a2e31470d70b4e3b7	c568f4a0-601e-4b45-b69e-cde40d94bb3d.rna_seq.genomic.gdc_realn.bam	5453629804	li2g2uc/neoverse-pancancer	not hispanic or latino	female	white	Alive	Ductal and Lobular Neoplasms	TCGA-A2-A0EU-01A	c0427237-b476-4af4-b664-7bd479922ea5	Primary Tumor	Illumina	Breast	70633069-e9df-4fce-84df-6849f4b2693c	69dbb2ae-3f19-4c29-9c24-810ae60312f3	TCGA-A2-A0EU-01A-22R-A056-07	GRCh38.d1.vd1	TCGA-A2-A0EU	TCGA-BRCA	RNA-Seq
66dd059a2e31470d70b4e3b9	4937e136-52e6-4c33-9f53-36ce2a94c09e.rna_seq.genomic.gdc_realn.bam	8678275390	li2g2uc/neoverse-pancancer	not hispanic or latino	female	white	Alive	Ductal and Lobular Neoplasms	TCGA-AN-A04D-01A	49717f75-0f2d-4e1c-9a12-f1cd7877b80a	Primary Tumor	Illumina	Breast	a09baab9-3eac-4271-9c12-2684642f8869	cbf66244-42c8-4df6-aca7-932e77bb5e0e	TCGA-AN-A04D-01A-21R-A034-07	GRCh38.d1.vd1	TCGA-AN-A04D	TCGA-BRCA	RNA-Seq
66dd059a2e31470d70b4e3ba	853013f2-fee7-4489-a2a2-fa36112a1c73.rna_seq.genomic.gdc_realn.bam	9126337285	li2g2uc/neoverse-pancancer	not hispanic or latino	female	white	Alive	Ductal and Lobular Neoplasms	TCGA-AO-A0J3-01A	39cde586-df95-435f-b9a6-73b0c0ee5e92	Primary Tumor	Illumina	Breast	7455cc98-aceb-4adc-932b-4fddd979c522	f93c9b46-b07e-4a5f-9b3e-d7cebe34ebed	TCGA-AO-A0J3-01A-11R-A034-07	GRCh38.d1.vd1	TCGA-AO-A0J3	TCGA-BRCA	RNA-Seq
66dd059a2e31470d70b4e3bd	64b12ba7-a481-4fdb-9c74-38c94c7ef3c9.rna_seq.genomic.gdc_realn.bam	6791666219	li2g2uc/neoverse-pancancer	not hispanic or latino	female	black or african american	Dead	Ductal and Lobular Neoplasms	TCGA-OL-A5D6-01A	c3a981c7-f148-4252-bd50-af8a49ec0df8	Primary Tumor	Illumina	Breast	5657c6b6-ba04-4dd8-8623-2a3834820f7d	a4c6b7c7-739f-42e9-a9e0-9b59f1503f16	TCGA-OL-A5D6-01A-21R-A27Q-07	GRCh38.d1.vd1	TCGA-OL-A5D6	TCGA-BRCA	RNA-Seq
66dd059a2e31470d70b4e3c0	a455069c-8869-4af8-949c-edfee0a05f51.rna_seq.genomic.gdc_realn.bam	7427690164	li2g2uc/neoverse-pancancer	not hispanic or latino	female	black or african american	Alive	Ductal and Lobular Neoplasms	TCGA-EW-A6SB-01A	5c59028f-b8fa-4811-8314-be3eaed5f364	Primary Tumor	Illumina	Breast	5cb6b038-fe0b-48db-af0b-2a25beb8d79b	569dc2bf-8078-4330-afac-f3ff65903249	TCGA-EW-A6SB-01A-12R-A32P-07	GRCh38.d1.vd1	TCGA-EW-A6SB	TCGA-BRCA	RNA-Seq
66dd059a2e31470d70b4e44f	b793fa3a-f197-409f-b630-2dcba3290cce.rna_seq.genomic.gdc_realn.bam	5216177528	li2g2uc/neoverse-pancancer	not hispanic or latino	female	white	Alive	Ductal and Lobular Neoplasms	TCGA-AN-A049-01A	2e1e3bf0-1708-4b65-936c-48b89eb8966a	Primary Tumor	Illumina	Breast	53a89c04-16e5-4cc3-838c-6b6d1b8ea0c0	b09dcf83-93a7-466b-9414-12896ac7749c	TCGA-AN-A049-01A-21R-A00Z-07	GRCh38.d1.vd1	TCGA-AN-A049	TCGA-BRCA	RNA-Seq
66dd059a2e31470d70b4e451	4c915c9f-4e60-48d4-a4c5-7d055940b65f.rna_seq.genomic.gdc_realn.bam	6892323408	li2g2uc/neoverse-pancancer	not hispanic or latino	female	black or african american	Alive	Ductal and Lobular Neoplasms	TCGA-EW-A6SC-01A	97862b8e-9f76-4b19-a865-156a9c00fb1e	Primary Tumor	Illumina	Breast	3b7ae466-954f-42aa-8e01-9908ef1c8123	842aed9a-ef31-404a-b93a-fb8f5faa0467	TCGA-EW-A6SC-01A-12R-A32P-07	GRCh38.d1.vd1	TCGA-EW-A6SC	TCGA-BRCA	RNA-Seq
66dd059a2e31470d70b4e466	508e541e-c751-42cd-8f8c-a57a835daf1b.rna_seq.genomic.gdc_realn.bam	4234875873	li2g2uc/neoverse-pancancer	not hispanic or latino	female	white	Alive	Ductal and Lobular Neoplasms	TCGA-A2-A4RW-01A	0d146997-cfdc-4587-888c-e876fc455c80	Primary Tumor	Illumina	Breast	f8bfd67a-1d78-44b0-9715-712dee01b008	0201cf15-d073-447f-b96e-eca0800b8cff	TCGA-A2-A4RW-01A-21R-A266-07	GRCh38.d1.vd1	TCGA-A2-A4RW	TCGA-BRCA	RNA-Seq
66dd059a2e31470d70b4e485	8d66b5ac-4ceb-40a3-b2b9-4d0c24be01a7.rna_seq.genomic.gdc_realn.bam	4748366074	li2g2uc/neoverse-pancancer	not reported	female	white	Alive	Ductal and Lobular Neoplasms	TCGA-BH-A0AW-01A	c5891c7a-fd24-4891-8f51-373967e4a6dd	Primary Tumor	Illumina	Breast	8b615995-6210-4dd5-bf58-cf8a109d7648	18bb30b2-6018-45af-9393-f7a8ea40fa04	TCGA-BH-A0AW-01A-11R-A056-07	GRCh38.d1.vd1	TCGA-BH-A0AW	TCGA-BRCA	RNA-Seq
66dd059a2e31470d70b4e48a	273bc6c8-f5a9-44df-a707-5274fcba8362.rna_seq.genomic.gdc_realn.bam	8048833606	li2g2uc/neoverse-pancancer	not hispanic or latino	female	white	Alive	Ductal and Lobular Neoplasms	TCGA-D8-A141-01A	42f6f503-4cf6-4a8e-b5fe-b44bccf6b38b	Primary Tumor	Illumina	Breast	cb6c668a-ff24-4ebe-99f7-0c24fcf17c32	be0c070b-a114-4bae-9409-33f216bbfd4f	TCGA-D8-A141-01A-11R-A115-07	GRCh38.d1.vd1	TCGA-D8-A141	TCGA-BRCA	RNA-Seq
66dd059a2e31470d70b4e48d	15933e60-dee1-493a-a4f9-d5791dd15325.rna_seq.genomic.gdc_realn.bam	9997591067	li2g2uc/neoverse-pancancer	hispanic or latino	female	white	Alive	Ductal and Lobular Neoplasms	TCGA-EW-A2FV-01A	f45aa0b2-f3de-4db5-9730-e5c6c4e2ed3a	Primary Tumor	Illumina	Breast	d60bfd82-87f0-4f13-8e90-6766beb84e9a	de8ae7a3-d96b-4b54-9373-8e63f3ac926b	TCGA-EW-A2FV-01A-11R-A17B-07	GRCh38.d1.vd1	TCGA-EW-A2FV	TCGA-BRCA	RNA-Seq
66dd059a2e31470d70b4e49e	9c2ed2bb-8ee1-441e-9f3b-ffbb4def2673.rna_seq.genomic.gdc_realn.bam	8624315113	li2g2uc/neoverse-pancancer	not reported	female	white	Alive	Ductal and Lobular Neoplasms	TCGA-BH-A0HO-01A	8332806e-f547-4aae-89af-6d5bec831fd2	Primary Tumor	Illumina	Breast	92f53e8e-abd5-4597-a6be-678be549315d	02c8bf84-4816-49a9-b5d1-0edebb8627c7	TCGA-BH-A0HO-01A-11R-A034-07	GRCh38.d1.vd1	TCGA-BH-A0HO	TCGA-BRCA	RNA-Seq
66dd059a2e31470d70b4e49f	488d0d81-4872-4204-b8e8-745e64a35d65.rna_seq.genomic.gdc_realn.bam	9562910290	li2g2uc/neoverse-pancancer	not hispanic or latino	female	white	Alive	Ductal and Lobular Neoplasms	TCGA-BH-A0C7-01B	e1119732-3e97-4259-bc69-dc4269d9496d	Primary Tumor	Illumina	Breast	e58a6cf4-a4ff-4179-9671-a5661f380a8d	dade6383-329a-4443-bdef-939c34d8c5a0	TCGA-BH-A0C7-01B-11R-A115-07	GRCh38.d1.vd1	TCGA-BH-A0C7	TCGA-BRCA	RNA-Seq
66dd059a2e31470d70b4e4aa	0f382cf1-3e52-4078-bf12-cc6ba998ed3f.rna_seq.genomic.gdc_realn.bam	9145925130	li2g2uc/neoverse-pancancer	not hispanic or latino	female	white	Alive	Ductal and Lobular Neoplasms	TCGA-E9-A22G-01A	56033839-35d5-4d72-8b8c-400cb345263d	Primary Tumor	Illumina	Breast	88d93dca-ffae-4d57-9a60-346aec436543	55e28aaf-8025-4b46-97d3-96cdf512a609	TCGA-E9-A22G-01A-11R-A157-07	GRCh38.d1.vd1	TCGA-E9-A22G	TCGA-BRCA	RNA-Seq
66dd059a2e31470d70b4e4d3	69ed2c6f-9495-475c-b8d6-c1db8f4b0537.rna_seq.genomic.gdc_realn.bam	6047654349	li2g2uc/neoverse-pancancer	not hispanic or latino	female	white	Alive	Epithelial Neoplasms, NOS	TCGA-Z7-A8R6-01A	b1d44c81-747d-471f-9093-aeb262a17975	Primary Tumor	Illumina	Breast	d8a45ca6-8f09-4949-8d55-13259b4826d2	515600aa-a11b-4630-b88d-c59082ed1684	TCGA-Z7-A8R6-01A-11R-A41B-07	GRCh38.d1.vd1	TCGA-Z7-A8R6	TCGA-BRCA	RNA-Seq
66dd059a2e31470d70b4e4d9	fd98106a-a2c6-4f23-86f5-66436c2501e5.rna_seq.genomic.gdc_realn.bam	6567043164	li2g2uc/neoverse-pancancer	not reported	male	white	Alive	Ductal and Lobular Neoplasms	TCGA-BH-A0DD-01A	dba9beec-5e51-48c0-9229-0ee286a02a1a	Primary Tumor	Illumina	Breast	e15ff180-38d3-4614-88ee-3645afaab54b	b5d03f26-66ec-4861-9635-e0ee4a6e41c9	TCGA-BH-A0DD-01A-31R-A12P-07	GRCh38.d1.vd1	TCGA-BH-A0DD	TCGA-BRCA	RNA-Seq
66dd059a2e31470d70b4e4db	85237b9e-67a3-46a2-9c19-3818522994b2.rna_seq.genomic.gdc_realn.bam	7168592333	li2g2uc/neoverse-pancancer	not hispanic or latino	female	white	Alive	Ductal and Lobular Neoplasms	TCGA-E9-A1RG-01A	8744733a-7b46-43aa-bdef-64876816adbb	Primary Tumor	Illumina	Breast	dbf09347-4e3e-490e-977f-97d826143634	990eab72-718f-4d71-aa03-892fdfdfa365	TCGA-E9-A1RG-01A-11R-A14D-07	GRCh38.d1.vd1	TCGA-E9-A1RG	TCGA-BRCA	RNA-Seq
66dd059a2e31470d70b4e4dd	5a1c17e7-53a2-472a-b4de-8f60522a8c6e.rna_seq.genomic.gdc_realn.bam	7059247362	li2g2uc/neoverse-pancancer	not hispanic or latino	female	white	Alive	Ductal and Lobular Neoplasms	TCGA-D8-A1X8-01A	8624354c-af25-423c-9c71-48a5dd821097	Primary Tumor	Illumina	Breast	cbc8608e-ffe1-41d5-93c5-66dd665c9bf0	b4402906-2bfa-4b75-b479-4e660556fbe5	TCGA-D8-A1X8-01A-11R-A14M-07	GRCh38.d1.vd1	TCGA-D8-A1X8	TCGA-BRCA	RNA-Seq
66dd059a2e31470d70b4e4df	9d0f51bf-a66d-4ea1-8599-2aee772c165b.rna_seq.genomic.gdc_realn.bam	7629906637	li2g2uc/neoverse-pancancer	not hispanic or latino	female	white	Dead	Ductal and Lobular Neoplasms	TCGA-B6-A0I9-01A	44954053-0b93-4577-a436-42777e442300	Primary Tumor	Illumina	Breast	1a99c4ba-6948-4054-96cd-62164ff4a6f0	43f2cdb0-e5f0-4586-808a-fc0ef3313aa0	TCGA-B6-A0I9-01A-11R-A034-07	GRCh38.d1.vd1	TCGA-B6-A0I9	TCGA-BRCA	RNA-Seq
66dd059a2e31470d70b4e4e3	dd1d9d28-3929-4361-a6ff-0ac781fb0ac3.rna_seq.genomic.gdc_realn.bam	8187361178	li2g2uc/neoverse-pancancer	not hispanic or latino	female	white	Alive	Ductal and Lobular Neoplasms	TCGA-E2-A158-01A	a6edb6ca-ae9f-4da7-8ebe-92d83d2987fb	Primary Tumor	Illumina	Breast	43326f71-c61c-410b-af4b-c71a054e27c9	5ce91cce-a4ac-45e1-bc3e-737494a67769	TCGA-E2-A158-01A-11R-A12D-07	GRCh38.d1.vd1	TCGA-E2-A158	TCGA-BRCA	RNA-Seq
66dd059a2e31470d70b4e4ef	4fc53009-8904-4336-852b-ee2aea40f5e2.rna_seq.genomic.gdc_realn.bam	7648177185	li2g2uc/neoverse-pancancer	not hispanic or latino	female	white	Alive	Ductal and Lobular Neoplasms	TCGA-LD-A74U-01A	38a4e9bd-93e9-432d-a756-3b1055b823bd	Primary Tumor	Illumina	Breast	11782f87-4d58-4897-9a61-7a4605c05eca	5d3af3d2-f86b-4fc5-a56e-381f82b84cd0	TCGA-LD-A74U-01A-13R-A33J-07	GRCh38.d1.vd1	TCGA-LD-A74U	TCGA-BRCA	RNA-Seq
66dd059a2e31470d70b4e4f1	1d9d65b8-5af4-40e6-a01f-236f45cfecb4.rna_seq.genomic.gdc_realn.bam	4528782102	li2g2uc/neoverse-pancancer	not hispanic or latino	female	white	Alive	Complex Epithelial Neoplasms	TCGA-A2-A4S1-01A	843c8f16-5e59-40d4-9ecc-8a75375156f6	Primary Tumor	Illumina	Breast	3d9d61f1-ad25-45a5-b0be-8698dc4b8c68	817da1b7-e485-496b-b593-2f8422545c6f	TCGA-A2-A4S1-01A-21R-A266-07	GRCh38.d1.vd1	TCGA-A2-A4S1	TCGA-BRCA	RNA-Seq
66dd059a2e31470d70b4e4f2	16bd1ebb-5bf9-4839-99bd-5a4d3dcad7b8.rna_seq.genomic.gdc_realn.bam	6285961361	li2g2uc/neoverse-pancancer	not reported	female	not reported	Alive	Ductal and Lobular Neoplasms	TCGA-A8-A09D-01A	36449392-de76-4ee9-bc09-627a07e18727	Primary Tumor	Illumina	Breast	f2563687-e055-41a8-8436-614fbad762d4	ac9318f5-9e1f-4340-8da6-3815fff8bff5	TCGA-A8-A09D-01A-11R-A00Z-07	GRCh38.d1.vd1	TCGA-A8-A09D	TCGA-BRCA	RNA-Seq
66dd059a2e31470d70b4e500	7ee4348d-9975-42ba-b258-2334e089395c.rna_seq.genomic.gdc_realn.bam	11362969040	li2g2uc/neoverse-pancancer	not hispanic or latino	female	white	Alive	Ductal and Lobular Neoplasms	TCGA-D8-A1JG-01B	7f2a63e6-64d5-4be1-9814-e8416fc9e688	Primary Tumor	Illumina	Breast	ee8b563d-11bb-4d84-ac53-e2acc8d0275d	9bd5963e-d8f4-4eed-b32b-2eedb00db268	TCGA-D8-A1JG-01B-11R-A13Q-07	GRCh38.d1.vd1	TCGA-D8-A1JG	TCGA-BRCA	RNA-Seq
66dd059a2e31470d70b4e503	73e13f2d-a557-47f2-85e2-7bb8e3a48ef9.rna_seq.genomic.gdc_realn.bam	5995146145	li2g2uc/neoverse-pancancer	not hispanic or latino	female	white	Alive	Ductal and Lobular Neoplasms	TCGA-XX-A89A-01A	ca20249f-b7ea-4fd9-9ecb-34f74755ae35	Primary Tumor	Illumina	Breast	501a70d8-3932-49c0-aa13-774756fb89e3	1422b157-eec7-460e-96c8-9121847d283b	TCGA-XX-A89A-01A-11R-A36F-07	GRCh38.d1.vd1	TCGA-XX-A89A	TCGA-BRCA	RNA-Seq
66dd059a2e31470d70b4e50a	b656d5d9-3bd0-4d76-b7ad-6440cc706048.rna_seq.genomic.gdc_realn.bam	4315137892	li2g2uc/neoverse-pancancer	not hispanic or latino	female	black or african american	Alive	Ductal and Lobular Neoplasms	TCGA-S3-AA12-01A	2bcacfd1-6a45-4b96-9b80-2ad569b1ab45	Primary Tumor	Illumina	Breast	a18a4d65-5383-4c29-ac03-959f8b9cb37d	a56ee32f-1975-400f-a09e-a747383c9a46	TCGA-S3-AA12-01A-11R-A41B-07	GRCh38.d1.vd1	TCGA-S3-AA12	TCGA-BRCA	RNA-Seq
66dd059a2e31470d70b4e519	d9666e09-51bb-49a4-b289-0e6b69636858.rna_seq.genomic.gdc_realn.bam	8821878101	li2g2uc/neoverse-pancancer	not hispanic or latino	female	white	Alive	Ductal and Lobular Neoplasms	TCGA-AR-A24V-01A	3cb06c7a-f2a8-448b-91a8-dd201bbf2ddd	Primary Tumor	Illumina	Breast	29b04717-c5f2-4d4c-b006-e5c5f0aade7a	49bfd2cc-fddd-4376-8e53-8008ca075779	TCGA-AR-A24V-01A-21R-A169-07	GRCh38.d1.vd1	TCGA-AR-A24V	TCGA-BRCA	RNA-Seq
66dd059a2e31470d70b4e51f	222dd9b5-4187-45b9-8cb1-fd16ba14425b.rna_seq.genomic.gdc_realn.bam	10202797544	li2g2uc/neoverse-pancancer	not hispanic or latino	female	asian	Alive	Ductal and Lobular Neoplasms	TCGA-C8-A275-01A	ce887e90-0660-4f44-a3a4-b3b894cb7eda	Primary Tumor	Illumina	Breast	59c6ed76-762c-4caa-98c1-0886b6d9651c	17f2ecdd-59bb-4251-a1b3-2e0a461ea070	TCGA-C8-A275-01A-21R-A16F-07	GRCh38.d1.vd1	TCGA-C8-A275	TCGA-BRCA	RNA-Seq
66dd059a2e31470d70b4e523	38b11e1f-1db0-4733-bdf6-fb64664027d4.rna_seq.genomic.gdc_realn.bam	12636497086	li2g2uc/neoverse-pancancer	not reported	male	not reported	Alive	Ductal and Lobular Neoplasms	TCGA-A8-A085-01A	3c08aabd-d5b5-4bbe-857c-38a7527b2163	Primary Tumor	Illumina	Breast	4be8001c-c6a2-420c-8761-93469a6a7904	0dba8c12-0f21-4489-8639-47c156ddfa5f	TCGA-A8-A085-01A-11R-A00Z-07	GRCh38.d1.vd1	TCGA-A8-A085	TCGA-BRCA	RNA-Seq
66dd059a2e31470d70b4e524	dadd1789-354a-4abb-8d4e-8556166cf341.rna_seq.genomic.gdc_realn.bam	7160745415	li2g2uc/neoverse-pancancer	not reported	female	not reported	Alive	Ductal and Lobular Neoplasms	TCGA-A8-A09E-01A	dfefb76a-ec6b-4cd2-9d45-2e1e4befc7ea	Primary Tumor	Illumina	Breast	1bbb85e8-8f55-44e3-8bd8-58c0a46c43bd	b9140410-1ed1-4012-9637-412b7c688d68	TCGA-A8-A09E-01A-11R-A00Z-07	GRCh38.d1.vd1	TCGA-A8-A09E	TCGA-BRCA	RNA-Seq
66dd059a2e31470d70b4e525	9e563a6c-1c6f-4901-a1af-f1ef2d8da025.rna_seq.genomic.gdc_realn.bam	5489678111	li2g2uc/neoverse-pancancer	not hispanic or latino	female	white	Alive	Ductal and Lobular Neoplasms	TCGA-C8-A133-01A	b8b6cebc-26dc-43ae-a94a-20da6018f7ae	Primary Tumor	Illumina	Breast	3028d15d-698a-4a23-8a09-a79221e28a62	bc05cd4d-188f-4634-b6e4-c72a3683afed	TCGA-C8-A133-01A-32R-A12D-07	GRCh38.d1.vd1	TCGA-C8-A133	TCGA-BRCA	RNA-Seq
66dd059a2e31470d70b4e528	e3c0a094-5504-4b74-9e0d-c73e84dc3901.rna_seq.genomic.gdc_realn.bam	2513761217	li2g2uc/neoverse-pancancer	not hispanic or latino	female	white	Dead	Ductal and Lobular Neoplasms	TCGA-BH-A1ES-01A	51ccbf1b-7cae-44ba-991a-11eda8b8c404	Primary Tumor	Illumina	Breast	cbb45082-6d4e-4457-b023-52f9372ae053	aa1037f4-1414-4e05-b11a-c558a23b7e62	TCGA-BH-A1ES-01A-11R-A137-07	GRCh38.d1.vd1	TCGA-BH-A1ES	TCGA-BRCA	RNA-Seq
66dd059a2e31470d70b4e530	9692b4cc-6c7f-4f88-8854-769568f088ae.rna_seq.genomic.gdc_realn.bam	7060701321	li2g2uc/neoverse-pancancer	not hispanic or latino	male	black or african american	Dead	Ductal and Lobular Neoplasms	TCGA-AC-A62V-01A	d5f2b85a-94a9-4168-bbe8-149ec71342b0	Primary Tumor	Illumina	Breast	7a356940-c460-4714-a949-42afe6ea5d86	61db743a-627f-4666-b958-2542dbf3f320	TCGA-AC-A62V-01A-11R-A31O-07	GRCh38.d1.vd1	TCGA-AC-A62V	TCGA-BRCA	RNA-Seq
66dd059a2e31470d70b4e55c	01f6286b-8422-4f16-bec3-871c86396790.rna_seq.genomic.gdc_realn.bam	5142080400	li2g2uc/neoverse-pancancer	not hispanic or latino	female	white	Alive	Ductal and Lobular Neoplasms	TCGA-LL-A50Y-01A	91da548b-5c64-49c3-a44a-1ef115f53311	Primary Tumor	Illumina	Breast	02a65cb0-158c-478b-b72e-d6bae04429c7	cc10feb5-ced7-4c1e-b429-c4ac77236765	TCGA-LL-A50Y-01A-11R-A266-07	GRCh38.d1.vd1	TCGA-LL-A50Y	TCGA-BRCA	RNA-Seq
66dd059a2e31470d70b4e567	e17707f9-a0db-473f-9dc6-608b62e74689.rna_seq.genomic.gdc_realn.bam	7064522066	li2g2uc/neoverse-pancancer	not hispanic or latino	female	black or african american	Alive	Ductal and Lobular Neoplasms	TCGA-A2-A0CL-01A	5c8983f2-9788-4dfa-971c-3ec457b6166e	Primary Tumor	Illumina	Breast	ee92fcd7-4be2-47c2-9725-1ec425d212cf	73cb9fe3-e820-42ef-af60-acbf07ed9f1d	TCGA-A2-A0CL-01A-11R-A115-07	GRCh38.d1.vd1	TCGA-A2-A0CL	TCGA-BRCA	RNA-Seq
66dd059a2e31470d70b4e56a	e1edc70f-0307-4283-9efc-77feb465c9df.rna_seq.genomic.gdc_realn.bam	9141803328	li2g2uc/neoverse-pancancer	not hispanic or latino	female	white	Alive	Ductal and Lobular Neoplasms	TCGA-AQ-A1H2-01A	4d120899-9a80-4736-b097-285e9e261bcb	Primary Tumor	Illumina	Breast	8b954cec-cf3e-4b0d-a4e8-cfbc9575a732	26b0cf7a-584f-46e5-8f83-b6b5f7d542ba	TCGA-AQ-A1H2-01A-11R-A13Q-07	GRCh38.d1.vd1	TCGA-AQ-A1H2	TCGA-BRCA	RNA-Seq
66dd059a2e31470d70b4e56b	c36f7911-13d2-4230-a5f5-e9c562d763bc.rna_seq.genomic.gdc_realn.bam	4763100668	li2g2uc/neoverse-pancancer	not hispanic or latino	male	black or african american	Alive	Ductal and Lobular Neoplasms	TCGA-AQ-A54O-01A	35ca5e2a-861a-4dd2-a4ce-d294cf080da3	Primary Tumor	Illumina	Breast	3c1b6647-26bb-4110-aaea-f542024e8bf3	e7bb0755-d706-480d-989d-108b3e817973	TCGA-AQ-A54O-01A-11R-A266-07	GRCh38.d1.vd1	TCGA-AQ-A54O	TCGA-BRCA	RNA-Seq
66dd059a2e31470d70b4e56c	8f1c0479-48ac-46e7-a2c2-973a8a6c4747.rna_seq.genomic.gdc_realn.bam	6730488197	li2g2uc/neoverse-pancancer	not hispanic or latino	female	black or african american	Alive	Ductal and Lobular Neoplasms	TCGA-LL-A5YM-01A	e9a12df9-024e-4cbc-b6bf-e4e87485fa90	Primary Tumor	Illumina	Breast	02a7b2f2-7ae3-426c-9ec5-cdb5ffcaaaa6	cf5fda71-8fba-43fc-91f3-e4baa36571dd	TCGA-LL-A5YM-01A-11R-A28M-07	GRCh38.d1.vd1	TCGA-LL-A5YM	TCGA-BRCA	RNA-Seq
66dd059a2e31470d70b4e575	3f91fef1-b62c-4884-a882-c99bb6ca9613.rna_seq.genomic.gdc_realn.bam	5240005976	li2g2uc/neoverse-pancancer	not reported	female	not reported	Alive	Ductal and Lobular Neoplasms	TCGA-A8-A06Y-01A	515b1400-e896-4f2a-81bd-70895441a0bd	Primary Tumor	Illumina	Breast	14f20743-35f3-4e68-a2e5-e03edfe31a97	dac9090c-fae9-4d99-b5d7-fc3c8b6a201a	TCGA-A8-A06Y-01A-21R-A00Z-07	GRCh38.d1.vd1	TCGA-A8-A06Y	TCGA-BRCA	RNA-Seq
66dd059a2e31470d70b4e57c	574d0a5f-8cb7-4783-8d5e-b07c1b3460dc.rna_seq.genomic.gdc_realn.bam	20186893562	li2g2uc/neoverse-pancancer	not hispanic or latino	female	white	Alive	Complex Epithelial Neoplasms	TCGA-AC-A2QH-01A	67c5f371-3fa9-47c5-8b15-c2dd9acc8519	Primary Tumor	Illumina	Breast	d848ad65-9261-4854-a6bd-e76484c6a337	fd735dc5-2ec3-43bd-b1b1-8fa811be0633	TCGA-AC-A2QH-01A-11R-A18M-07	GRCh38.d1.vd1	TCGA-AC-A2QH	TCGA-BRCA	RNA-Seq
66dd059a2e31470d70b4e581	93cc1307-7138-4547-a9a2-8a5398815c01.rna_seq.genomic.gdc_realn.bam	8115707300	li2g2uc/neoverse-pancancer	not hispanic or latino	female	white	Alive	Ductal and Lobular Neoplasms	TCGA-AO-A0J2-01A	d2f2560c-ec80-4fea-9474-c47a2e85ea95	Primary Tumor	Illumina	Breast	81689324-2986-49f6-bef6-f5a525ca36c2	4f5e142f-d936-469d-abaa-37baf6f045af	TCGA-AO-A0J2-01A-11R-A034-07	GRCh38.d1.vd1	TCGA-AO-A0J2	TCGA-BRCA	RNA-Seq
66dd059a2e31470d70b4e583	3bbc2702-3fa1-455a-9c68-bf082850d9be.rna_seq.genomic.gdc_realn.bam	8035944034	li2g2uc/neoverse-pancancer	not hispanic or latino	female	white	Alive	Ductal and Lobular Neoplasms	TCGA-D8-A1JT-01A	cd781589-3820-45a2-906b-8d60cd02f3ef	Primary Tumor	Illumina	Breast	33600bf2-ec43-49d2-93dd-4985feb500aa	f5678056-2dc2-4f1c-87e9-4fba6c78b460	TCGA-D8-A1JT-01A-31R-A13Q-07	GRCh38.d1.vd1	TCGA-D8-A1JT	TCGA-BRCA	RNA-Seq
66dd059a2e31470d70b4e586	9440b088-b04e-4417-9543-5001b0a2b217.rna_seq.genomic.gdc_realn.bam	7337355769	li2g2uc/neoverse-pancancer	not hispanic or latino	female	white	Dead	Ductal and Lobular Neoplasms	TCGA-BH-A18V-01A	6b960b58-28e1-41c6-bd6e-7e669c6aa4ef	Primary Tumor	Illumina	Breast	429b50eb-316f-459c-bc3a-0aca6e6dba46	2923c735-34a1-4db6-a248-1c5de2241dd4	TCGA-BH-A18V-01A-11R-A12D-07	GRCh38.d1.vd1	TCGA-BH-A18V	TCGA-BRCA	RNA-Seq
66dd059a2e31470d70b4e59d	828c9648-f725-4d7e-ad37-e33692e2c67f.rna_seq.genomic.gdc_realn.bam	8280940918	li2g2uc/neoverse-pancancer	not hispanic or latino	female	white	Dead	Ductal and Lobular Neoplasms	TCGA-BH-A18T-01A	30ec8b1f-28c4-4f46-8a1b-a8d51e558c7d	Primary Tumor	Illumina	Breast	733890d7-6557-454e-8697-fe9c619874e3	50233285-5aef-412a-a225-3ed14eaa69d8	TCGA-BH-A18T-01A-11R-A12D-07	GRCh38.d1.vd1	TCGA-BH-A18T	TCGA-BRCA	RNA-Seq
66dd059a2e31470d70b4e59f	2e1410fb-4799-4a85-97e2-0d05c9255977.rna_seq.genomic.gdc_realn.bam	7742408671	li2g2uc/neoverse-pancancer	not hispanic or latino	female	white	Dead	Ductal and Lobular Neoplasms	TCGA-BH-A1FE-06A	4aa68586-6331-4795-b40c-859386640df6	Metastatic	Illumina	Breast	aad871a8-1a52-4e96-8b13-444d08289236	3e38b9a1-4367-47fd-9a44-2c611406e922	TCGA-BH-A1FE-06A-11R-A213-07	GRCh38.d1.vd1	TCGA-BH-A1FE	TCGA-BRCA	RNA-Seq
66dd059a2e31470d70b4e5a3	80afd34a-fc20-46be-85c5-088951628194.rna_seq.genomic.gdc_realn.bam	7510408199	li2g2uc/neoverse-pancancer	not hispanic or latino	female	white	Alive	Ductal and Lobular Neoplasms	TCGA-A7-A3IZ-01A	15ff4b02-bb69-4d24-8a07-b82f428e428d	Primary Tumor	Illumina	Breast	e4400dbf-b871-48ab-b571-4f883bb3c24e	8ba93ad6-932d-42c9-8268-ddda46802057	TCGA-A7-A3IZ-01A-11R-A213-07	GRCh38.d1.vd1	TCGA-A7-A3IZ	TCGA-BRCA	RNA-Seq
66dd059a2e31470d70b4e5a5	62ca3ce8-77f9-4e02-ace4-af79519b53fd.rna_seq.genomic.gdc_realn.bam	8377144885	li2g2uc/neoverse-pancancer	not hispanic or latino	female	black or african american	Alive	Ductal and Lobular Neoplasms	TCGA-EW-A1PB-01A	88db1340-e4bf-451a-87c0-6e9168296f5e	Primary Tumor	Illumina	Breast	50674dde-30c1-4530-a164-381d5326e29c	da9dc40b-0350-4b8c-8a7a-15100d5aeb90	TCGA-EW-A1PB-01A-11R-A144-07	GRCh38.d1.vd1	TCGA-EW-A1PB	TCGA-BRCA	RNA-Seq
66dd059a2e31470d70b4e5a7	96668a75-e21b-482f-b699-0b5282909a9a.rna_seq.genomic.gdc_realn.bam	6644385288	li2g2uc/neoverse-pancancer	not hispanic or latino	female	white	Alive	Ductal and Lobular Neoplasms	TCGA-BH-A0B7-01A	214a4507-d974-4b3e-8525-7408fccc6a0f	Primary Tumor	Illumina	Breast	2af2adfe-bd7b-4eb1-9971-182b11075159	45c79141-a125-4305-b1b7-c838de1af8a3	TCGA-BH-A0B7-01A-12R-A115-07	GRCh38.d1.vd1	TCGA-BH-A0B7	TCGA-BRCA	RNA-Seq
66dd059a2e31470d70b4e5a9	8c92ecf0-5d81-48c3-ad9f-9adf51860962.rna_seq.genomic.gdc_realn.bam	4634247095	li2g2uc/neoverse-pancancer	not hispanic or latino	female	white	Alive	Ductal and Lobular Neoplasms	TCGA-A7-A4SB-01A	a947a945-4721-45cc-bc45-13b8ea41c10e	Primary Tumor	Illumina	Breast	352dc94a-fc74-4292-890c-4ed9c22dcfbc	87845b6d-d3a0-43bf-82cf-a9429759e353	TCGA-A7-A4SB-01A-21R-A266-07	GRCh38.d1.vd1	TCGA-A7-A4SB	TCGA-BRCA	RNA-Seq
66dd059a2e31470d70b4e5ad	171e095d-2236-43c8-9670-23608e6cc8ab.rna_seq.genomic.gdc_realn.bam	6481087611	li2g2uc/neoverse-pancancer	not hispanic or latino	female	white	Alive	Ductal and Lobular Neoplasms	TCGA-E9-A1N9-01A	994ca1f5-ad10-44ec-aa21-71fc2940653b	Primary Tumor	Illumina	Breast	cdada0b1-f90d-40bc-9257-6377987b7baa	3c2bed9f-2ab5-4623-b631-99e394d7723d	TCGA-E9-A1N9-01A-11R-A14D-07	GRCh38.d1.vd1	TCGA-E9-A1N9	TCGA-BRCA	RNA-Seq
66dd059a2e31470d70b4e5b1	a3595c7e-948b-4d93-a623-477d7af84e15.rna_seq.genomic.gdc_realn.bam	4719521604	li2g2uc/neoverse-pancancer	not reported	female	white	Alive	Ductal and Lobular Neoplasms	TCGA-BH-A0C0-01A	7875018b-91dc-4ab1-83b0-ee3883e2816e	Primary Tumor	Illumina	Breast	f8ac9655-03ed-4e14-a4d3-88f63ef6bf7c	c1898b32-a9c5-410b-a197-572b2a6a2d7a	TCGA-BH-A0C0-01A-21R-A056-07	GRCh38.d1.vd1	TCGA-BH-A0C0	TCGA-BRCA	RNA-Seq
66dd059a2e31470d70b4e5b4	51c66f38-afcb-423c-9004-708081b729f6.rna_seq.genomic.gdc_realn.bam	7435019733	li2g2uc/neoverse-pancancer	not hispanic or latino	female	white	Alive	Ductal and Lobular Neoplasms	TCGA-E2-A107-01A	eff2360e-399a-4167-ab2b-798e27bef739	Primary Tumor	Illumina	Breast	254c611f-7808-4745-9155-f2d578b29df2	22848a4a-ed0d-4efb-850f-a49f11cd77ec	TCGA-E2-A107-01A-11R-A10J-07	GRCh38.d1.vd1	TCGA-E2-A107	TCGA-BRCA	RNA-Seq
66dd059a2e31470d70b4e5b7	87506e5d-4ebe-4f0c-a124-ea0add72d2ac.rna_seq.genomic.gdc_realn.bam	6595100122	li2g2uc/neoverse-pancancer	not hispanic or latino	female	black or african american	Alive	Ductal and Lobular Neoplasms	TCGA-V7-A7HQ-01A	1285eb55-415c-494a-aa58-936f0427cdd0	Primary Tumor	Illumina	Breast	d42c079f-31a6-42cd-b02a-ea951b8d15a9	96c72a6b-a6c2-4965-be92-0910312689f3	TCGA-V7-A7HQ-01A-11R-A33J-07	GRCh38.d1.vd1	TCGA-V7-A7HQ	TCGA-BRCA	RNA-Seq
66dd059a2e31470d70b4e5b9	08814ce5-fdf0-4f06-aabd-bf7b2738cf43.rna_seq.genomic.gdc_realn.bam	7278506112	li2g2uc/neoverse-pancancer	not hispanic or latino	female	white	Alive	Ductal and Lobular Neoplasms	TCGA-E9-A3X8-01A	95873e61-afdb-496c-9f77-3f9beb008cda	Primary Tumor	Illumina	Breast	b2d76401-5eae-4aa9-9c5c-3d6ad41f50d9	c9e12d18-6092-499f-92ae-6fd6b16f2acd	TCGA-E9-A3X8-01A-31R-A22U-07	GRCh38.d1.vd1	TCGA-E9-A3X8	TCGA-BRCA	RNA-Seq
66dd059a2e31470d70b4e5bb	be8e200c-dced-4b24-a70d-6b6baecb7300.rna_seq.genomic.gdc_realn.bam	11618495445	li2g2uc/neoverse-pancancer	not hispanic or latino	female	asian	Alive	Ductal and Lobular Neoplasms	TCGA-C8-A27A-01A	3b1f7e48-216d-47de-ba79-db350f52bff0	Primary Tumor	Illumina	Breast	520a6569-bf3a-495f-9460-7f65e4f59687	b692cb10-ff2f-456b-a2c0-706b608d4e7e	TCGA-C8-A27A-01A-11R-A169-07	GRCh38.d1.vd1	TCGA-C8-A27A	TCGA-BRCA	RNA-Seq
66dd059a2e31470d70b4e5bd	b44be803-b398-4e93-b459-40ecdf2cb130.rna_seq.genomic.gdc_realn.bam	9151644633	li2g2uc/neoverse-pancancer	not hispanic or latino	female	black or african american	Alive	Ductal and Lobular Neoplasms	TCGA-B6-A400-01A	d9a1c06f-7b50-46b0-878e-89e8c31863ae	Primary Tumor	Illumina	Breast	6b70d210-9cbd-44bc-a770-a075fd0d4672	5012e9c0-a0f3-4f57-8840-fee059dfe671	TCGA-B6-A400-01A-11R-A239-07	GRCh38.d1.vd1	TCGA-B6-A400	TCGA-BRCA	RNA-Seq
66dd059a2e31470d70b4e5c3	914508e1-ccc8-47ff-a225-7aca326a54dd.rna_seq.genomic.gdc_realn.bam	9836535499	li2g2uc/neoverse-pancancer	not hispanic or latino	female	white	Alive	Ductal and Lobular Neoplasms	TCGA-E2-A15P-01A	a1674d7b-787a-45c4-bf16-1b7d0efce207	Primary Tumor	Illumina	Breast	61c279ee-777a-4c05-bc38-e1a9183faaff	62ce9f85-13d7-445b-a32a-11f6001617e4	TCGA-E2-A15P-01A-11R-A115-07	GRCh38.d1.vd1	TCGA-E2-A15P	TCGA-BRCA	RNA-Seq
66dd059a2e31470d70b4e5c8	8afeab3f-89ee-4901-8a32-d13587dbcab5.rna_seq.genomic.gdc_realn.bam	6958343528	li2g2uc/neoverse-pancancer	not hispanic or latino	female	black or african american	Alive	Ductal and Lobular Neoplasms	TCGA-BH-A5J0-01A	db55d9d9-dd56-4ca9-b1f1-0d929697b280	Primary Tumor	Illumina	Breast	a5f14d53-fe35-494e-b6b1-bc5c8484e4a9	2969174b-856a-4ba1-97c3-9038891cf24f	TCGA-BH-A5J0-01A-11R-A27Q-07	GRCh38.d1.vd1	TCGA-BH-A5J0	TCGA-BRCA	RNA-Seq
66dd059a2e31470d70b4e5ca	f4847715-a3e0-49a4-bcc9-95175d0be463.rna_seq.genomic.gdc_realn.bam	4700791703	li2g2uc/neoverse-pancancer	not hispanic or latino	female	white	Alive	Ductal and Lobular Neoplasms	TCGA-AO-A03R-01A	2e82e576-3095-4aee-9853-65f676647c34	Primary Tumor	Illumina	Breast	6722de75-5d6d-4b1d-a961-856ec5bd12f1	1be0c409-dd2c-4d82-80c4-2a71ec4d17d4	TCGA-AO-A03R-01A-21R-A034-07	GRCh38.d1.vd1	TCGA-AO-A03R	TCGA-BRCA	RNA-Seq
66dd059a2e31470d70b4e5cd	3cd924c3-5000-49de-a253-92d1cfa9a09a.rna_seq.genomic.gdc_realn.bam	8142961459	li2g2uc/neoverse-pancancer	not hispanic or latino	female	white	Alive	Ductal and Lobular Neoplasms	TCGA-AN-A0G0-01A	96312510-c126-485d-8109-ed81844a1dc3	Primary Tumor	Illumina	Breast	c09e8a88-5a82-4fd6-8d03-ef3ecb988003	46fecdc9-9d0d-41cd-811a-28731f0b7f92	TCGA-AN-A0G0-01A-11R-A034-07	GRCh38.d1.vd1	TCGA-AN-A0G0	TCGA-BRCA	RNA-Seq
66dd059a2e31470d70b4e5d6	a7b067c9-a62a-4d3d-8c4e-668830f7441f.rna_seq.genomic.gdc_realn.bam	6371384455	li2g2uc/neoverse-pancancer	not reported	female	not reported	Alive	Ductal and Lobular Neoplasms	TCGA-A8-A082-01A	5e4187c9-98f8-4bdb-a8da-6a914e96f47a	Primary Tumor	Illumina	Breast	2fd81438-46a2-42f5-910e-728faea3872a	24eaa7eb-502d-4c9a-b390-507b51c53f96	TCGA-A8-A082-01A-11R-A00Z-07	GRCh38.d1.vd1	TCGA-A8-A082	TCGA-BRCA	RNA-Seq
66dd059a2e31470d70b4e5da	d5066dc8-74bb-415a-84aa-9f74b61faa20.rna_seq.genomic.gdc_realn.bam	7999911373	li2g2uc/neoverse-pancancer	not hispanic or latino	female	white	Alive	Ductal and Lobular Neoplasms	TCGA-D8-A3Z6-01A	a6e5f869-1182-4f81-b4bb-cf55261c8f3f	Primary Tumor	Illumina	Breast	0593faf5-8fcc-4aba-a926-c06c70cef7a8	287b037a-c32a-49f0-bed6-7674d2e26574	TCGA-D8-A3Z6-01A-11R-A239-07	GRCh38.d1.vd1	TCGA-D8-A3Z6	TCGA-BRCA	RNA-Seq
66dd059a2e31470d70b4e5db	87e5aef9-f493-4e46-bb5b-7cd18d5e30fc.rna_seq.genomic.gdc_realn.bam	5873648732	li2g2uc/neoverse-pancancer	not hispanic or latino	female	asian	Alive	Ductal and Lobular Neoplasms	TCGA-C8-A8HR-01A	dcb68327-1537-4ca6-81de-3910d0663cb8	Primary Tumor	Illumina	Breast	d817dcee-1322-4949-a6e9-138447e6fc56	88bfa581-96c7-4d12-b76a-630f44087833	TCGA-C8-A8HR-01A-11R-A36F-07	GRCh38.d1.vd1	TCGA-C8-A8HR	TCGA-BRCA	RNA-Seq
66dd059a2e31470d70b4e5f4	9907c264-961c-46b4-94a8-bf7e234621d8.rna_seq.genomic.gdc_realn.bam	6447713280	li2g2uc/neoverse-pancancer	not hispanic or latino	female	white	Alive	Ductal and Lobular Neoplasms	TCGA-A2-A0T5-01A	36d77496-99f8-4911-ba7c-89fae32662aa	Primary Tumor	Illumina	Breast	4c15b588-6017-4f0c-9b66-4f18122acc83	bbf837cc-d336-45bc-9024-a018a667f8ec	TCGA-A2-A0T5-01A-21R-A084-07	GRCh38.d1.vd1	TCGA-A2-A0T5	TCGA-BRCA	RNA-Seq
66dd059a2e31470d70b4e5f6	b05af4cd-19e2-4752-ad71-c36b886f4507.rna_seq.genomic.gdc_realn.bam	4904006397	li2g2uc/neoverse-pancancer	not hispanic or latino	female	white	Alive	Ductal and Lobular Neoplasms	TCGA-A7-A4SA-01A	a2efe7e1-aca3-440f-825f-ed621edca69f	Primary Tumor	Illumina	Breast	781945fb-6d9e-4b45-8082-57675f21dc4a	040438cf-a4ba-4f06-b562-73c79738f53e	TCGA-A7-A4SA-01A-11R-A266-07	GRCh38.d1.vd1	TCGA-A7-A4SA	TCGA-BRCA	RNA-Seq
66dd059a2e31470d70b4e5fa	06a03e45-7315-4a8d-9fef-d841a4a8043c.rna_seq.genomic.gdc_realn.bam	4279002600	li2g2uc/neoverse-pancancer	not hispanic or latino	female	white	Alive	Ductal and Lobular Neoplasms	TCGA-Z7-A8R5-01A	23f438bd-1dbb-4d46-972f-1e8e74ddbd37	Primary Tumor	Illumina	Breast	43c6d23b-2fcd-499e-82ef-10f15d8ede90	93ce6743-424b-4a1e-8748-e11756399b2b	TCGA-Z7-A8R5-01A-42R-A41B-07	GRCh38.d1.vd1	TCGA-Z7-A8R5	TCGA-BRCA	RNA-Seq
66dd059a2e31470d70b4e5ff	790ea932-848f-40cf-ab94-673eea700aa2.rna_seq.genomic.gdc_realn.bam	4236609271	li2g2uc/neoverse-pancancer	not hispanic or latino	female	black or african american	Alive	Complex Epithelial Neoplasms	TCGA-A2-A4RX-01A	d111c4ab-b39a-4a7c-8d8e-cb342bc10627	Primary Tumor	Illumina	Breast	cbef9672-38ba-4873-b232-9a656b7428ce	5c016b5f-9e0b-4b33-90a0-d8b833de27d3	TCGA-A2-A4RX-01A-11R-A266-07	GRCh38.d1.vd1	TCGA-A2-A4RX	TCGA-BRCA	RNA-Seq
66dd059a2e31470d70b4e60d	3d1bf8fc-c86b-436e-ab0c-3734af129b09.rna_seq.genomic.gdc_realn.bam	8115569856	li2g2uc/neoverse-pancancer	not hispanic or latino	female	black or african american	Alive	Ductal and Lobular Neoplasms	TCGA-EW-A1OZ-01A	8f912a40-3251-4e1f-ae65-1f93d71f9881	Primary Tumor	Illumina	Breast	73f6a579-eab4-4fbf-bb17-41f1a6614ace	ac0612f6-3d84-44d5-a224-6cbe65531505	TCGA-EW-A1OZ-01A-11R-A144-07	GRCh38.d1.vd1	TCGA-EW-A1OZ	TCGA-BRCA	RNA-Seq
66dd059a2e31470d70b4e60f	dbb2f12c-e200-412a-9023-0126d6d69a52.rna_seq.genomic.gdc_realn.bam	9139502812	li2g2uc/neoverse-pancancer	not hispanic or latino	female	black or african american	Alive	Ductal and Lobular Neoplasms	TCGA-E2-A574-01A	029ce650-5e5a-4100-8596-cd94300e7ef5	Primary Tumor	Illumina	Breast	fec9b75b-9a91-4979-9056-ecdd852429d8	cc3a7053-34f6-412f-85b8-de4c8b481d7e	TCGA-E2-A574-01A-11R-A29R-07	GRCh38.d1.vd1	TCGA-E2-A574	TCGA-BRCA	RNA-Seq
66dd059a2e31470d70b4e612	663797a8-ffd2-48a2-a5f6-992b5eb3c745.rna_seq.genomic.gdc_realn.bam	10894714844	li2g2uc/neoverse-pancancer	not hispanic or latino	female	white	Dead	Ductal and Lobular Neoplasms	TCGA-BH-A1EX-01A	7b892055-c59d-4550-8688-ad039790af3d	Primary Tumor	Illumina	Breast	b5c8962b-15d5-45ba-9a5a-a75dfacbaad9	f713031b-b8ee-4195-91b1-ac9cf63d76a4	TCGA-BH-A1EX-01A-11R-A13Q-07	GRCh38.d1.vd1	TCGA-BH-A1EX	TCGA-BRCA	RNA-Seq
66dd059a2e31470d70b4e614	8643d0bc-0acb-4d6e-b6bd-5a997d2fc39d.rna_seq.genomic.gdc_realn.bam	8558547128	li2g2uc/neoverse-pancancer	not hispanic or latino	female	black or african american	Dead	Ductal and Lobular Neoplasms	TCGA-B6-A3ZX-01A	9434687a-197c-4959-b6b8-9c05f1dd7f53	Primary Tumor	Illumina	Breast	e89806d3-1cd5-4bc0-8e8a-edf823d8f110	38f37f0c-75d2-4a56-b62a-9472a9c3ae13	TCGA-B6-A3ZX-01A-11R-A239-07	GRCh38.d1.vd1	TCGA-B6-A3ZX	TCGA-BRCA	RNA-Seq
66dd059a2e31470d70b4e616	444d0a78-82fe-4a80-9b41-d7daf98506ca.rna_seq.genomic.gdc_realn.bam	9672011532	li2g2uc/neoverse-pancancer	not hispanic or latino	female	asian	Alive	Ductal and Lobular Neoplasms	TCGA-C8-A26X-01A	70ab4f23-23c4-409f-a5cc-18a010c3a24e	Primary Tumor	Illumina	Breast	5213da80-35ac-4172-b2e8-de686e73a498	01aeb34a-75e4-446d-97ae-6e32c47158ad	TCGA-C8-A26X-01A-31R-A16F-07	GRCh38.d1.vd1	TCGA-C8-A26X	TCGA-BRCA	RNA-Seq
66dd059a2e31470d70b4e619	05b55f88-290a-4abd-bbc3-44561ba1f8b7.rna_seq.genomic.gdc_realn.bam	6910842126	li2g2uc/neoverse-pancancer	not hispanic or latino	female	white	Alive	Ductal and Lobular Neoplasms	TCGA-AN-A0XL-01A	4649dee3-b668-44cd-ab97-3834de3ef8f8	Primary Tumor	Illumina	Breast	0cde4246-2dcb-478b-ace9-df557f71e4cd	4ad4076c-16c8-425e-9400-57fbf30bffee	TCGA-AN-A0XL-01A-11R-A10J-07	GRCh38.d1.vd1	TCGA-AN-A0XL	TCGA-BRCA	RNA-Seq
66dd059a2e31470d70b4e61c	4abffa72-e45a-405a-b53b-73900d48253d.rna_seq.genomic.gdc_realn.bam	8247848118	li2g2uc/neoverse-pancancer	hispanic or latino	female	white	Alive	Ductal and Lobular Neoplasms	TCGA-EW-A424-01A	a6502f17-6bee-4d5a-8520-06364593d39c	Primary Tumor	Illumina	Breast	1a571942-1f4c-4f93-8ad3-ea84dad7edaa	b22a4adb-8d8a-490a-a6f4-cc091b41f56f	TCGA-EW-A424-01A-11R-A24H-07	GRCh38.d1.vd1	TCGA-EW-A424	TCGA-BRCA	RNA-Seq
66dd059a2e31470d70b4e61e	7733c059-09bd-40b4-9812-4bedd68d9d01.rna_seq.genomic.gdc_realn.bam	5973746938	li2g2uc/neoverse-pancancer	not hispanic or latino	female	white	Alive	Ductal and Lobular Neoplasms	TCGA-AO-A0JC-01A	03565036-b6d3-432f-8d9a-7099818e0788	Primary Tumor	Illumina	Breast	0f578102-ede7-46ad-ae1f-3c7351edb491	63aa7e64-3d7c-43e8-87fa-f52855faed80	TCGA-AO-A0JC-01A-11R-A056-07	GRCh38.d1.vd1	TCGA-AO-A0JC	TCGA-BRCA	RNA-Seq
66dd059a2e31470d70b4e622	412b96f4-4463-49ab-aee6-78b3859e7b70.rna_seq.genomic.gdc_realn.bam	5738203439	li2g2uc/neoverse-pancancer	not hispanic or latino	female	white	Alive	Ductal and Lobular Neoplasms	TCGA-AR-A2LQ-01A	4229e432-6ac5-49d2-b58a-e8713ddb79bd	Primary Tumor	Illumina	Breast	7a72bd47-7504-4a59-ae95-096c32f70965	e4f422a0-1142-4bf2-b848-b681295b370e	TCGA-AR-A2LQ-01A-22R-A18M-07	GRCh38.d1.vd1	TCGA-AR-A2LQ	TCGA-BRCA	RNA-Seq
66dd059a2e31470d70b4e640	666548b5-7b80-42af-80f3-207063c35b3b.rna_seq.genomic.gdc_realn.bam	11603666924	li2g2uc/neoverse-pancancer	not reported	female	not reported	Alive	Ductal and Lobular Neoplasms	TCGA-A8-A096-01A	d7cac141-9269-4733-83ce-e1bc0b503254	Primary Tumor	Illumina	Breast	7bf79330-52fa-4111-88fe-b3ea62bcc63a	cc620a1f-7955-43f8-aa30-12e244f89f1b	TCGA-A8-A096-01A-11R-A00Z-07	GRCh38.d1.vd1	TCGA-A8-A096	TCGA-BRCA	RNA-Seq
66dd059a2e31470d70b4e645	304b7293-0a76-4028-9a18-58c87c751ceb.rna_seq.genomic.gdc_realn.bam	12680445273	li2g2uc/neoverse-pancancer	not hispanic or latino	female	white	Alive	Ductal and Lobular Neoplasms	TCGA-A7-A0DB-01A	f130f376-5801-40f9-975d-a7e2f7b5670d	Primary Tumor	Illumina	Breast	b629190c-9d4b-4cb4-8b3d-c0137774cc72	e8cb34ed-67cb-48b7-83cd-621a1224e781	TCGA-A7-A0DB-01A-11R-A277-07	GRCh38.d1.vd1	TCGA-A7-A0DB	TCGA-BRCA	RNA-Seq
66dd059a2e31470d70b4e647	68bb844b-1bd7-4828-97d0-e284a7998cbf.rna_seq.genomic.gdc_realn.bam	9774795531	li2g2uc/neoverse-pancancer	not hispanic or latino	female	white	Alive	Ductal and Lobular Neoplasms	TCGA-E9-A1RI-01A	dd3bfb26-b534-4917-9c4d-9fe7b6477762	Primary Tumor	Illumina	Breast	1c77a00e-8cea-48ae-b9b5-193cdecf3604	7423f6fa-4f31-46b1-a391-b5fc45833c2b	TCGA-E9-A1RI-01A-11R-A169-07	GRCh38.d1.vd1	TCGA-E9-A1RI	TCGA-BRCA	RNA-Seq
66dd059a2e31470d70b4e659	cfe1c805-2211-419c-bf9a-e0c8b5020dce.rna_seq.genomic.gdc_realn.bam	7453145265	li2g2uc/neoverse-pancancer	not hispanic or latino	female	white	Dead	Ductal and Lobular Neoplasms	TCGA-BH-A208-01A	ddcbdac6-9e43-4146-a611-d033125eba14	Primary Tumor	Illumina	Breast	7a276d04-8f45-4c07-9c24-8b1f50a1202d	723e0934-327e-46f2-94f0-20a65da1ea0e	TCGA-BH-A208-01A-11R-A157-07	GRCh38.d1.vd1	TCGA-BH-A208	TCGA-BRCA	RNA-Seq
66dd059a2e31470d70b4e665	49e0a55e-cd18-438c-890a-f14c6d149743.rna_seq.genomic.gdc_realn.bam	7930691053	li2g2uc/neoverse-pancancer	not hispanic or latino	female	white	Alive	Ductal and Lobular Neoplasms	TCGA-AR-A2LE-01A	e3fcbf94-d3ef-4a37-aa45-5297f96af9eb	Primary Tumor	Illumina	Breast	5c052fcb-a9f9-4d6a-86cd-6fa490fe9d74	e53d7a9a-3db0-4a24-8dc1-6dc80428cd24	TCGA-AR-A2LE-01A-11R-A180-07	GRCh38.d1.vd1	TCGA-AR-A2LE	TCGA-BRCA	RNA-Seq
66dd059a2e31470d70b4e666	f1600b0c-f3ac-4c19-8c43-6af450abb6a3.rna_seq.genomic.gdc_realn.bam	10702411029	li2g2uc/neoverse-pancancer	not hispanic or latino	female	white	Alive	Ductal and Lobular Neoplasms	TCGA-EW-A1J5-01A	5d8ed961-a012-4b6b-bffb-9468d3953646	Primary Tumor	Illumina	Breast	b1c4af00-f395-47ac-93c7-b32a293ca060	bf42e8ce-cd3e-46c8-92f9-ea5cda443a6f	TCGA-EW-A1J5-01A-11R-A13Q-07	GRCh38.d1.vd1	TCGA-EW-A1J5	TCGA-BRCA	RNA-Seq
66dd059a2e31470d70b4e66c	40a31ab3-71fa-4f7b-a3b1-22e15ff0f358.rna_seq.genomic.gdc_realn.bam	6867693916	li2g2uc/neoverse-pancancer	not hispanic or latino	female	white	Alive	Ductal and Lobular Neoplasms	TCGA-A1-A0SQ-01A	08de63a2-7b76-43c3-80dc-df748b1d81bc	Primary Tumor	Illumina	Breast	9efdba02-2752-4c89-bb53-e8018f5aa7bf	58d073a2-68b8-4f48-ba5e-020258abef71	TCGA-A1-A0SQ-01A-21R-A144-07	GRCh38.d1.vd1	TCGA-A1-A0SQ	TCGA-BRCA	RNA-Seq
66dd059a2e31470d70b4e67e	0e062eef-29b8-4622-afd9-0d3f0d1c37d6.rna_seq.genomic.gdc_realn.bam	7433828026	li2g2uc/neoverse-pancancer	not hispanic or latino	female	white	Alive	Ductal and Lobular Neoplasms	TCGA-A2-A0YH-01A	298d33da-15af-48cb-b30f-eaf54e7baa43	Primary Tumor	Illumina	Breast	5275bc42-18a3-43d1-9dee-dfb80c39ba20	835ef481-0c0c-4621-9111-e23d63ca9d7c	TCGA-A2-A0YH-01A-11R-A109-07	GRCh38.d1.vd1	TCGA-A2-A0YH	TCGA-BRCA	RNA-Seq
66dd059a2e31470d70b4e691	5b6b8058-474f-4a6a-84c6-0eab99e3b2d3.rna_seq.genomic.gdc_realn.bam	7739247300	li2g2uc/neoverse-pancancer	not hispanic or latino	female	black or african american	Alive	Ductal and Lobular Neoplasms	TCGA-LL-A7SZ-01A	09a5e9fd-d816-4f8c-baa9-0e40ba607b16	Primary Tumor	Illumina	Breast	e256282c-da2c-4272-a94b-14cf44da6178	b1379238-cffe-492c-acaa-f8f0b0f733ff	TCGA-LL-A7SZ-01A-32R-A352-07	GRCh38.d1.vd1	TCGA-LL-A7SZ	TCGA-BRCA	RNA-Seq
66dd059a2e31470d70b4e692	b55e91d5-8675-4f6e-b9f0-cef4c82b7323.rna_seq.genomic.gdc_realn.bam	8533129294	li2g2uc/neoverse-pancancer	hispanic or latino	female	white	Alive	Ductal and Lobular Neoplasms	TCGA-EW-A1PE-01A	f3b86c02-09a5-4e97-aa7a-86f13f7cda4b	Primary Tumor	Illumina	Breast	4a21d42c-b231-4ffc-8c15-4bd73bf610b4	0bc7a0cb-2a16-4f63-8188-39fd4c20b8b3	TCGA-EW-A1PE-01A-11R-A144-07	GRCh38.d1.vd1	TCGA-EW-A1PE	TCGA-BRCA	RNA-Seq
66dd059a2e31470d70b4e693	f3d3848c-9ff7-4e84-a35c-f6b6e3a57605.rna_seq.genomic.gdc_realn.bam	10284504583	li2g2uc/neoverse-pancancer	not hispanic or latino	female	white	Dead	Ductal and Lobular Neoplasms	TCGA-D8-A1Y1-01A	38a631a1-6875-4216-a335-ee93c90a86d6	Primary Tumor	Illumina	Breast	2d49cea0-0d08-4203-afa0-a1252cbf739a	4c7ed667-0015-48e5-a262-cabd54a35244	TCGA-D8-A1Y1-01A-21R-A14M-07	GRCh38.d1.vd1	TCGA-D8-A1Y1	TCGA-BRCA	RNA-Seq
66dd059a2e31470d70b4e6a5	0fb8ee34-b7c8-4ea6-987a-b69c00baa53a.rna_seq.genomic.gdc_realn.bam	3464606297	li2g2uc/neoverse-pancancer	not hispanic or latino	female	white	Alive	Ductal and Lobular Neoplasms	TCGA-E9-A2JT-01A	b35fbe19-0e6d-427e-b9be-ee3527b5fca6	Primary Tumor	Illumina	Breast	95b5e301-f942-43bb-8211-d992948e8136	5fce29d3-4250-4696-b691-d4bc953c21cd	TCGA-E9-A2JT-01A-22R-A18M-07	GRCh38.d1.vd1	TCGA-E9-A2JT	TCGA-BRCA	RNA-Seq
66dd059a2e31470d70b4e6a7	8634f872-177a-481f-ba51-62864c569001.rna_seq.genomic.gdc_realn.bam	12344189749	li2g2uc/neoverse-pancancer	not hispanic or latino	female	white	Alive	Ductal and Lobular Neoplasms	TCGA-A2-A25C-01A	7aedb46a-48ec-4e0e-8baa-c9ea4c4a7cf1	Primary Tumor	Illumina	Breast	f5b16ba5-0fd1-4ca4-865f-fdff0af65901	9d657232-b6b4-4100-833c-5f94059a9ba7	TCGA-A2-A25C-01A-11R-A169-07	GRCh38.d1.vd1	TCGA-A2-A25C	TCGA-BRCA	RNA-Seq
66dd059a2e31470d70b4e6c9	d1f7678a-8106-46c9-95b7-5ec5d940f08c.rna_seq.genomic.gdc_realn.bam	8683211310	li2g2uc/neoverse-pancancer	not hispanic or latino	female	black or african american	Dead	Ductal and Lobular Neoplasms	TCGA-B6-A0RH-01A	c3148e68-1739-4334-abda-1dcbc2166846	Primary Tumor	Illumina	Breast	d40f62c9-c134-4477-98d7-11d343b5e867	5559a7ea-5db7-4af8-b491-24bb9871b89d	TCGA-B6-A0RH-01A-21R-A115-07	GRCh38.d1.vd1	TCGA-B6-A0RH	TCGA-BRCA	RNA-Seq
66dd059a2e31470d70b4e6cb	23b6c182-bb01-403a-9844-560518d059ac.rna_seq.genomic.gdc_realn.bam	9985588557	li2g2uc/neoverse-pancancer	not hispanic or latino	female	white	Alive	Ductal and Lobular Neoplasms	TCGA-E2-A1L9-01A	5ea18514-51ad-4844-abea-15e82f0b10c9	Primary Tumor	Illumina	Breast	05329e4e-6623-4044-9abf-46f3ed4ccfd8	644c9a14-09da-4382-a6d1-dce67f25a4ff	TCGA-E2-A1L9-01A-11R-A13Q-07	GRCh38.d1.vd1	TCGA-E2-A1L9	TCGA-BRCA	RNA-Seq
66dd059a2e31470d70b4e6d2	3ee530ee-274d-44de-9793-a75433ddf938.rna_seq.genomic.gdc_realn.bam	8228188877	li2g2uc/neoverse-pancancer	not hispanic or latino	female	white	Alive	Ductal and Lobular Neoplasms	TCGA-AO-A0J9-01A	a4903de8-6cf5-4541-8ec7-065beace8b44	Primary Tumor	Illumina	Breast	2d4b31ad-8790-426a-965b-25b74293156c	0c8df249-80de-4675-93e5-d06ad8ea3001	TCGA-AO-A0J9-01A-11R-A034-07	GRCh38.d1.vd1	TCGA-AO-A0J9	TCGA-BRCA	RNA-Seq
66dd059a2e31470d70b4e6d4	04de1f79-fdfc-4662-bab2-a3ed667c7dea.rna_seq.genomic.gdc_realn.bam	4852855194	li2g2uc/neoverse-pancancer	not hispanic or latino	female	white	Dead	Ductal and Lobular Neoplasms	TCGA-A2-A0CS-01A	d071c16b-7cee-45ed-8ec9-612418143815	Primary Tumor	Illumina	Breast	560ab6aa-cbfe-42ac-9446-9d3df720bc81	54fffa7d-7d20-4ce4-8fe0-29372a6f3c82	TCGA-A2-A0CS-01A-11R-A115-07	GRCh38.d1.vd1	TCGA-A2-A0CS	TCGA-BRCA	RNA-Seq
66dd059a2e31470d70b4e6d6	b5e84055-487f-467a-9bc4-bd59ec82f183.rna_seq.genomic.gdc_realn.bam	8810183052	li2g2uc/neoverse-pancancer	not hispanic or latino	female	white	Dead	Ductal and Lobular Neoplasms	TCGA-BH-A1FL-01A	14d1d84e-99e1-41ad-8892-3b4da3d4f948	Primary Tumor	Illumina	Breast	0858a026-142c-4428-b05d-fdc22080afd3	6adbf536-e89b-4148-8ed6-9b9117f78c64	TCGA-BH-A1FL-01A-11R-A13Q-07	GRCh38.d1.vd1	TCGA-BH-A1FL	TCGA-BRCA	RNA-Seq
66dd059a2e31470d70b4e6d7	aad82145-5742-4ef6-9de3-2c57e84642fc.rna_seq.genomic.gdc_realn.bam	4279970804	li2g2uc/neoverse-pancancer	not reported	male	white	Alive	Ductal and Lobular Neoplasms	TCGA-BH-A0B4-01A	c710f4ab-fbd9-42ed-95d4-4e6d51207f38	Primary Tumor	Illumina	Breast	8af4a557-aebf-44ac-8ed5-b8b7b10ed24e	481cdbff-1f84-4508-ad9f-21a61009d68a	TCGA-BH-A0B4-01A-11R-A00Z-07	GRCh38.d1.vd1	TCGA-BH-A0B4	TCGA-BRCA	RNA-Seq
66dd059a2e31470d70b4e6d8	f6ec2075-052d-4677-8423-378ae45593ba.rna_seq.genomic.gdc_realn.bam	8093702309	li2g2uc/neoverse-pancancer	not hispanic or latino	female	black or african american	Alive	Ductal and Lobular Neoplasms	TCGA-A2-A3XW-01A	c02699b5-580a-4d55-971e-f4692b2cce57	Primary Tumor	Illumina	Breast	f6cbfa5a-7d10-4efb-ae74-195e1a1e9774	9d306f32-10bf-4ef7-ac97-91dc07d8eb4a	TCGA-A2-A3XW-01A-11R-A239-07	GRCh38.d1.vd1	TCGA-A2-A3XW	TCGA-BRCA	RNA-Seq
66dd059a2e31470d70b4e6dc	e862a544-f553-47fa-ba8b-675e0ce7c5bd.rna_seq.genomic.gdc_realn.bam	8507227946	li2g2uc/neoverse-pancancer	not hispanic or latino	female	white	Alive	Ductal and Lobular Neoplasms	TCGA-B6-A40B-01A	8539e15f-ba40-4219-aaeb-08d0ab101311	Primary Tumor	Illumina	Breast	40c7e862-e1f6-4425-af9d-c9d07161a2ed	efddcf44-ac69-436a-ba29-261e8dc6ad55	TCGA-B6-A40B-01A-11R-A239-07	GRCh38.d1.vd1	TCGA-B6-A40B	TCGA-BRCA	RNA-Seq
66dd059a2e31470d70b4e6e3	470b6305-67ca-487c-b9b1-9b74f673f9fd.rna_seq.genomic.gdc_realn.bam	8752820976	li2g2uc/neoverse-pancancer	not hispanic or latino	female	white	Alive	Ductal and Lobular Neoplasms	TCGA-D8-A27K-01A	7f97971b-2818-4e4b-9c9e-7c0246f9484c	Primary Tumor	Illumina	Breast	c0ecd31a-9cce-45d2-9d04-89c465f9b55d	9e163b4c-d624-4c71-9d68-8f002aee6fec	TCGA-D8-A27K-01A-11R-A16F-07	GRCh38.d1.vd1	TCGA-D8-A27K	TCGA-BRCA	RNA-Seq
66dd059a2e31470d70b4e6e8	e8909d26-a289-4dc7-a819-5883c621efac.rna_seq.genomic.gdc_realn.bam	9313755984	li2g2uc/neoverse-pancancer	not hispanic or latino	female	white	Alive	Ductal and Lobular Neoplasms	TCGA-GM-A2DH-01A	5700c1b3-922a-4401-8ab8-89028908d696	Primary Tumor	Illumina	Breast	ec2ac902-f5ca-45a5-a72a-1b266360410a	1be16830-bc94-422f-b925-26a772f1ed58	TCGA-GM-A2DH-01A-11R-A180-07	GRCh38.d1.vd1	TCGA-GM-A2DH	TCGA-BRCA	RNA-Seq
66dd059a2e31470d70b4e6ed	c102587f-0390-4dd5-8b35-d819e0083134.rna_seq.genomic.gdc_realn.bam	8626728977	li2g2uc/neoverse-pancancer	not reported	female	not reported	Alive	Ductal and Lobular Neoplasms	TCGA-A8-A0A9-01A	7b605fb6-d077-401e-b870-b87ddf505f82	Primary Tumor	Illumina	Breast	1766e42e-f8cf-447d-a694-3999a1fec43a	35f3fabc-9939-43a2-8491-c3813a970d13	TCGA-A8-A0A9-01A-11R-A00Z-07	GRCh38.d1.vd1	TCGA-A8-A0A9	TCGA-BRCA	RNA-Seq
66dd059a2e31470d70b4e6fd	27c65ed6-9e9d-4a9d-9b6f-76d2a12f7699.rna_seq.genomic.gdc_realn.bam	7286696218	li2g2uc/neoverse-pancancer	not hispanic or latino	female	white	Dead	Ductal and Lobular Neoplasms	TCGA-EW-A1P8-01A	359f12f9-5c41-48a4-85bc-fd7e307bf7d8	Primary Tumor	Illumina	Breast	d763ccd4-4a11-4e84-b0a6-1b42da020ce4	bf055644-7bca-43b6-8f5a-e21c42f7cf88	TCGA-EW-A1P8-01A-11R-A144-07	GRCh38.d1.vd1	TCGA-EW-A1P8	TCGA-BRCA	RNA-Seq
66dd059a2e31470d70b4e703	1924888b-3b46-4079-a403-d758975a37bd.rna_seq.genomic.gdc_realn.bam	4945247071	li2g2uc/neoverse-pancancer	not reported	female	not reported	Alive	Ductal and Lobular Neoplasms	TCGA-A8-A08O-01A	5f5964a8-8e07-4620-98f0-93d162dbc31e	Primary Tumor	Illumina	Breast	f71db767-ac59-49c8-b6a9-50bf20767ddc	6c05cfbf-4858-45d1-b5b8-d943a542d196	TCGA-A8-A08O-01A-21R-A056-07	GRCh38.d1.vd1	TCGA-A8-A08O	TCGA-BRCA	RNA-Seq
66dd059a2e31470d70b4e704	89f7da93-c1fd-410b-8479-64ad9bed850e.rna_seq.genomic.gdc_realn.bam	10756156954	li2g2uc/neoverse-pancancer	not hispanic or latino	female	white	Alive	Ductal and Lobular Neoplasms	TCGA-E9-A1N4-01A	69a68fbc-e43d-4652-85ee-693211bded47	Primary Tumor	Illumina	Breast	55b3f26e-8f8f-48b8-8c3a-4e648ac7e05a	8d122839-4167-48b2-9f3a-7ff7c3f134d8	TCGA-E9-A1N4-01A-11R-A14M-07	GRCh38.d1.vd1	TCGA-E9-A1N4	TCGA-BRCA	RNA-Seq
66dd059a2e31470d70b4e707	dbc4f72a-3937-4092-92b8-d52c6b0c3340.rna_seq.genomic.gdc_realn.bam	6328173573	li2g2uc/neoverse-pancancer	not hispanic or latino	female	white	Alive	Ductal and Lobular Neoplasms	TCGA-AO-A0JF-01A	f357fe19-5359-4662-8ce9-aa996132283b	Primary Tumor	Illumina	Breast	3389d4b9-0190-4a69-a647-a6d53e3c96be	ddee0b07-2771-40c7-bdda-c1100958f0d8	TCGA-AO-A0JF-01A-11R-A056-07	GRCh38.d1.vd1	TCGA-AO-A0JF	TCGA-BRCA	RNA-Seq
66dd059a2e31470d70b4e70a	87c074cd-bcd8-4280-a12e-b205f50e139c.rna_seq.genomic.gdc_realn.bam	6386802572	li2g2uc/neoverse-pancancer	not hispanic or latino	female	white	Alive	Ductal and Lobular Neoplasms	TCGA-E2-A15C-01A	da840a22-8d30-4682-bbd0-8fa87bd40528	Primary Tumor	Illumina	Breast	1a77082d-f130-436b-9028-23c8dd9dc565	31f45863-c419-4a07-896c-722b9724ce76	TCGA-E2-A15C-01A-31R-A12D-07	GRCh38.d1.vd1	TCGA-E2-A15C	TCGA-BRCA	RNA-Seq
66dd059a2e31470d70b4e70f	3a6cc4be-eff8-4725-a416-46ed35316192.rna_seq.genomic.gdc_realn.bam	7471963344	li2g2uc/neoverse-pancancer	not hispanic or latino	female	white	Alive	Ductal and Lobular Neoplasms	TCGA-A1-A0SO-01A	6644fd4e-d2fe-4785-a73c-0f36fcc740e2	Primary Tumor	Illumina	Breast	e3b4918d-43c1-4dde-9a92-f9c5cd6e63a0	710257f0-ac05-4fee-b6a3-9c48ecc65b0e	TCGA-A1-A0SO-01A-22R-A084-07	GRCh38.d1.vd1	TCGA-A1-A0SO	TCGA-BRCA	RNA-Seq
66dd059a2e31470d70b4e711	e6f4bdc7-ab3f-4a62-aa6d-5223b25bbc89.rna_seq.genomic.gdc_realn.bam	5166508723	li2g2uc/neoverse-pancancer	not hispanic or latino	male	white	Alive	Ductal and Lobular Neoplasms	TCGA-E2-A14W-01A	eadb0562-2165-4adb-ad58-018e73f82780	Primary Tumor	Illumina	Breast	f898f44d-a728-41cf-b1ac-20b1995a86b9	b4c869f2-6910-4d41-ae52-b08b378bf681	TCGA-E2-A14W-01A-11R-A12D-07	GRCh38.d1.vd1	TCGA-E2-A14W	TCGA-BRCA	RNA-Seq
66dd059a2e31470d70b4e713	e7a1cdcf-ec99-44fd-a13b-604cf15b2bd4.rna_seq.genomic.gdc_realn.bam	7107876888	li2g2uc/neoverse-pancancer	not reported	female	not reported	Alive	Ductal and Lobular Neoplasms	TCGA-A8-A095-01A	29df128d-ace2-40cf-88ee-3f6f2170f159	Primary Tumor	Illumina	Breast	c943873c-e153-42bc-a8de-e1080b252e81	2223917e-5ff9-4726-99be-c73b19522265	TCGA-A8-A095-01A-11R-A00Z-07	GRCh38.d1.vd1	TCGA-A8-A095	TCGA-BRCA	RNA-Seq
66dd059a2e31470d70b4e719	2b00c53b-e257-4305-a0cc-3dfa9ac10d12.rna_seq.genomic.gdc_realn.bam	6952993869	li2g2uc/neoverse-pancancer	not reported	female	not reported	Dead	Ductal and Lobular Neoplasms	TCGA-HN-A2OB-01A	61204cdf-3b1c-44a1-bda6-0fef1ac4a333	Primary Tumor	Illumina	Breast	f6aa5164-4438-4df2-9e5d-9dd8f5cdfd5e	fffbf817-1853-4783-b3e3-d05261cf2cd8	TCGA-HN-A2OB-01A-21R-A27Q-07	GRCh38.d1.vd1	TCGA-HN-A2OB	TCGA-BRCA	RNA-Seq
66dd059a2e31470d70b4e71a	90950125-1b6b-499d-97e2-5d6b78b3e6fe.rna_seq.genomic.gdc_realn.bam	7196697022	li2g2uc/neoverse-pancancer	not reported	female	white	Alive	Ductal and Lobular Neoplasms	TCGA-AR-A0U0-01A	e3c336f5-c32f-4c5d-81fb-e2408ae145b2	Primary Tumor	Illumina	Breast	dea20128-b180-4da1-9da5-0f00bea3b1ab	193a40b4-4410-408c-92d6-486472c1e6fb	TCGA-AR-A0U0-01A-11R-A109-07	GRCh38.d1.vd1	TCGA-AR-A0U0	TCGA-BRCA	RNA-Seq
66dd059a2e31470d70b4e71b	4d54d278-9d82-4681-9b6a-247e79a9a83e.rna_seq.genomic.gdc_realn.bam	3934069965	li2g2uc/neoverse-pancancer	not hispanic or latino	female	white	Dead	Adenomas and Adenocarcinomas	TCGA-B6-A0X0-01A	1e68e760-a4cf-4100-bf9c-e50fa8d126f6	Primary Tumor	Illumina	Breast	222a566c-2bad-4b47-97dc-ca1f60a9a981	14f380df-eda0-4593-b00f-43abc87e22d4	TCGA-B6-A0X0-01A-21R-A115-07	GRCh38.d1.vd1	TCGA-B6-A0X0	TCGA-BRCA	RNA-Seq
66dd059a2e31470d70b4e730	c95b28ad-6de7-4494-b88a-7fc00ba9ee0a.rna_seq.genomic.gdc_realn.bam	5628380838	li2g2uc/neoverse-pancancer	not hispanic or latino	female	white	Alive	Ductal and Lobular Neoplasms	TCGA-A2-A0EX-01A	9d8702e1-1a36-4bca-85ab-5f11d58d7953	Primary Tumor	Illumina	Breast	6fc8b7da-3de6-4111-b685-bb03c032466a	c8e05740-9d67-4e06-a30f-4298b6523a5a	TCGA-A2-A0EX-01A-21R-A034-07	GRCh38.d1.vd1	TCGA-A2-A0EX	TCGA-BRCA	RNA-Seq
66dd059a2e31470d70b4e732	c48d2d0e-5626-42b3-b508-75b3cceb053f.rna_seq.genomic.gdc_realn.bam	6266196460	li2g2uc/neoverse-pancancer	not hispanic or latino	female	asian	Alive	Ductal and Lobular Neoplasms	TCGA-C8-A12W-01A	6adca853-1b09-47ff-814c-47b732a76d96	Primary Tumor	Illumina	Breast	24e6e8f5-3caa-46f0-8915-7bd09f0736f9	ded3862e-9e2f-468a-8a40-d90363a2742e	TCGA-C8-A12W-01A-11R-A115-07	GRCh38.d1.vd1	TCGA-C8-A12W	TCGA-BRCA	RNA-Seq
66dd059a2e31470d70b4e733	0a133c47-fae8-4e3b-8f4d-cbf357f5e2fc.rna_seq.genomic.gdc_realn.bam	9121636026	li2g2uc/neoverse-pancancer	not hispanic or latino	female	white	Alive	Ductal and Lobular Neoplasms	TCGA-A1-A0SI-01A	16368c32-2118-4fcf-8693-6c89995e49d8	Primary Tumor	Illumina	Breast	44d93b9f-95d6-4382-9590-f6e7bdda65c5	c5181ae5-bd05-459f-920d-26bd31bd9088	TCGA-A1-A0SI-01A-11R-A144-07	GRCh38.d1.vd1	TCGA-A1-A0SI	TCGA-BRCA	RNA-Seq
66dd059a2e31470d70b4e737	c50bf088-8ad3-495c-b7b5-1eca9bb546ba.rna_seq.genomic.gdc_realn.bam	6586841902	li2g2uc/neoverse-pancancer	not hispanic or latino	female	asian	Alive	Ductal and Lobular Neoplasms	TCGA-C8-A12V-01A	7e1673f8-5758-4963-8804-d5e39f06205b	Primary Tumor	Illumina	Breast	b12c9095-55c7-4add-9e22-3d65eeef2040	905de5ec-787c-471d-964b-9db587003602	TCGA-C8-A12V-01A-11R-A115-07	GRCh38.d1.vd1	TCGA-C8-A12V	TCGA-BRCA	RNA-Seq
66dd059a2e31470d70b4e73b	0d71189d-6801-4d6b-b306-22efcaa2564a.rna_seq.genomic.gdc_realn.bam	11989791636	li2g2uc/neoverse-pancancer	not hispanic or latino	female	asian	Alive	Ductal and Lobular Neoplasms	TCGA-C8-A134-01A	f1692f4b-ce1b-4fc5-ac55-1022ecae0d1e	Primary Tumor	Illumina	Breast	d96863aa-33a8-43bf-a9b5-589de1e9cf44	e20c3a54-2fe7-4e5e-a41c-ad4efeb97f76	TCGA-C8-A134-01A-11R-A115-07	GRCh38.d1.vd1	TCGA-C8-A134	TCGA-BRCA	RNA-Seq
66dd059a2e31470d70b4e73d	abb411d3-1474-4e6e-afa9-23b974d9a557.rna_seq.genomic.gdc_realn.bam	6002081970	li2g2uc/neoverse-pancancer	not hispanic or latino	female	white	Alive	Ductal and Lobular Neoplasms	TCGA-EW-A1P5-01A	53d0af48-d7ea-42c9-8695-c614b89b415b	Primary Tumor	Illumina	Breast	e9d4f9c8-7355-44c4-9b18-923db7bae832	c5eb7bf2-fc4a-497e-ace9-c715fea47e5b	TCGA-EW-A1P5-01A-11R-A144-07	GRCh38.d1.vd1	TCGA-EW-A1P5	TCGA-BRCA	RNA-Seq
66dd059a2e31470d70b4e73f	e06580e9-0b4a-48f7-9522-d54229aefb2d.rna_seq.genomic.gdc_realn.bam	7063191098	li2g2uc/neoverse-pancancer	not reported	female	not reported	Alive	Ductal and Lobular Neoplasms	TCGA-A8-A07W-01A	01263518-5f7c-49dc-8d7e-84b0c03a6a63	Primary Tumor	Illumina	Breast	03403807-a06f-4d79-ac2d-2d494d4fabee	5d1a5545-6934-41e5-b41b-8e0ee88e6ec6	TCGA-A8-A07W-01A-11R-A00Z-07	GRCh38.d1.vd1	TCGA-A8-A07W	TCGA-BRCA	RNA-Seq
66dd059a2e31470d70b4e743	fefb685b-91fc-4837-b612-73be3c4d941e.rna_seq.genomic.gdc_realn.bam	5691015412	li2g2uc/neoverse-pancancer	not hispanic or latino	female	white	Alive	Ductal and Lobular Neoplasms	TCGA-AN-A0FL-01A	baf1207d-7d1a-4cad-ba58-62c26be2415e	Primary Tumor	Illumina	Breast	299add94-3b97-41a6-9fd4-c572f88982d5	2f2d2e05-c6ea-4f29-8bed-040bd9c46911	TCGA-AN-A0FL-01A-11R-A034-07	GRCh38.d1.vd1	TCGA-AN-A0FL	TCGA-BRCA	RNA-Seq
66dd059a2e31470d70b4e745	74d50556-5de8-4eff-82e6-a3ad9c70020a.rna_seq.genomic.gdc_realn.bam	8110198983	li2g2uc/neoverse-pancancer	not reported	female	not reported	Alive	Ductal and Lobular Neoplasms	TCGA-A8-A08Z-01A	d7808cbc-4b8c-467b-b2c3-f48d05b9ecab	Primary Tumor	Illumina	Breast	1462b0a9-6467-4977-aea7-006ea3f5109e	5af3de3e-4376-41ab-ae28-4ea9a95dce2d	TCGA-A8-A08Z-01A-21R-A00Z-07	GRCh38.d1.vd1	TCGA-A8-A08Z	TCGA-BRCA	RNA-Seq
66dd059a2e31470d70b4e746	46cdbe65-5610-4903-9452-518fd6d5787d.rna_seq.genomic.gdc_realn.bam	13193829094	li2g2uc/neoverse-pancancer	not hispanic or latino	female	white	Dead	Ductal and Lobular Neoplasms	TCGA-BH-A1F0-01A	21ef1730-e5a7-47ce-b419-d000bb59ae15	Primary Tumor	Illumina	Breast	d31b476c-c047-4e5f-a0cb-eff1065f0121	f754aa5f-49c8-4e8b-a1fe-f370f807499a	TCGA-BH-A1F0-01A-11R-A137-07	GRCh38.d1.vd1	TCGA-BH-A1F0	TCGA-BRCA	RNA-Seq
66dd059a2e31470d70b4e74e	08429604-2dc7-4827-8ba5-80818aa45a51.rna_seq.genomic.gdc_realn.bam	8685419097	li2g2uc/neoverse-pancancer	not hispanic or latino	female	asian	Alive	Ductal and Lobular Neoplasms	TCGA-AC-A2FF-01A	3ca67cd0-81da-4f68-a9fa-f1a8c013c28d	Primary Tumor	Illumina	Breast	f99cbdbb-ae9c-4dc2-9b69-eeaa7798c2b8	62d4d442-98a0-4540-b22a-4acf1fbfc40b	TCGA-AC-A2FF-01A-11R-A17B-07	GRCh38.d1.vd1	TCGA-AC-A2FF	TCGA-BRCA	RNA-Seq
66dd059a2e31470d70b4e750	19afe60a-30a2-45f6-b4fb-de935154027c.rna_seq.genomic.gdc_realn.bam	5727893478	li2g2uc/neoverse-pancancer	hispanic or latino	female	white	Alive	Ductal and Lobular Neoplasms	TCGA-EW-A1OY-01A	53ff5893-7d5e-4bcb-be9c-665fa34b7824	Primary Tumor	Illumina	Breast	0c3f0857-32d7-4ef6-b303-6e452ee04516	22ebe36e-3c42-4ca0-a624-c4219074bab9	TCGA-EW-A1OY-01A-11R-A144-07	GRCh38.d1.vd1	TCGA-EW-A1OY	TCGA-BRCA	RNA-Seq
66dd059a2e31470d70b4e752	c8c213fe-4ab7-4671-81cb-fe09b11fcbe7.rna_seq.genomic.gdc_realn.bam	5454581390	li2g2uc/neoverse-pancancer	not hispanic or latino	female	black or african american	Alive	Basal Cell Neoplasms	TCGA-EW-A1OW-01A	f55dd73d-8c36-440b-84e5-9aae53107775	Primary Tumor	Illumina	Breast	21cc5775-0987-4088-b19c-86bf43f09bb2	9f55d963-2c1d-4886-980e-edff099babf5	TCGA-EW-A1OW-01A-21R-A144-07	GRCh38.d1.vd1	TCGA-EW-A1OW	TCGA-BRCA	RNA-Seq
66dd059a2e31470d70b4e761	8c22f448-940a-46f4-a192-f389d1931f0a.rna_seq.genomic.gdc_realn.bam	9344401809	li2g2uc/neoverse-pancancer	not hispanic or latino	female	white	Alive	Ductal and Lobular Neoplasms	TCGA-E9-A1NE-01A	3d676bba-154b-4d22-ab59-d4d4da051b94	Primary Tumor	Illumina	Breast	92691eb7-5df9-4da9-8bd0-c4f4de528bdc	0ca24149-4cc4-4ad1-b448-4cc33fef851e	TCGA-E9-A1NE-01A-21R-A14M-07	GRCh38.d1.vd1	TCGA-E9-A1NE	TCGA-BRCA	RNA-Seq
66dd059a2e31470d70b4e766	e4443a5a-144f-434e-b1e0-3139e1e5ed23.rna_seq.genomic.gdc_realn.bam	4761492535	li2g2uc/neoverse-pancancer	not hispanic or latino	female	white	Alive	Ductal and Lobular Neoplasms	TCGA-A7-A4SC-01A	ec0ab947-9341-4fff-bda4-fdfb9434d508	Primary Tumor	Illumina	Breast	84633979-56dd-4244-90bc-fa4652718880	da67ed79-947d-4f49-b1ee-b26b184693ca	TCGA-A7-A4SC-01A-12R-A266-07	GRCh38.d1.vd1	TCGA-A7-A4SC	TCGA-BRCA	RNA-Seq
66dd059a2e31470d70b4e76b	281a89c1-e817-49d4-afa1-2894c2747919.rna_seq.genomic.gdc_realn.bam	7885529914	li2g2uc/neoverse-pancancer	not hispanic or latino	female	white	Dead	Ductal and Lobular Neoplasms	TCGA-B6-A0IG-01A	34ab0cb8-bf19-4cbb-b4eb-3c45ee5aa60b	Primary Tumor	Illumina	Breast	463d3f12-16bb-456a-8fb1-f200c7996406	4c3d691c-fdf7-46e3-977e-68500c4ac358	TCGA-B6-A0IG-01A-11R-A034-07	GRCh38.d1.vd1	TCGA-B6-A0IG	TCGA-BRCA	RNA-Seq
66dd059a2e31470d70b4e76f	c54b98cc-521e-4790-b67d-9dcc20af8c76.rna_seq.genomic.gdc_realn.bam	10085000760	li2g2uc/neoverse-pancancer	not hispanic or latino	female	white	Alive	Ductal and Lobular Neoplasms	TCGA-A2-A1FW-01A	54883111-d475-4515-ba3f-fece8a71e79e	Primary Tumor	Illumina	Breast	2f1af8cf-ded3-45b6-88cd-2c154c66ab8c	0dfe13f0-e1f5-4f7e-95b5-e88f9d9e920a	TCGA-A2-A1FW-01A-11R-A13Q-07	GRCh38.d1.vd1	TCGA-A2-A1FW	TCGA-BRCA	RNA-Seq
66dd059a2e31470d70b4e772	a17d056c-59ee-4c93-9357-19d57f108144.rna_seq.genomic.gdc_realn.bam	7547260406	li2g2uc/neoverse-pancancer	not hispanic or latino	female	white	Dead	Ductal and Lobular Neoplasms	TCGA-BH-A18K-01A	50619f8c-10aa-464a-a227-90a7aa6ffd43	Primary Tumor	Illumina	Breast	78e00469-0dd6-490e-93f1-068b9a386839	db1c378a-1974-4b79-a027-928cba385e40	TCGA-BH-A18K-01A-11R-A12D-07	GRCh38.d1.vd1	TCGA-BH-A18K	TCGA-BRCA	RNA-Seq
66dd059a2e31470d70b4e77a	deb7967f-9339-4bb1-ae0b-81a72a472bba.rna_seq.genomic.gdc_realn.bam	4682256719	li2g2uc/neoverse-pancancer	not hispanic or latino	female	white	Alive	Ductal and Lobular Neoplasms	TCGA-BH-A18G-01A	747083ff-0703-431b-aad4-f2adff739516	Primary Tumor	Illumina	Breast	a8a7a335-8e21-4f24-b48b-8764caa21329	3b999df5-526b-4270-a29d-a627eb64c727	TCGA-BH-A18G-01A-11R-A12D-07	GRCh38.d1.vd1	TCGA-BH-A18G	TCGA-BRCA	RNA-Seq
66dd059a2e31470d70b4e77c	d1d3d623-2de6-4d6f-b2a3-a50758f46b64.rna_seq.genomic.gdc_realn.bam	10479739019	li2g2uc/neoverse-pancancer	not hispanic or latino	female	white	Alive	Ductal and Lobular Neoplasms	TCGA-AC-A2B8-01A	6e126b73-d3e8-4641-a128-306f3b313e40	Primary Tumor	Illumina	Breast	ed74a7e1-90de-4943-9ca2-e7f94a5540e4	fabfec99-220b-4a94-a8fe-01dfd71487f6	TCGA-AC-A2B8-01A-11R-A17B-07	GRCh38.d1.vd1	TCGA-AC-A2B8	TCGA-BRCA	RNA-Seq
66dd059a2e31470d70b4e783	ef54e4a6-4447-425f-be33-e428e5838daa.rna_seq.genomic.gdc_realn.bam	6220603965	li2g2uc/neoverse-pancancer	not hispanic or latino	female	white	Alive	Ductal and Lobular Neoplasms	TCGA-E2-A10F-01A	8e159b50-8136-42d4-b9c7-d579a74e4931	Primary Tumor	Illumina	Breast	05918561-a713-464b-9b5c-4f7c9258a827	2666d91b-06ca-4987-84a1-4002befc4d8a	TCGA-E2-A10F-01A-11R-A10J-07	GRCh38.d1.vd1	TCGA-E2-A10F	TCGA-BRCA	RNA-Seq
66dd059a2e31470d70b4e787	e558015e-969b-4354-9bc9-219a60092734.rna_seq.genomic.gdc_realn.bam	8255460063	li2g2uc/neoverse-pancancer	not hispanic or latino	female	black or african american	Alive	Ductal and Lobular Neoplasms	TCGA-A2-A25B-01A	eadf8482-e60e-4307-adb7-d5c3b9fa6cae	Primary Tumor	Illumina	Breast	3fc1c7a8-e5ad-4a4e-89ab-ddf12aa11a3b	2c619641-7849-4837-ab92-0da80342b3e9	TCGA-A2-A25B-01A-11R-A169-07	GRCh38.d1.vd1	TCGA-A2-A25B	TCGA-BRCA	RNA-Seq
66dd059a2e31470d70b4e793	e843a939-f1a2-4e98-87b5-69abef893a51.rna_seq.genomic.gdc_realn.bam	10324048802	li2g2uc/neoverse-pancancer	not hispanic or latino	female	white	Dead	Ductal and Lobular Neoplasms	TCGA-A7-A13E-01B	8c7e74e0-71ef-49b8-9217-94b8ef740ef9	Primary Tumor	Illumina	Breast	ca9882fa-7f02-4277-9786-b9394f451f7b	c0495a7e-f518-469d-b716-3b431581fd7f	TCGA-A7-A13E-01B-06R-A277-07	GRCh38.d1.vd1	TCGA-A7-A13E	TCGA-BRCA	RNA-Seq
66dd059a2e31470d70b4e795	bf121f27-c765-4f64-8a9f-73c30427217b.rna_seq.genomic.gdc_realn.bam	3258644146	li2g2uc/neoverse-pancancer	not hispanic or latino	female	black or african american	Dead	Ductal and Lobular Neoplasms	TCGA-UU-A93S-01A	45013972-2dfd-4f82-a076-e3e4af1b43b8	Primary Tumor	Illumina	Breast	24ef9702-a1e5-4276-abb2-87088861d471	0692591c-b717-4d4e-b3ce-ea1620eb127e	TCGA-UU-A93S-01A-21R-A41B-07	GRCh38.d1.vd1	TCGA-UU-A93S	TCGA-BRCA	RNA-Seq
66dd059a2e31470d70b4e798	eecb45f4-ea57-4aea-814e-9895d42034e9.rna_seq.genomic.gdc_realn.bam	6756096818	li2g2uc/neoverse-pancancer	not hispanic or latino	female	white	Alive	Ductal and Lobular Neoplasms	TCGA-AN-A03Y-01A	a991644b-3ee6-4cda-acf0-e37de48a49fc	Primary Tumor	Illumina	Breast	7509b7dc-18cc-4430-ad93-fa598fc97330	95c533d3-798c-4aca-8f38-dc4825f254b5	TCGA-AN-A03Y-01A-21R-A00Z-07	GRCh38.d1.vd1	TCGA-AN-A03Y	TCGA-BRCA	RNA-Seq
66dd059a2e31470d70b4e7c4	535047b2-35b4-4e31-8761-f38cf1f57441.rna_seq.genomic.gdc_realn.bam	3121290525	li2g2uc/neoverse-pancancer	not hispanic or latino	female	black or african american	Alive	Ductal and Lobular Neoplasms	TCGA-GM-A2DO-01A	5fd37868-4762-4109-9dcf-6fdbab5b645d	Primary Tumor	Illumina	Breast	9827d98e-4e2e-44cb-b0a5-f51b74ec0675	b0763e0d-56a7-4953-ad36-c3b218c059b3	TCGA-GM-A2DO-01A-11R-A18M-07	GRCh38.d1.vd1	TCGA-GM-A2DO	TCGA-BRCA	RNA-Seq
66dd059a2e31470d70b4e7c9	32c15b29-da14-4eb5-8c86-39efc94319df.rna_seq.genomic.gdc_realn.bam	9673068940	li2g2uc/neoverse-pancancer	not hispanic or latino	female	white	Alive	Ductal and Lobular Neoplasms	TCGA-B6-A40C-01A	fd0b1b8b-1a76-480a-b61c-d176e4e02c6b	Primary Tumor	Illumina	Breast	e04bddbb-224b-4c6c-a8c8-88fd42a52ac5	e852c16b-cd36-4551-8cc5-8b59719ca987	TCGA-B6-A40C-01A-11R-A239-07	GRCh38.d1.vd1	TCGA-B6-A40C	TCGA-BRCA	RNA-Seq
66dd059a2e31470d70b4e7cb	a78e7939-a1ea-4b9d-ae55-3c1dc985bbd8.rna_seq.genomic.gdc_realn.bam	8807490100	li2g2uc/neoverse-pancancer	not hispanic or latino	female	black or african american	Alive	Ductal and Lobular Neoplasms	TCGA-A2-A25E-01A	ba89cb4f-cd63-47b1-9550-76fdaff89f2e	Primary Tumor	Illumina	Breast	7265c93b-7138-4bc8-bc9c-22ce1abf0ef2	8da9c00e-1ec3-4657-9511-a2a00b8961cb	TCGA-A2-A25E-01A-11R-A169-07	GRCh38.d1.vd1	TCGA-A2-A25E	TCGA-BRCA	RNA-Seq
66dd059a2e31470d70b4e7d0	59c3ac05-7a99-4817-ae14-1584f2b7bf36.rna_seq.genomic.gdc_realn.bam	8667152110	li2g2uc/neoverse-pancancer	not hispanic or latino	female	white	Dead	Ductal and Lobular Neoplasms	TCGA-E2-A1B4-01A	dbb2da92-99dd-400c-bc05-e87d7273656c	Primary Tumor	Illumina	Breast	2d51ae30-4c8a-4c99-b216-fc4fbda0fbb6	0edb299d-861a-4141-9d5c-132d8c970547	TCGA-E2-A1B4-01A-11R-A12P-07	GRCh38.d1.vd1	TCGA-E2-A1B4	TCGA-BRCA	RNA-Seq
66dd059a2e31470d70b4e7e2	e0527b4b-de23-4b9f-8871-13f64f6976cd.rna_seq.genomic.gdc_realn.bam	6812504483	li2g2uc/neoverse-pancancer	not hispanic or latino	female	not reported	Alive	Ductal and Lobular Neoplasms	TCGA-A1-A0SP-01A	a9bb8159-32f0-454c-a946-b3286a52b9d5	Primary Tumor	Illumina	Breast	f091d050-4847-4d4d-b94c-1efacecdef6b	c0c04ba3-7fdf-47f3-8750-a487639a76df	TCGA-A1-A0SP-01A-11R-A084-07	GRCh38.d1.vd1	TCGA-A1-A0SP	TCGA-BRCA	RNA-Seq
66dd059a2e31470d70b4e7e8	240a1e61-5188-4249-b6dd-d6e0d7935d8d.rna_seq.genomic.gdc_realn.bam	17453542261	li2g2uc/neoverse-pancancer	not hispanic or latino	female	white	Alive	Ductal and Lobular Neoplasms	TCGA-A7-A13G-01A	6cd9baf5-bbe0-4c1e-a87f-c53b3af22890	Primary Tumor	Illumina	Breast	ac567288-88cc-4a65-937e-086655c038df	6a1c2fdb-18ce-40ec-af79-191b489f39a7	TCGA-A7-A13G-01A-11R-A13Q-07	GRCh38.d1.vd1	TCGA-A7-A13G	TCGA-BRCA	RNA-Seq
66dd059a2e31470d70b4e7f6	fac3e41a-3b98-4293-855f-d23cb01522d0.rna_seq.genomic.gdc_realn.bam	7323252793	li2g2uc/neoverse-pancancer	not reported	female	not reported	Alive	Ductal and Lobular Neoplasms	TCGA-OK-A5Q2-01A	cd7fb75e-1c2e-4201-86d3-b3ba21f476bf	Primary Tumor	Illumina	Breast	b835c127-4f06-4870-a0a4-7f95be0260a4	5b55c210-049a-4835-ac3b-bba70c72973b	TCGA-OK-A5Q2-01A-11R-A27Q-07	GRCh38.d1.vd1	TCGA-OK-A5Q2	TCGA-BRCA	RNA-Seq
66dd059a2e31470d70b4e803	fd71e0e9-e77a-465b-b118-b1f9665d5797.rna_seq.genomic.gdc_realn.bam	6685073461	li2g2uc/neoverse-pancancer	not hispanic or latino	female	white	Alive	Ductal and Lobular Neoplasms	TCGA-AR-A5QM-01A	9c895825-d6f6-4d14-a662-23212200f6e5	Primary Tumor	Illumina	Breast	6bbb74ed-93be-4cbe-a854-4ea6aaec0615	cec6ad5e-a8d3-43cd-8a74-2199899f2422	TCGA-AR-A5QM-01A-11R-A27Q-07	GRCh38.d1.vd1	TCGA-AR-A5QM	TCGA-BRCA	RNA-Seq
66dd059a2e31470d70b4e805	774f5688-bad0-4a78-b26a-7aceb353e603.rna_seq.genomic.gdc_realn.bam	5723259468	li2g2uc/neoverse-pancancer	not reported	female	not reported	Alive	Ductal and Lobular Neoplasms	TCGA-A8-A07Z-01A	a272171b-44f5-47a5-89be-7520413c01ad	Primary Tumor	Illumina	Breast	a88a7f5b-09bc-43ec-ad0c-1a094d022f90	74fcf73e-30a7-446d-9066-07d2e29ac78f	TCGA-A8-A07Z-01A-11R-A00Z-07	GRCh38.d1.vd1	TCGA-A8-A07Z	TCGA-BRCA	RNA-Seq
66dd059a2e31470d70b4e80d	1a112735-ff30-4c94-953f-444ccad2afe2.rna_seq.genomic.gdc_realn.bam	7839276939	li2g2uc/neoverse-pancancer	not hispanic or latino	female	white	Dead	Ductal and Lobular Neoplasms	TCGA-B6-A0RP-01A	451e1a67-47e6-4738-99d7-fb7771ef61a3	Primary Tumor	Illumina	Breast	a77173cb-3e81-4957-a76f-18824d5e06dd	6f261668-4373-4bf7-940b-38acf79b97b5	TCGA-B6-A0RP-01A-21R-A084-07	GRCh38.d1.vd1	TCGA-B6-A0RP	TCGA-BRCA	RNA-Seq
66dd059a2e31470d70b4e812	1008e8d8-a93c-4779-80b6-1272322e7c52.rna_seq.genomic.gdc_realn.bam	5177039661	li2g2uc/neoverse-pancancer	not hispanic or latino	female	asian	Alive	Ductal and Lobular Neoplasms	TCGA-C8-A137-01A	03ab1e9f-4918-404d-b178-3a4fd929c5e8	Primary Tumor	Illumina	Breast	2c829af4-a6a7-48b1-9e48-a88be0564752	69f11430-f6f2-46bd-ba02-f09cec02e168	TCGA-C8-A137-01A-11R-A115-07	GRCh38.d1.vd1	TCGA-C8-A137	TCGA-BRCA	RNA-Seq
66dd059a2e31470d70b4e817	8408e231-e0d2-4650-b269-9a7f7ff4a597.rna_seq.genomic.gdc_realn.bam	8424729069	li2g2uc/neoverse-pancancer	not hispanic or latino	female	white	Alive	Ductal and Lobular Neoplasms	TCGA-A2-A0EP-01A	670f5022-5066-48f1-8472-5670129a1e0f	Primary Tumor	Illumina	Breast	b1dbf4a7-16f8-49bc-a89f-aeac729e3c3c	153d5e35-20a4-40f8-901a-d7208fa2d3d8	TCGA-A2-A0EP-01A-52R-A22U-07	GRCh38.d1.vd1	TCGA-A2-A0EP	TCGA-BRCA	RNA-Seq
66dd059a2e31470d70b4e819	97ec0a19-d386-48fc-842c-78488b0d41f3.rna_seq.genomic.gdc_realn.bam	8344124450	li2g2uc/neoverse-pancancer	not hispanic or latino	female	white	Alive	Ductal and Lobular Neoplasms	TCGA-E2-A3DX-01A	31427699-e27a-4035-8925-6d8d6900d097	Primary Tumor	Illumina	Breast	2424c058-78c6-41dd-86e9-efcd61b72add	796df715-916f-46e4-9da1-e19c94958e07	TCGA-E2-A3DX-01A-21R-A213-07	GRCh38.d1.vd1	TCGA-E2-A3DX	TCGA-BRCA	RNA-Seq
66dd059a2e31470d70b4e81a	4d4d40f2-1f96-4d31-81aa-d44b17a217ed.rna_seq.genomic.gdc_realn.bam	7007002472	li2g2uc/neoverse-pancancer	not hispanic or latino	female	white	Alive	Ductal and Lobular Neoplasms	TCGA-AR-A1AY-01A	5fd9552a-c742-4388-940d-295d1107ae00	Primary Tumor	Illumina	Breast	49c4166c-701a-4f53-8968-99aec3347214	81fc993e-8f5a-4b3b-bea3-4c4c2f5e4ef2	TCGA-AR-A1AY-01A-21R-A12P-07	GRCh38.d1.vd1	TCGA-AR-A1AY	TCGA-BRCA	RNA-Seq
66dd059a2e31470d70b4e81b	96a45a70-d4b5-4090-b603-73b7379679d6.rna_seq.genomic.gdc_realn.bam	7622397596	li2g2uc/neoverse-pancancer	not hispanic or latino	female	white	Alive	Ductal and Lobular Neoplasms	TCGA-AC-A2QI-01A	c57835be-77ab-4cf5-9b23-62c11a7b2eaf	Primary Tumor	Illumina	Breast	d620baa1-c329-46c6-a56a-dc08dfa23470	08f10bb1-6dd4-4f36-86a3-1801f9762187	TCGA-AC-A2QI-01A-12R-A19W-07	GRCh38.d1.vd1	TCGA-AC-A2QI	TCGA-BRCA	RNA-Seq
66dd059a2e31470d70b4e82f	8f8c9d55-303c-4099-8038-458e3e96ad4e.rna_seq.genomic.gdc_realn.bam	5137125520	li2g2uc/neoverse-pancancer	not reported	female	white	Alive	Ductal and Lobular Neoplasms	TCGA-BH-A0DP-01A	14267783-5624-4fe5-ba81-9d67f1017474	Primary Tumor	Illumina	Breast	72967b75-a711-425a-819d-dd673c5edc44	ffb838b0-db61-4dc9-aadc-41562f677f54	TCGA-BH-A0DP-01A-21R-A056-07	GRCh38.d1.vd1	TCGA-BH-A0DP	TCGA-BRCA	RNA-Seq
66dd059a2e31470d70b4e834	7e6ed4fc-b4bf-46c7-9f31-24a0c32c039e.rna_seq.genomic.gdc_realn.bam	8774016659	li2g2uc/neoverse-pancancer	not hispanic or latino	female	white	Alive	Ductal and Lobular Neoplasms	TCGA-D8-A1X6-01A	42e47f3a-dff7-41e4-8f84-146d97e8ab72	Primary Tumor	Illumina	Breast	ac361cbe-2302-4115-8c0f-40845c0ccec9	63963cdd-909a-47d8-bae5-965aa9d1cb99	TCGA-D8-A1X6-01A-11R-A14M-07	GRCh38.d1.vd1	TCGA-D8-A1X6	TCGA-BRCA	RNA-Seq
66dd059a2e31470d70b4e837	5991af25-0b64-43d2-867a-6b9713b17af9.rna_seq.genomic.gdc_realn.bam	5991517742	li2g2uc/neoverse-pancancer	not hispanic or latino	female	white	Dead	Ductal and Lobular Neoplasms	TCGA-A7-A13E-01A	8c7e74e0-71ef-49b8-9217-94b8ef740ef9	Primary Tumor	Illumina	Breast	b7f491a9-eddf-43b1-9baf-862db2d50383	8a790c78-8ad4-4e0b-9728-0e24cadc1f98	TCGA-A7-A13E-01A-11R-A12P-07	GRCh38.d1.vd1	TCGA-A7-A13E	TCGA-BRCA	RNA-Seq
66dd059a2e31470d70b4e83d	c024ea4d-8f0e-4fba-b793-5d2e767744db.rna_seq.genomic.gdc_realn.bam	7547469531	li2g2uc/neoverse-pancancer	not reported	female	not reported	Alive	Ductal and Lobular Neoplasms	TCGA-HN-A2NL-01A	124b693c-77dc-4fa8-b703-54e8b5054a92	Primary Tumor	Illumina	Breast	6593576c-a4a8-4284-8591-321f980f2e58	daec3a82-e1f5-4d6f-87dd-90853e48bf29	TCGA-HN-A2NL-01A-11R-A18M-07	GRCh38.d1.vd1	TCGA-HN-A2NL	TCGA-BRCA	RNA-Seq
66dd059a2e31470d70b4e83e	39eaa466-f50c-402e-b127-b6b016d0480d.rna_seq.genomic.gdc_realn.bam	6285755863	li2g2uc/neoverse-pancancer	not reported	female	not reported	Alive	Ductal and Lobular Neoplasms	TCGA-A8-A075-01A	7861a5f2-8910-4bcb-9c34-f79c5acd6e21	Primary Tumor	Illumina	Breast	1ccf908a-7620-4af8-b83f-0e287f3655c5	d3263082-946d-4420-8a63-8d67eeee09c5	TCGA-A8-A075-01A-11R-A084-07	GRCh38.d1.vd1	TCGA-A8-A075	TCGA-BRCA	RNA-Seq
66dd059a2e31470d70b4e84a	e22c6b51-c27e-468f-883c-f71918330eb0.rna_seq.genomic.gdc_realn.bam	8153476254	li2g2uc/neoverse-pancancer	not hispanic or latino	female	black or african american	Alive	Ductal and Lobular Neoplasms	TCGA-AC-A6NO-01A	8d9b50d1-139b-4447-ae9c-e54764d9e2a7	Primary Tumor	Illumina	Breast	5055b564-b80d-4003-b1c1-3fe080c99fc1	7091b5bc-e61d-464d-8931-58d9dbec8cd5	TCGA-AC-A6NO-01A-12R-A33J-07	GRCh38.d1.vd1	TCGA-AC-A6NO	TCGA-BRCA	RNA-Seq
66dd059a2e31470d70b4e84e	c5d73777-b7f3-4107-9efc-afde92f70469.rna_seq.genomic.gdc_realn.bam	5590032117	li2g2uc/neoverse-pancancer	not hispanic or latino	female	black or african american	Alive	Ductal and Lobular Neoplasms	TCGA-LL-A7T0-01A	d8f8064f-02ef-4fed-942b-714cbe5e8455	Primary Tumor	Illumina	Breast	67e967d6-be17-4fe1-a1fb-197655fad18d	8b7229cb-2578-4a81-8463-407df893b47c	TCGA-LL-A7T0-01A-31R-A352-07	GRCh38.d1.vd1	TCGA-LL-A7T0	TCGA-BRCA	RNA-Seq
66dd059a2e31470d70b4e850	17dfa221-f092-45ed-a2e4-5798ddfc0ce9.rna_seq.genomic.gdc_realn.bam	7691066873	li2g2uc/neoverse-pancancer	not hispanic or latino	female	white	Dead	Ductal and Lobular Neoplasms	TCGA-B6-A0RS-01A	9416ff9b-6f29-4554-b04d-b537a3ae3969	Primary Tumor	Illumina	Breast	be1f09ae-deec-45d7-8504-fea3f6e7feb4	7c44fbbe-00db-4ad7-86a9-61b5968d1a00	TCGA-B6-A0RS-01A-11R-A084-07	GRCh38.d1.vd1	TCGA-B6-A0RS	TCGA-BRCA	RNA-Seq
66dd059a2e31470d70b4e851	fd2f42a3-d79c-466b-98c2-5f4d0a4a64e9.rna_seq.genomic.gdc_realn.bam	9210608078	li2g2uc/neoverse-pancancer	not reported	female	not reported	Alive	Ductal and Lobular Neoplasms	TCGA-A8-A0AB-01A	22eaba28-be67-4730-9846-860bc1fca29a	Primary Tumor	Illumina	Breast	83fe3d7b-6905-49ea-bbc8-ea9c468004f6	860baf5b-abcf-4014-8b4b-d0a4b0d15c51	TCGA-A8-A0AB-01A-11R-A034-07	GRCh38.d1.vd1	TCGA-A8-A0AB	TCGA-BRCA	RNA-Seq
66dd059a2e31470d70b4e85e	5dc7afc5-90d0-4286-a6f9-c2548f930e35.rna_seq.genomic.gdc_realn.bam	7300686666	li2g2uc/neoverse-pancancer	not reported	female	not reported	Alive	Ductal and Lobular Neoplasms	TCGA-A8-A07P-01A	8cccf160-93e9-48a5-9b8b-54aa50153142	Primary Tumor	Illumina	Breast	dad4f72e-cb2c-4015-af6a-53ad0ae45f12	b16578d4-4d04-430d-8f9c-168ec0288cf1	TCGA-A8-A07P-01A-11R-A00Z-07	GRCh38.d1.vd1	TCGA-A8-A07P	TCGA-BRCA	RNA-Seq
66dd059a2e31470d70b4e863	f266f0c7-53aa-43bc-bbef-b9af0054391f.rna_seq.genomic.gdc_realn.bam	4621343879	li2g2uc/neoverse-pancancer	hispanic or latino	female	white	Alive	Ductal and Lobular Neoplasms	TCGA-EW-A1P1-01A	f2e28af9-c40e-41c4-9e82-205cca38f26a	Primary Tumor	Illumina	Breast	8a430d45-6511-4900-954e-fd01106d0f22	652c3b39-d1cb-42e8-98e1-2acb0011bd50	TCGA-EW-A1P1-01A-31R-A14D-07	GRCh38.d1.vd1	TCGA-EW-A1P1	TCGA-BRCA	RNA-Seq
66dd059a2e31470d70b4e867	02a50d1b-ff62-4936-a0ce-ac0e22a5b41c.rna_seq.genomic.gdc_realn.bam	9164172489	li2g2uc/neoverse-pancancer	not hispanic or latino	female	black or african american	Alive	Ductal and Lobular Neoplasms	TCGA-E2-A1LG-01A	ef4cbd38-bc79-4d60-a715-647edd2ebe9e	Primary Tumor	Illumina	Breast	94d92cd8-21cf-495d-b4fe-8f8c6067fe9e	b462982a-4dd0-425e-bce3-0eb8f5527264	TCGA-E2-A1LG-01A-21R-A14M-07	GRCh38.d1.vd1	TCGA-E2-A1LG	TCGA-BRCA	RNA-Seq
66dd059a2e31470d70b4e86c	b773c30d-f37b-4aee-8330-a159d42d3019.rna_seq.genomic.gdc_realn.bam	8130981115	li2g2uc/neoverse-pancancer	not reported	female	not reported	Alive	Ductal and Lobular Neoplasms	TCGA-A8-A07G-01A	8cf8b620-7ab6-4b6e-84bc-ff5a83f381fa	Primary Tumor	Illumina	Breast	aad6a297-72fe-4483-8c81-b7bef2522437	32ed93a7-250a-4fd4-81a8-6d94a6bc9f33	TCGA-A8-A07G-01A-11R-A034-07	GRCh38.d1.vd1	TCGA-A8-A07G	TCGA-BRCA	RNA-Seq
66dd059a2e31470d70b4e870	2100a159-27a6-47f2-a2f2-58f5343e88b0.rna_seq.genomic.gdc_realn.bam	7086459192	li2g2uc/neoverse-pancancer	not hispanic or latino	female	white	Alive	Ductal and Lobular Neoplasms	TCGA-A2-A0T0-01A	95c53f69-0f05-4348-822a-571f3d757001	Primary Tumor	Illumina	Breast	7e073ecd-452a-4cba-9dfd-8601f3245721	e240d339-c042-42dc-b97a-d1effcac44b7	TCGA-A2-A0T0-01A-22R-A084-07	GRCh38.d1.vd1	TCGA-A2-A0T0	TCGA-BRCA	RNA-Seq
66dd059a2e31470d70b4e872	f383e1a0-2847-49e0-bede-abe5ce5147ce.rna_seq.genomic.gdc_realn.bam	5794839899	li2g2uc/neoverse-pancancer	not hispanic or latino	female	white	Alive	Ductal and Lobular Neoplasms	TCGA-B6-A1KF-01A	f30eb65f-fb44-4062-ac39-a38d072f655f	Primary Tumor	Illumina	Breast	e7d1fcd1-eb2a-4b6d-b5bd-6a0a6e4bec66	11678ad0-81ae-4420-8976-52f99c5d7d5d	TCGA-B6-A1KF-01A-11R-A13Q-07	GRCh38.d1.vd1	TCGA-B6-A1KF	TCGA-BRCA	RNA-Seq
66dd059a2e31470d70b4e875	a854c368-6e81-4ade-9ea9-afbee1c4c448.rna_seq.genomic.gdc_realn.bam	5610566891	li2g2uc/neoverse-pancancer	not hispanic or latino	female	white	Alive	Ductal and Lobular Neoplasms	TCGA-AO-A0JI-01A	e17c565c-9857-4df3-a352-903b53093c85	Primary Tumor	Illumina	Breast	fb0cd718-5300-4447-9740-a63308f65d92	630613d2-682f-4a1a-b1fa-95320fb9a9b7	TCGA-AO-A0JI-01A-21R-A056-07	GRCh38.d1.vd1	TCGA-AO-A0JI	TCGA-BRCA	RNA-Seq
66dd059a2e31470d70b4e878	54aca121-5b70-4833-84ac-c7506a57bd02.rna_seq.genomic.gdc_realn.bam	5231068062	li2g2uc/neoverse-pancancer	not hispanic or latino	female	white	Dead	Ductal and Lobular Neoplasms	TCGA-B6-A0X4-01A	4e42fdc5-2a8b-49e9-87ef-6db7a6692d08	Primary Tumor	Illumina	Breast	3d3d2beb-8c6f-45d0-bde3-12a68dbd5317	45c3bd72-d260-4663-9091-5058e58f352d	TCGA-B6-A0X4-01A-11R-A109-07	GRCh38.d1.vd1	TCGA-B6-A0X4	TCGA-BRCA	RNA-Seq
66dd059a2e31470d70b4e87e	bf67d13e-231c-4cb7-8381-fb19c4fe90ed.rna_seq.genomic.gdc_realn.bam	7160410440	li2g2uc/neoverse-pancancer	not hispanic or latino	female	white	Alive	Ductal and Lobular Neoplasms	TCGA-LD-A7W6-01A	0b0f9938-ce1e-4814-8821-0132d137eb9e	Primary Tumor	Illumina	Breast	da8e08c7-6006-4e66-ae0f-7047177ca02a	cb914f76-be58-463e-b9df-c7cb2811bd3c	TCGA-LD-A7W6-01A-81R-A352-07	GRCh38.d1.vd1	TCGA-LD-A7W6	TCGA-BRCA	RNA-Seq
66dd059a2e31470d70b4e887	75f8fbbb-2015-47cb-94f1-eb88cdfaeae6.rna_seq.genomic.gdc_realn.bam	6702550835	li2g2uc/neoverse-pancancer	not reported	female	white	Alive	Ductal and Lobular Neoplasms	TCGA-BH-A0BA-01A	49dc3e68-6206-4f16-969f-a758cc7be8ed	Primary Tumor	Illumina	Breast	651d6ca6-8e1c-4c5a-b7f4-1af98b415561	992d3519-cd51-4f48-880c-81fef52be1bf	TCGA-BH-A0BA-01A-11R-A056-07	GRCh38.d1.vd1	TCGA-BH-A0BA	TCGA-BRCA	RNA-Seq
66dd059a2e31470d70b4e892	c33e4a5e-f54e-48e0-bcbf-4e019e63a352.rna_seq.genomic.gdc_realn.bam	5260826870	li2g2uc/neoverse-pancancer	not hispanic or latino	male	white	Alive	Ductal and Lobular Neoplasms	TCGA-AO-A1KQ-01A	d2219a3f-4c55-4dee-9b08-c6f330dd1acf	Primary Tumor	Illumina	Breast	204a78d9-67aa-4e49-b285-bbb25c6ed142	82df814f-5c83-413f-99f5-153aed79161c	TCGA-AO-A1KQ-01A-11R-A13Q-07	GRCh38.d1.vd1	TCGA-AO-A1KQ	TCGA-BRCA	RNA-Seq
66dd059a2e31470d70b4e89e	b707621f-1f89-4058-be18-33020b9ebec3.rna_seq.genomic.gdc_realn.bam	8369325338	li2g2uc/neoverse-pancancer	not hispanic or latino	female	white	Alive	Ductal and Lobular Neoplasms	TCGA-AN-A0FW-01A	e112b452-8850-4353-bfed-0dbdc243290b	Primary Tumor	Illumina	Breast	34b7764e-748a-415c-84b5-c45d0932e642	a4910543-8bfd-4cd9-9eab-cf16aead9537	TCGA-AN-A0FW-01A-11R-A034-07	GRCh38.d1.vd1	TCGA-AN-A0FW	TCGA-BRCA	RNA-Seq
66dd059a2e31470d70b4e89f	0f3b932e-de72-483f-9ef6-74ae972637bd.rna_seq.genomic.gdc_realn.bam	6696907335	li2g2uc/neoverse-pancancer	not hispanic or latino	female	white	Alive	Ductal and Lobular Neoplasms	TCGA-A2-A0EY-01A	d67cd793-2931-429a-9084-2f3c4c8be7ad	Primary Tumor	Illumina	Breast	4f1ffb0e-b2f8-42ae-86cb-bbd3405014f6	2a3e4dbb-aaff-4b14-bbed-f2d7cf0f8fa3	TCGA-A2-A0EY-01A-11R-A034-07	GRCh38.d1.vd1	TCGA-A2-A0EY	TCGA-BRCA	RNA-Seq
66dd059a2e31470d70b4e8a5	9d025af7-ba40-4329-9308-d039aaad900b.rna_seq.genomic.gdc_realn.bam	4439715698	li2g2uc/neoverse-pancancer	not reported	female	not reported	Alive	Ductal and Lobular Neoplasms	TCGA-A8-A09T-01A	0adf59c6-581a-475d-a2f4-40aa40060b5b	Primary Tumor	Illumina	Breast	c14f7362-25c3-4e1a-acd7-871bb22ea8a3	8df411bb-1d82-4470-84ff-e2d335698d42	TCGA-A8-A09T-01A-11R-A00Z-07	GRCh38.d1.vd1	TCGA-A8-A09T	TCGA-BRCA	RNA-Seq
66dd059a2e31470d70b4e8a6	cd23ba96-cc18-428d-ae3d-67a7a2dd3c91.rna_seq.genomic.gdc_realn.bam	8555543996	li2g2uc/neoverse-pancancer	not hispanic or latino	female	white	Alive	Ductal and Lobular Neoplasms	TCGA-AQ-A04J-01A	9938ce5c-e74e-446e-a932-f096f85cc3b1	Primary Tumor	Illumina	Breast	97168a1f-abf8-414b-af10-b63f5daa7023	09d6f42c-5e9f-4adc-bd8c-e5dca597fc01	TCGA-AQ-A04J-01A-02R-A034-07	GRCh38.d1.vd1	TCGA-AQ-A04J	TCGA-BRCA	RNA-Seq
66dd059a2e31470d70b4e8ae	1dd10557-4e50-4af0-87c6-b4b3f6fa3a15.rna_seq.genomic.gdc_realn.bam	9877029678	li2g2uc/neoverse-pancancer	not reported	female	not reported	Alive	Ductal and Lobular Neoplasms	TCGA-A8-A097-01A	dcfd0b1d-5707-44a6-b225-5e8f7cea5ca1	Primary Tumor	Illumina	Breast	1873a785-0f15-40ef-a7c9-1799ab482338	8deb20df-b01a-40d8-a398-5dbb14786792	TCGA-A8-A097-01A-11R-A034-07	GRCh38.d1.vd1	TCGA-A8-A097	TCGA-BRCA	RNA-Seq
66dd059a2e31470d70b4e8b3	3a264c56-869b-4572-89d5-12894386a0de.rna_seq.genomic.gdc_realn.bam	7657791270	li2g2uc/neoverse-pancancer	not hispanic or latino	female	white	Alive	Ductal and Lobular Neoplasms	TCGA-AC-A3QP-01A	6f4c8d30-47fb-47df-9eb7-4e5881e3711e	Primary Tumor	Illumina	Breast	4545ed8f-a83b-4049-9504-ba673ecd6d1d	a14e7e3d-0593-4d69-b17b-e79dfb065a0f	TCGA-AC-A3QP-01A-11R-A22U-07	GRCh38.d1.vd1	TCGA-AC-A3QP	TCGA-BRCA	RNA-Seq
66dd059a2e31470d70b4e8b4	e869b178-9abe-44ca-ae6b-a6caae1834fb.rna_seq.genomic.gdc_realn.bam	9629768428	li2g2uc/neoverse-pancancer	not hispanic or latino	female	white	Dead	Ductal and Lobular Neoplasms	TCGA-BH-A18R-01A	f6e1ec78-5ad9-4879-9b7e-262d17b166ad	Primary Tumor	Illumina	Breast	b05828bc-eb75-4220-9972-6c6d62fa5303	518be2c7-fba5-47b1-8c8b-fef812fa74a4	TCGA-BH-A18R-01A-11R-A12D-07	GRCh38.d1.vd1	TCGA-BH-A18R	TCGA-BRCA	RNA-Seq
66dd059a2e31470d70b4e8c2	1fc52882-bc89-4a45-a96e-5e051420c513.rna_seq.genomic.gdc_realn.bam	5453511486	li2g2uc/neoverse-pancancer	not reported	female	white	Alive	Ductal and Lobular Neoplasms	TCGA-BH-A0RX-01A	e828455d-4680-41b2-8a1c-1582e3790d62	Primary Tumor	Illumina	Breast	5c911cb7-4e7b-4ffd-bd2b-4498ee7b0e88	b9c728ca-9ff2-4aa4-bd9d-6cb69a8d7e2c	TCGA-BH-A0RX-01A-21R-A084-07	GRCh38.d1.vd1	TCGA-BH-A0RX	TCGA-BRCA	RNA-Seq
66dd059a2e31470d70b4e8df	4152a167-7b5f-4415-81f8-b22732cc6ef7.rna_seq.genomic.gdc_realn.bam	5851457178	li2g2uc/neoverse-pancancer	not hispanic or latino	female	white	Alive	Ductal and Lobular Neoplasms	TCGA-B6-A0RU-01A	6956473b-92e5-4069-a26b-b48e280e76f2	Primary Tumor	Illumina	Breast	7abad802-817a-4d95-b022-f21cc4b1d9bc	c94232f8-2e37-46d0-b12a-b8e920e659d9	TCGA-B6-A0RU-01A-11R-A084-07	GRCh38.d1.vd1	TCGA-B6-A0RU	TCGA-BRCA	RNA-Seq
66dd059a2e31470d70b4e8e1	23b39087-8003-4e5b-a1f8-b50b0919bcca.rna_seq.genomic.gdc_realn.bam	6794025942	li2g2uc/neoverse-pancancer	hispanic or latino	female	white	Alive	Ductal and Lobular Neoplasms	TCGA-AR-A1AN-01A	43029932-feb0-4658-97fa-645c1e775009	Primary Tumor	Illumina	Breast	9046caf3-bbfe-4554-b9d2-11b333ad7704	2dd17e3a-3034-4bb9-8a79-d0c89fa9ae21	TCGA-AR-A1AN-01A-11R-A12P-07	GRCh38.d1.vd1	TCGA-AR-A1AN	TCGA-BRCA	RNA-Seq
66dd059a2e31470d70b4e8e3	9935bf3a-de25-401c-bf1b-5225a62b24f7.rna_seq.genomic.gdc_realn.bam	5270804062	li2g2uc/neoverse-pancancer	not reported	female	white	Alive	Ductal and Lobular Neoplasms	TCGA-BH-A0GZ-01A	27dfb9d4-3a2c-44bc-9acf-8f638d3f3004	Primary Tumor	Illumina	Breast	8ffcb765-094c-4623-b172-ea8400965f00	1142b1cf-ebf3-485b-aae2-dcf4d8793212	TCGA-BH-A0GZ-01A-11R-A056-07	GRCh38.d1.vd1	TCGA-BH-A0GZ	TCGA-BRCA	RNA-Seq
66dd059a2e31470d70b4e8e5	cbf0063b-68e5-42ee-9292-dfbf918a7b08.rna_seq.genomic.gdc_realn.bam	8105619572	li2g2uc/neoverse-pancancer	not hispanic or latino	female	white	Dead	Ductal and Lobular Neoplasms	TCGA-BH-A1FG-01A	d4e7426c-9739-4585-9114-e564b13c7c02	Primary Tumor	Illumina	Breast	39fe5d50-f454-4f7b-b07b-1a59b5c828f9	33f49b4e-924e-4590-8afa-e17403602137	TCGA-BH-A1FG-01A-11R-A13Q-07	GRCh38.d1.vd1	TCGA-BH-A1FG	TCGA-BRCA	RNA-Seq
66dd059a2e31470d70b4e8e7	cfba3fd3-4d84-46e6-9c12-8bf8481b35aa.rna_seq.genomic.gdc_realn.bam	8336900774	li2g2uc/neoverse-pancancer	not hispanic or latino	female	white	Alive	Ductal and Lobular Neoplasms	TCGA-AR-A1AO-01A	623befd6-0ca4-4a6c-9cf5-d9385c3b718f	Primary Tumor	Illumina	Breast	56183330-0700-46d7-b45f-6d915ae587fa	5cedca81-7593-48c9-8bed-ebd294347ce7	TCGA-AR-A1AO-01A-11R-A12P-07	GRCh38.d1.vd1	TCGA-AR-A1AO	TCGA-BRCA	RNA-Seq
66dd059a2e31470d70b4e8e9	465928c5-ab56-46ff-acb5-76e36c97ebda.rna_seq.genomic.gdc_realn.bam	10039448675	li2g2uc/neoverse-pancancer	not hispanic or latino	female	white	Alive	Ductal and Lobular Neoplasms	TCGA-D8-A27F-01A	1549dc64-3dab-43fc-96e9-b07d520957e1	Primary Tumor	Illumina	Breast	0a69935d-9552-4792-9b2e-1a630114691e	7e9145f7-ccff-4132-b2b7-9b992eebebf4	TCGA-D8-A27F-01A-11R-A16F-07	GRCh38.d1.vd1	TCGA-D8-A27F	TCGA-BRCA	RNA-Seq
66dd059a2e31470d70b4e8f6	9899646e-d5be-4429-a7f2-0251bed9721d.rna_seq.genomic.gdc_realn.bam	8167461383	li2g2uc/neoverse-pancancer	not hispanic or latino	female	white	Alive	Ductal and Lobular Neoplasms	TCGA-EW-A1IZ-01A	c0f88fc5-56b0-4255-bbd1-9a21ced8b37b	Primary Tumor	Illumina	Breast	f5c72291-4c3f-456f-97a3-d93878744b54	ca459603-f477-4ff4-9d47-902b3cbad196	TCGA-EW-A1IZ-01A-11R-A13Q-07	GRCh38.d1.vd1	TCGA-EW-A1IZ	TCGA-BRCA	RNA-Seq
66dd059a2e31470d70b4e90d	a90d3b2d-38f9-455c-88cd-73d5b3729491.rna_seq.genomic.gdc_realn.bam	5320496524	li2g2uc/neoverse-pancancer	not hispanic or latino	female	white	Alive	Ductal and Lobular Neoplasms	TCGA-BH-A0AZ-01A	518f231c-f5f9-4a39-a97b-7fd5666d3e50	Primary Tumor	Illumina	Breast	cb9d4717-15a8-4499-ae3b-e047e5c2926a	aafc7bc4-1e57-4df9-9bad-a04a4d9edebd	TCGA-BH-A0AZ-01A-21R-A12P-07	GRCh38.d1.vd1	TCGA-BH-A0AZ	TCGA-BRCA	RNA-Seq
66dd059a2e31470d70b4e913	4d7842e5-9d8b-433a-a768-7a40129bdd0d.rna_seq.genomic.gdc_realn.bam	7839927762	li2g2uc/neoverse-pancancer	not reported	female	not reported	Dead	Ductal and Lobular Neoplasms	TCGA-A8-A08L-01A	8bd68696-5eeb-46d7-9dc6-c39c849029a4	Primary Tumor	Illumina	Breast	0b3c65ed-ff55-45c9-b6a3-dd3a596a0271	c385c7fc-0e3e-4fc8-87c1-6db442e5606f	TCGA-A8-A08L-01A-11R-A00Z-07	GRCh38.d1.vd1	TCGA-A8-A08L	TCGA-BRCA	RNA-Seq
66dd059a2e31470d70b4e915	e20191d9-fddf-47a3-9ff9-d4a36af7d762.rna_seq.genomic.gdc_realn.bam	9203324818	li2g2uc/neoverse-pancancer	not hispanic or latino	female	white	Alive	Ductal and Lobular Neoplasms	TCGA-AN-A0FS-01A	10c9be1e-2cc0-45e4-8d2c-c013ea63ef05	Primary Tumor	Illumina	Breast	29ac13ea-a350-42e9-a3eb-024c537ead94	181ff04b-8315-4069-a4cc-e102796ecde4	TCGA-AN-A0FS-01A-11R-A034-07	GRCh38.d1.vd1	TCGA-AN-A0FS	TCGA-BRCA	RNA-Seq
66dd059a2e31470d70b4e918	f09cc0c7-2896-479b-84db-401f14780092.rna_seq.genomic.gdc_realn.bam	6590870772	li2g2uc/neoverse-pancancer	not reported	female	not reported	Dead	Ductal and Lobular Neoplasms	TCGA-A8-A06U-01A	6bc4c56d-aac5-49a2-9913-9538d06d898f	Primary Tumor	Illumina	Breast	89f9e509-5f4c-439b-b610-860f209332d2	d1224e18-6c94-45f7-afb0-d4321150cc8f	TCGA-A8-A06U-01A-11R-A00Z-07	GRCh38.d1.vd1	TCGA-A8-A06U	TCGA-BRCA	RNA-Seq
66dd059a2e31470d70b4e91b	d78126ec-68b1-4d77-bf7a-19a47678a5fb.rna_seq.genomic.gdc_realn.bam	5565021033	li2g2uc/neoverse-pancancer	not hispanic or latino	female	white	Alive	Ductal and Lobular Neoplasms	TCGA-A2-A0CZ-01A	9f93ea0a-1687-44e0-9e8a-eeb4097d471c	Primary Tumor	Illumina	Breast	229ebbe9-4dc8-434f-998c-fc0660cd2b00	aa1e0129-d008-4648-8098-24f1981bc386	TCGA-A2-A0CZ-01A-11R-A034-07	GRCh38.d1.vd1	TCGA-A2-A0CZ	TCGA-BRCA	RNA-Seq
66dd059a2e31470d70b4e91d	ea43014e-5b51-4b3c-b16b-6d58df9f4a1d.rna_seq.genomic.gdc_realn.bam	10053085388	li2g2uc/neoverse-pancancer	not hispanic or latino	female	black or african american	Dead	Ductal and Lobular Neoplasms	TCGA-A2-A3XY-01A	deba32e4-0e68-4711-941b-3b63bd965afb	Primary Tumor	Illumina	Breast	42c88ed3-de96-487d-8b03-e1d4269d0505	da7fe5e0-6ae0-47f0-9b32-fb6b80c4be38	TCGA-A2-A3XY-01A-11R-A239-07	GRCh38.d1.vd1	TCGA-A2-A3XY	TCGA-BRCA	RNA-Seq
66dd059a2e31470d70b4e92d	1100a85c-823d-417b-a764-9282ec8593a5.rna_seq.genomic.gdc_realn.bam	5558556568	li2g2uc/neoverse-pancancer	not hispanic or latino	female	white	Alive	Ductal and Lobular Neoplasms	TCGA-EW-A1P3-01A	1ff85ada-3cdd-4afb-b311-2c7befb52702	Primary Tumor	Illumina	Breast	43c8eaea-f686-4e28-ba9c-360fea61b3ca	bbe1e6e5-7c52-44aa-940e-104f07751e11	TCGA-EW-A1P3-01A-11R-A144-07	GRCh38.d1.vd1	TCGA-EW-A1P3	TCGA-BRCA	RNA-Seq
66dd059a2e31470d70b4e930	5842a066-d158-474e-a4db-034f5797d865.rna_seq.genomic.gdc_realn.bam	5044089714	li2g2uc/neoverse-pancancer	not hispanic or latino	female	white	Alive	Ductal and Lobular Neoplasms	TCGA-A2-A04U-01A	1c3610f7-e0aa-48d7-9a27-0dbaf6e244f9	Primary Tumor	Illumina	Breast	4d12d021-3673-4e14-9fd9-033f811f87da	e1df2e78-ade5-4ff7-a636-95c79e23b942	TCGA-A2-A04U-01A-11R-A115-07	GRCh38.d1.vd1	TCGA-A2-A04U	TCGA-BRCA	RNA-Seq
66dd059a2e31470d70b4e940	4b9da1a6-923c-4bc8-922a-620ac43e6f9b.rna_seq.genomic.gdc_realn.bam	4795445213	li2g2uc/neoverse-pancancer	not reported	female	white	Alive	Ductal and Lobular Neoplasms	TCGA-BH-A0HB-01A	0c1023c0-d2ce-4940-8047-7642f1dc3965	Primary Tumor	Illumina	Breast	67b214bc-ac5f-4993-9907-fe0e0398d4ed	19193b8f-1e1b-448c-b934-93f25e60d45b	TCGA-BH-A0HB-01A-11R-A056-07	GRCh38.d1.vd1	TCGA-BH-A0HB	TCGA-BRCA	RNA-Seq
66dd059a2e31470d70b4e941	216e4f8a-be1a-41d6-b413-fa4645423caa.rna_seq.genomic.gdc_realn.bam	7529001645	li2g2uc/neoverse-pancancer	not hispanic or latino	female	white	Alive	Ductal and Lobular Neoplasms	TCGA-A2-A0SX-01A	18d35983-ea6a-4b70-a209-9bef37595956	Primary Tumor	Illumina	Breast	28f9b0d6-8b8f-4dd6-8a7d-73cdd374a825	c0819744-0dad-4597-b9ac-9117497418a8	TCGA-A2-A0SX-01A-12R-A084-07	GRCh38.d1.vd1	TCGA-A2-A0SX	TCGA-BRCA	RNA-Seq
66dd059a2e31470d70b4e951	68a74e5b-649e-4568-8616-d2292a4eca19.rna_seq.genomic.gdc_realn.bam	6408583446	li2g2uc/neoverse-pancancer	not hispanic or latino	female	black or african american	Alive	Epithelial Neoplasms, NOS	TCGA-A7-A5ZV-01A	0ec70e40-07df-461d-8ff9-351240a0d454	Primary Tumor	Illumina	Breast	e121ae32-63c2-4b13-b135-d1837fc10999	b9eeeaf9-5a04-4f93-b2fb-897377bd57f4	TCGA-A7-A5ZV-01A-11R-A28M-07	GRCh38.d1.vd1	TCGA-A7-A5ZV	TCGA-BRCA	RNA-Seq
66dd059a2e31470d70b4e953	10376443-40df-451a-91e5-6be34850558c.rna_seq.genomic.gdc_realn.bam	5321941336	li2g2uc/neoverse-pancancer	not hispanic or latino	female	asian	Alive	Ductal and Lobular Neoplasms	TCGA-C8-A1HK-01A	52c35691-efca-42f5-a03e-02c9f872275c	Primary Tumor	Illumina	Breast	83d9c730-9a1e-42b6-a1dd-6a57d0e24f2c	ca263104-9c70-4b9f-95d1-7a886587eebd	TCGA-C8-A1HK-01A-21R-A13Q-07	GRCh38.d1.vd1	TCGA-C8-A1HK	TCGA-BRCA	RNA-Seq
66dd059a2e31470d70b4e982	9b652843-9c30-4c21-8c39-ef9e21ec4ec6.rna_seq.genomic.gdc_realn.bam	6333781794	li2g2uc/neoverse-pancancer	hispanic or latino	female	white	Alive	Ductal and Lobular Neoplasms	TCGA-GM-A2DM-01A	753d5d49-3b40-4737-9d4c-b1ec29cc2692	Primary Tumor	Illumina	Breast	8d8fed5e-4b27-472a-93fa-2dba57098576	70c927bd-ab54-4e15-8521-5e3a5035dea5	TCGA-GM-A2DM-01A-11R-A180-07	GRCh38.d1.vd1	TCGA-GM-A2DM	TCGA-BRCA	RNA-Seq
66dd059a2e31470d70b4e98c	2e36839f-3155-4e05-9ed3-404522fdb04f.rna_seq.genomic.gdc_realn.bam	6493110035	li2g2uc/neoverse-pancancer	not hispanic or latino	female	white	Alive	Ductal and Lobular Neoplasms	TCGA-AO-A129-01A	c70ee5e1-4703-4996-bb5c-f4cca0fb53ba	Primary Tumor	Illumina	Breast	15b9736e-eafc-465e-9ddd-b1b498e8b701	fe3921db-1691-432f-b7fa-703ae8d7bfd2	TCGA-AO-A129-01A-21R-A10J-07	GRCh38.d1.vd1	TCGA-AO-A129	TCGA-BRCA	RNA-Seq
66dd059a2e31470d70b4e98d	f77281dc-f8c5-4da7-b151-873b03e986ad.rna_seq.genomic.gdc_realn.bam	5210060643	li2g2uc/neoverse-pancancer	not hispanic or latino	female	white	Alive	Ductal and Lobular Neoplasms	TCGA-B6-A0RV-01A	cd3faa15-743c-476f-ab0d-f205b14126b6	Primary Tumor	Illumina	Breast	25068ef3-d87f-45e2-a15f-152b87e9dedb	8a0c0515-abdd-4e78-9205-bd8f80f60397	TCGA-B6-A0RV-01A-11R-A084-07	GRCh38.d1.vd1	TCGA-B6-A0RV	TCGA-BRCA	RNA-Seq
66dd059a2e31470d70b4e990	ba2e1bd2-56f5-4dfb-94b5-92c50c58b31e.rna_seq.genomic.gdc_realn.bam	9017208587	li2g2uc/neoverse-pancancer	not hispanic or latino	female	white	Alive	Ductal and Lobular Neoplasms	TCGA-AR-A24P-01A	d1fd8ed2-be13-4272-b31e-df86911db3b1	Primary Tumor	Illumina	Breast	49bdbb64-75a8-4a30-bde6-57f3c2a38f9b	d12bd5fd-838e-491b-8949-6a22f78194ad	TCGA-AR-A24P-01A-11R-A169-07	GRCh38.d1.vd1	TCGA-AR-A24P	TCGA-BRCA	RNA-Seq
66dd059a2e31470d70b4e994	cd215363-3f4a-4928-9dbb-60735f4c27ce.rna_seq.genomic.gdc_realn.bam	8447370528	li2g2uc/neoverse-pancancer	not reported	female	white	Alive	Ductal and Lobular Neoplasms	TCGA-BH-A0EE-01A	ca76c6fc-ff30-4833-884d-3a94fe53ff17	Primary Tumor	Illumina	Breast	24c0ef45-670d-4595-b623-87f81aeb92a7	2ee13ed0-cb80-4375-a329-91ff9904bb7c	TCGA-BH-A0EE-01A-11R-A034-07	GRCh38.d1.vd1	TCGA-BH-A0EE	TCGA-BRCA	RNA-Seq
66dd059a2e31470d70b4e998	caf3d917-623d-4e2a-ac0a-521415385763.rna_seq.genomic.gdc_realn.bam	12145223227	li2g2uc/neoverse-pancancer	not reported	female	not reported	Alive	Ductal and Lobular Neoplasms	TCGA-A8-A091-01A	f39edd06-1016-4e8e-a42e-12f7e699ddc5	Primary Tumor	Illumina	Breast	e43cb8f2-6541-4d55-b11c-8288dcf3b78f	f26df76e-66bc-4e25-8a27-41b6147dc67b	TCGA-A8-A091-01A-11R-A00Z-07	GRCh38.d1.vd1	TCGA-A8-A091	TCGA-BRCA	RNA-Seq
66dd059a2e31470d70b4e9a0	341e11ea-c1b6-4d66-999c-76ebb9c8b342.rna_seq.genomic.gdc_realn.bam	8514346465	li2g2uc/neoverse-pancancer	not hispanic or latino	female	white	Dead	Ductal and Lobular Neoplasms	TCGA-AO-A03U-01B	0685edd2-ce1c-4e0e-8dda-393139af4223	Primary Tumor	Illumina	Breast	bbca4523-28a7-416c-98a8-02c3350705fc	dfb7fb86-5f46-4666-a008-395aa0881267	TCGA-AO-A03U-01B-21R-A10J-07	GRCh38.d1.vd1	TCGA-AO-A03U	TCGA-BRCA	RNA-Seq
66dd059a2e31470d70b4e9a2	d1adf0be-5afe-4df7-8f88-dbf7521bcdac.rna_seq.genomic.gdc_realn.bam	9797176487	li2g2uc/neoverse-pancancer	not hispanic or latino	female	white	Alive	Ductal and Lobular Neoplasms	TCGA-D8-A1JC-01A	02e6f999-24f2-4ad2-9b92-df3ee2b082e5	Primary Tumor	Illumina	Breast	d69c60ae-d21b-4e6e-89c5-ef0750a31c71	3182e60d-be44-4f03-ba0c-431e0c1f1d5e	TCGA-D8-A1JC-01A-11R-A13Q-07	GRCh38.d1.vd1	TCGA-D8-A1JC	TCGA-BRCA	RNA-Seq
66dd059a2e31470d70b4e9a4	4c6cb929-293d-452e-b7f8-d535b48cf073.rna_seq.genomic.gdc_realn.bam	5861575601	li2g2uc/neoverse-pancancer	not reported	female	not reported	Alive	Ductal and Lobular Neoplasms	TCGA-A8-A07I-01A	566792ae-f853-4a47-856d-f02cdcfcb18a	Primary Tumor	Illumina	Breast	670eab31-e873-4404-bbff-1b427e7b80c1	0d2e50fa-daef-45a3-97b2-5d71ab03cfbf	TCGA-A8-A07I-01A-11R-A00Z-07	GRCh38.d1.vd1	TCGA-A8-A07I	TCGA-BRCA	RNA-Seq
66dd059a2e31470d70b4e9aa	c8c4129c-48ca-4df9-9ef8-bab2a794ebbf.rna_seq.genomic.gdc_realn.bam	3864129851	li2g2uc/neoverse-pancancer	not hispanic or latino	female	white	Alive	Ductal and Lobular Neoplasms	TCGA-GM-A2DB-01A	6e6b7742-a562-490b-bb72-04a5653852e4	Primary Tumor	Illumina	Breast	e5aeb7a3-1454-4605-a924-d4b1ed082e87	57557c6c-4927-449b-976e-127c0916763b	TCGA-GM-A2DB-01A-31R-A18M-07	GRCh38.d1.vd1	TCGA-GM-A2DB	TCGA-BRCA	RNA-Seq
66dd059a2e31470d70b4e9ac	36bbebb5-ba1e-4ac6-83b2-67ccd05e4939.rna_seq.genomic.gdc_realn.bam	8203716681	li2g2uc/neoverse-pancancer	not hispanic or latino	female	white	Alive	Ductal and Lobular Neoplasms	TCGA-A2-A1G0-01A	2e538802-2a31-4774-89a8-c6e4381a887d	Primary Tumor	Illumina	Breast	753e77c2-6175-49d8-afd4-3a87d1dc2404	3596c171-86d4-48ae-80a5-847c874d4860	TCGA-A2-A1G0-01A-11R-A13Q-07	GRCh38.d1.vd1	TCGA-A2-A1G0	TCGA-BRCA	RNA-Seq
66dd059a2e31470d70b4e9b3	ad8c55ae-46df-43cd-8cb5-c049e3019959.rna_seq.genomic.gdc_realn.bam	10081139838	li2g2uc/neoverse-pancancer	not hispanic or latino	female	white	Alive	Ductal and Lobular Neoplasms	TCGA-AR-A24N-01A	30047d32-0833-4aca-98d1-3b9ab7122863	Primary Tumor	Illumina	Breast	48bf0fa5-66c2-495d-93ef-943bc7ff31ac	dcc31bf1-9890-4fb1-9677-b5fb77e1fc37	TCGA-AR-A24N-01A-11R-A169-07	GRCh38.d1.vd1	TCGA-AR-A24N	TCGA-BRCA	RNA-Seq
66dd059a2e31470d70b4e9b5	80982d2d-ce35-4251-a545-391c0d6295d8.rna_seq.genomic.gdc_realn.bam	6547100204	li2g2uc/neoverse-pancancer	not hispanic or latino	female	black or african american	Alive	Ductal and Lobular Neoplasms	TCGA-E2-A570-01A	cdd8c046-fd97-482a-a11f-2217b321c4d1	Primary Tumor	Illumina	Breast	635a7c2c-7731-48c1-948d-4d7ecf05c472	da3319a2-f906-495c-b0de-38cb8672e28f	TCGA-E2-A570-01A-11R-A29R-07	GRCh38.d1.vd1	TCGA-E2-A570	TCGA-BRCA	RNA-Seq
66dd059a2e31470d70b4e9b7	f4d60a0f-dc11-4005-8d59-7511ba4de8b1.rna_seq.genomic.gdc_realn.bam	10112106290	li2g2uc/neoverse-pancancer	not hispanic or latino	female	white	Alive	Ductal and Lobular Neoplasms	TCGA-E9-A1RD-01A	5fe3c51f-65e2-4da6-8924-a6fae17c022d	Primary Tumor	Illumina	Breast	eaacfa7a-fa77-42e6-b9ff-fb529bdd6e16	d19fe184-84a8-4a49-a4d4-75891670da4d	TCGA-E9-A1RD-01A-11R-A157-07	GRCh38.d1.vd1	TCGA-E9-A1RD	TCGA-BRCA	RNA-Seq
66dd059a2e31470d70b4e9b9	0c80ffec-6290-4b81-9dba-cb64d142b8a8.rna_seq.genomic.gdc_realn.bam	7206319932	li2g2uc/neoverse-pancancer	not hispanic or latino	female	white	Alive	Ductal and Lobular Neoplasms	TCGA-A7-A5ZX-01A	ba80db4e-d899-4da4-ae49-5263d98e1530	Primary Tumor	Illumina	Breast	e3c70f4d-4a23-486b-b221-3058b13a1c69	bc4ef13b-1ab7-4929-953d-45592691394f	TCGA-A7-A5ZX-01A-12R-A29R-07	GRCh38.d1.vd1	TCGA-A7-A5ZX	TCGA-BRCA	RNA-Seq
66dd059a2e31470d70b4e9bb	6d1979a2-956e-42d3-a192-01d872e36d22.rna_seq.genomic.gdc_realn.bam	5604259378	li2g2uc/neoverse-pancancer	not hispanic or latino	female	white	Alive	Ductal and Lobular Neoplasms	TCGA-E2-A15G-01A	271e8024-a008-4bf0-9f6e-177f60096b1b	Primary Tumor	Illumina	Breast	a88e6892-93fe-451f-9b7e-f6fe260ba9af	d6dcbd76-1146-4535-afd6-9a9c0e3c56a9	TCGA-E2-A15G-01A-11R-A12D-07	GRCh38.d1.vd1	TCGA-E2-A15G	TCGA-BRCA	RNA-Seq
66dd059a2e31470d70b4e9bf	8f51e90d-f617-4ed2-bbc7-7bcd92d1963d.rna_seq.genomic.gdc_realn.bam	7505620435	li2g2uc/neoverse-pancancer	not hispanic or latino	female	white	Alive	Ductal and Lobular Neoplasms	TCGA-AN-A0FX-01A	13b860c3-8048-4dc9-9eb0-7480bc660837	Primary Tumor	Illumina	Breast	c1dc3f35-324b-4a69-b32c-24652ccf9e3a	78feb5be-f9d1-4cc6-baba-274136b9487c	TCGA-AN-A0FX-01A-11R-A034-07	GRCh38.d1.vd1	TCGA-AN-A0FX	TCGA-BRCA	RNA-Seq
66dd059a2e31470d70b4e9c3	8095ebc6-d293-4668-9d83-8b3f35dd198d.rna_seq.genomic.gdc_realn.bam	8870858188	li2g2uc/neoverse-pancancer	not reported	female	white	Alive	Ductal and Lobular Neoplasms	TCGA-AC-A23E-01A	e7bae6e7-f779-449d-92b9-66996041e00d	Primary Tumor	Illumina	Breast	25be50e7-7705-492d-a44a-0e40180d10c8	d490330a-de38-478f-9504-a69260ab3967	TCGA-AC-A23E-01A-11R-A157-07	GRCh38.d1.vd1	TCGA-AC-A23E	TCGA-BRCA	RNA-Seq
66dd059a2e31470d70b4e9c5	e3142cf7-334f-4f34-a5da-53ffa4e1ba33.rna_seq.genomic.gdc_realn.bam	9421269781	li2g2uc/neoverse-pancancer	not hispanic or latino	female	white	Alive	Ductal and Lobular Neoplasms	TCGA-E9-A1R0-01A	f2da1d3f-f226-4c99-a97e-9b26f67d7a5d	Primary Tumor	Illumina	Breast	4c6443ed-bc36-4c94-85dd-9bf7aab6a5b3	e61781e7-6c4e-4a6f-8f8d-22896b1243ca	TCGA-E9-A1R0-01A-22R-A16F-07	GRCh38.d1.vd1	TCGA-E9-A1R0	TCGA-BRCA	RNA-Seq
66dd059a2e31470d70b4e9cb	db5f53f3-6438-4f23-9683-ee16244d98b9.rna_seq.genomic.gdc_realn.bam	4638355023	li2g2uc/neoverse-pancancer	not hispanic or latino	female	white	Dead	Ductal and Lobular Neoplasms	TCGA-BH-A1FR-01A	bf3b1481-ae31-4406-b084-b6cc1d7163e3	Primary Tumor	Illumina	Breast	56d5aac4-62b4-43e4-b0e4-f40b19a5893f	0fc347ae-7ad9-4987-887a-d37fe871d6c2	TCGA-BH-A1FR-01A-11R-A13Q-07	GRCh38.d1.vd1	TCGA-BH-A1FR	TCGA-BRCA	RNA-Seq
66dd059a2e31470d70b4e9d3	2df3cde4-5d53-4e2c-829a-e609f1d92a7b.rna_seq.genomic.gdc_realn.bam	4571353442	li2g2uc/neoverse-pancancer	not reported	female	not reported	Alive	Ductal and Lobular Neoplasms	TCGA-A8-A0A6-01A	4b0d295c-e185-4b52-9752-178e5bc1d47d	Primary Tumor	Illumina	Breast	6ba764ba-f6ae-4977-8b7f-4e9528009eb0	05415f21-4c6d-4cf4-924c-9c1eb769e696	TCGA-A8-A0A6-01A-12R-A056-07	GRCh38.d1.vd1	TCGA-A8-A0A6	TCGA-BRCA	RNA-Seq
66dd059a2e31470d70b4e9de	063a4886-ee4d-43a9-95c1-25a0c0b2d85d.rna_seq.genomic.gdc_realn.bam	7114504833	li2g2uc/neoverse-pancancer	not hispanic or latino	female	white	Alive	Ductal and Lobular Neoplasms	TCGA-A2-A0D3-01A	4a16429b-884f-4c95-8683-feeedf0d6a55	Primary Tumor	Illumina	Breast	eefe67c9-48a1-4381-a3ef-81b51e46c6df	f71ea58f-a4b4-464c-a276-92747efcc0b9	TCGA-A2-A0D3-01A-11R-A115-07	GRCh38.d1.vd1	TCGA-A2-A0D3	TCGA-BRCA	RNA-Seq
66dd059a2e31470d70b4e9e5	8b0bdebf-7292-4b66-bcf2-fcb0a06c24e3.rna_seq.genomic.gdc_realn.bam	6262226689	li2g2uc/neoverse-pancancer	not hispanic or latino	female	white	Alive	Complex Epithelial Neoplasms	TCGA-E9-A5FL-01A	e3935ce4-64d3-4a66-ba11-d308b844b410	Primary Tumor	Illumina	Breast	7810122d-fa8b-483d-9398-aa26fc7fedc5	c677f76a-9a14-455b-b53b-1de5cd448678	TCGA-E9-A5FL-01A-11R-A27Q-07	GRCh38.d1.vd1	TCGA-E9-A5FL	TCGA-BRCA	RNA-Seq
66dd059a2e31470d70b4e9eb	18294571-5fc3-4e68-8b31-5fc6a207639f.rna_seq.genomic.gdc_realn.bam	9348089361	li2g2uc/neoverse-pancancer	not hispanic or latino	female	white	Alive	Ductal and Lobular Neoplasms	TCGA-AC-A6IX-06A	7486a2b3-b09f-4e9c-9864-8b51b58d9fb3	Metastatic	Illumina	Breast	9d5cd723-da40-47ce-a413-20057593905d	5431dd0b-64ae-48ed-8da3-0a21dbed9e9e	TCGA-AC-A6IX-06A-11R-A32P-07	GRCh38.d1.vd1	TCGA-AC-A6IX	TCGA-BRCA	RNA-Seq
66dd059a2e31470d70b4e9f3	7fe106c5-4235-4930-83cd-84dc5250db89.rna_seq.genomic.gdc_realn.bam	7436140958	li2g2uc/neoverse-pancancer	not hispanic or latino	female	white	Alive	Ductal and Lobular Neoplasms	TCGA-AR-A1AM-01A	ebd1512a-4865-4193-97b3-f599d555759a	Primary Tumor	Illumina	Breast	a58de230-f177-4c58-95ec-55b6edb08452	7153d60a-43d2-4a9a-bd8d-c15cd0bd9d75	TCGA-AR-A1AM-01A-41R-A22K-07	GRCh38.d1.vd1	TCGA-AR-A1AM	TCGA-BRCA	RNA-Seq
66dd059a2e31470d70b4e9f5	c6683fc6-49f4-4e53-94ac-251799c2c638.rna_seq.genomic.gdc_realn.bam	7874472851	li2g2uc/neoverse-pancancer	not reported	female	not reported	Alive	Ductal and Lobular Neoplasms	TCGA-AR-A0TU-01A	dfe6db17-cf45-488e-bd3c-b8433d7343ca	Primary Tumor	Illumina	Breast	2877059f-b560-413b-b8be-40d9fde8fbcf	1e629a73-68cd-449d-a1c0-b856be4143e6	TCGA-AR-A0TU-01A-31R-A109-07	GRCh38.d1.vd1	TCGA-AR-A0TU	TCGA-BRCA	RNA-Seq
66dd059a2e31470d70b4e9f9	d5a1a331-cd5b-448f-adf6-ea393565ef26.rna_seq.genomic.gdc_realn.bam	5973329706	li2g2uc/neoverse-pancancer	not hispanic or latino	female	white	Alive	Ductal and Lobular Neoplasms	TCGA-BH-A0AU-01A	360d1d6d-cf3e-4c78-b36f-ef5e3160aa6b	Primary Tumor	Illumina	Breast	d448433c-3c4b-4371-b749-f96af8da2237	9df5fb66-44da-4d92-899a-99c07cd23fff	TCGA-BH-A0AU-01A-11R-A12P-07	GRCh38.d1.vd1	TCGA-BH-A0AU	TCGA-BRCA	RNA-Seq
66dd059a2e31470d70b4ea01	5a277308-f1bc-47b3-a397-aeabe9db8dc6.rna_seq.genomic.gdc_realn.bam	5580918563	li2g2uc/neoverse-pancancer	not reported	female	white	Alive	Ductal and Lobular Neoplasms	TCGA-BH-A0DK-01A	f2bbfa9d-9a9d-4f46-9fde-378e4c44e2ad	Primary Tumor	Illumina	Breast	fef221ff-634b-4188-92cf-5723b9a3c04d	1acae6e0-3100-4de8-a436-e15cdbe1322b	TCGA-BH-A0DK-01A-21R-A056-07	GRCh38.d1.vd1	TCGA-BH-A0DK	TCGA-BRCA	RNA-Seq
66dd059a2e31470d70b4ea0b	c5c93338-4046-4247-b5c2-ef133609797e.rna_seq.genomic.gdc_realn.bam	6158224561	li2g2uc/neoverse-pancancer	not hispanic or latino	female	white	Alive	Ductal and Lobular Neoplasms	TCGA-BH-A0W7-01A	9f80649b-a249-4fb5-97ad-059a30e13fea	Primary Tumor	Illumina	Breast	afaeb45f-d795-4fe0-b4ee-5b90816e6427	e61873d5-bfd2-4fcc-9f9e-ca80779d36b7	TCGA-BH-A0W7-01A-11R-A115-07	GRCh38.d1.vd1	TCGA-BH-A0W7	TCGA-BRCA	RNA-Seq
66dd059a2e31470d70b4ea11	68bf0c2e-f2ad-48f3-b29d-b2a3c5d1c568.rna_seq.genomic.gdc_realn.bam	4962433341	li2g2uc/neoverse-pancancer	hispanic or latino	female	white	Alive	Ductal and Lobular Neoplasms	TCGA-EW-A1P6-01A	ee5744c0-a8dc-43f2-abdd-0b5529a3e9fb	Primary Tumor	Illumina	Breast	9dddaf60-64ed-4d41-a546-79e86db1101e	174435cc-64d1-4d33-953c-1ada5df46ecd	TCGA-EW-A1P6-01A-11R-A144-07	GRCh38.d1.vd1	TCGA-EW-A1P6	TCGA-BRCA	RNA-Seq
66dd059a2e31470d70b4ea1a	8b7eaa6a-3ea9-4bf4-b814-7b2e7dbb3528.rna_seq.genomic.gdc_realn.bam	10360872813	li2g2uc/neoverse-pancancer	hispanic or latino	female	white	Alive	Ductal and Lobular Neoplasms	TCGA-EW-A1J1-01A	ed6cef77-1bd9-4e3b-b576-550a91e4253a	Primary Tumor	Illumina	Breast	9d64aa0c-84a6-4e48-b28b-12aaf04813b6	af9f631b-2857-48e2-8d77-34f66c1c6149	TCGA-EW-A1J1-01A-11R-A13Q-07	GRCh38.d1.vd1	TCGA-EW-A1J1	TCGA-BRCA	RNA-Seq
66dd059a2e31470d70b4ea49	0bceb3fb-af69-4427-8ce1-767da4b31c37.rna_seq.genomic.gdc_realn.bam	6828317160	li2g2uc/neoverse-pancancer	not hispanic or latino	female	black or african american	Alive	Ductal and Lobular Neoplasms	TCGA-LL-A5YP-01A	6d24e675-2fa4-4102-861f-7516650b3049	Primary Tumor	Illumina	Breast	5cc1fd95-8c43-4d40-9e50-fe9f65ee9f1c	3dc0bc4f-6863-4297-8915-f29e1aa25d26	TCGA-LL-A5YP-01A-21R-A28M-07	GRCh38.d1.vd1	TCGA-LL-A5YP	TCGA-BRCA	RNA-Seq
66dd059a2e31470d70b4ea4b	c091a9db-8d3f-4dfb-8658-b6b8020c1d5c.rna_seq.genomic.gdc_realn.bam	10895272456	li2g2uc/neoverse-pancancer	not hispanic or latino	female	white	Alive	Ductal and Lobular Neoplasms	TCGA-D8-A142-01A	ccb22ecc-6e18-44b8-ad48-6ab51314b16e	Primary Tumor	Illumina	Breast	9f440cd6-d55f-4cb6-a433-637ef1f9d38f	530315de-d048-40f6-b0cc-3c7fb9875e46	TCGA-D8-A142-01A-11R-A115-07	GRCh38.d1.vd1	TCGA-D8-A142	TCGA-BRCA	RNA-Seq
66dd059a2e31470d70b4ea4c	511ced4c-a861-4f26-9e29-afcf8d603fab.rna_seq.genomic.gdc_realn.bam	7527618427	li2g2uc/neoverse-pancancer	not reported	female	white	Alive	Ductal and Lobular Neoplasms	TCGA-BH-A0BD-01A	b379bfb8-284e-4300-8325-85cfd6809cb8	Primary Tumor	Illumina	Breast	bf23a402-18ab-47b7-8bca-a9b01eeaf605	832b8766-0e59-4ad4-b4c9-1e39b2ce4fb1	TCGA-BH-A0BD-01A-11R-A034-07	GRCh38.d1.vd1	TCGA-BH-A0BD	TCGA-BRCA	RNA-Seq
66dd059a2e31470d70b4ea4e	b6df0d7c-1c41-4b7d-8685-ce6fba4e7ab3.rna_seq.genomic.gdc_realn.bam	7479938566	li2g2uc/neoverse-pancancer	not hispanic or latino	female	black or african american	Alive	Ductal and Lobular Neoplasms	TCGA-LL-A6FQ-01A	92b842c5-f71b-4ef7-ba86-358d28e0966f	Primary Tumor	Illumina	Breast	d490ceb7-e3b2-44ee-8c46-923cbd4374dd	4d7f3615-8da4-4702-a84f-efd533311291	TCGA-LL-A6FQ-01A-11R-A31O-07	GRCh38.d1.vd1	TCGA-LL-A6FQ	TCGA-BRCA	RNA-Seq
66dd059a2e31470d70b4ea4f	5cb07e9d-28b8-41bf-bbb5-b8b56cc12cdc.rna_seq.genomic.gdc_realn.bam	7700921899	li2g2uc/neoverse-pancancer	not hispanic or latino	female	white	Dead	Epithelial Neoplasms, NOS	TCGA-AC-A3EH-01A	fac173a8-1613-4bd4-87ba-83a2cfe8a37d	Primary Tumor	Illumina	Breast	616255fe-88b3-4567-ae8d-bd68dd8380a3	075393f6-0404-410e-9fd5-7c2c63d3fa84	TCGA-AC-A3EH-01A-22R-A22K-07	GRCh38.d1.vd1	TCGA-AC-A3EH	TCGA-BRCA	RNA-Seq
66dd059a2e31470d70b4ea50	f7df28a8-81d0-434a-bfcf-0ffff4ac9ede.rna_seq.genomic.gdc_realn.bam	8961556805	li2g2uc/neoverse-pancancer	not hispanic or latino	female	white	Alive	Ductal and Lobular Neoplasms	TCGA-AO-A1KO-01A	c25898b4-eb33-42f4-bf3f-bf532a929e7d	Primary Tumor	Illumina	Breast	62a37d05-a1f5-48e1-b4cd-7b24b5ca0b34	f4544809-7b92-40bc-b121-0db70c8af314	TCGA-AO-A1KO-01A-31R-A13Q-07	GRCh38.d1.vd1	TCGA-AO-A1KO	TCGA-BRCA	RNA-Seq
66dd059a2e31470d70b4ea57	b44d9209-0e37-4ffe-9c27-a969a421b3ab.rna_seq.genomic.gdc_realn.bam	6975177183	li2g2uc/neoverse-pancancer	not hispanic or latino	female	white	Alive	Ductal and Lobular Neoplasms	TCGA-BH-A0DO-01B	d3d4d709-ab34-4617-aa8c-51a3d0a3efe6	Primary Tumor	Illumina	Breast	46892fa4-f179-4991-99da-629d8cf936f6	8b5d38fb-e9ad-445c-b5d5-f054a5eafeb1	TCGA-BH-A0DO-01B-11R-A12D-07	GRCh38.d1.vd1	TCGA-BH-A0DO	TCGA-BRCA	RNA-Seq
66dd059a2e31470d70b4ea59	acb1bf8e-f597-4f67-b19d-bb737109d9cd.rna_seq.genomic.gdc_realn.bam	4606048346	li2g2uc/neoverse-pancancer	not hispanic or latino	female	white	Alive	Ductal and Lobular Neoplasms	TCGA-E2-A15E-01A	0a2a3529-f645-4967-9a58-89ee20b8bb62	Primary Tumor	Illumina	Breast	42ba8e87-8d37-4cbd-82f0-bca0cbe5dcd3	9992eeb9-901b-4a32-badc-e9be7c9ba4ba	TCGA-E2-A15E-01A-11R-A12D-07	GRCh38.d1.vd1	TCGA-E2-A15E	TCGA-BRCA	RNA-Seq
66dd059a2e31470d70b4ea5b	e548b6da-7025-48ef-bac6-50dcf66abe71.rna_seq.genomic.gdc_realn.bam	9132284083	li2g2uc/neoverse-pancancer	not hispanic or latino	female	white	Alive	Ductal and Lobular Neoplasms	TCGA-A2-A25D-01A	3b963d72-ba5c-467b-83c9-fbdb462510a3	Primary Tumor	Illumina	Breast	d6b5cec3-edeb-46c5-839b-e62a1e850e0e	eda0ff5c-84cf-44cb-888f-0aab17441dfa	TCGA-A2-A25D-01A-12R-A16F-07	GRCh38.d1.vd1	TCGA-A2-A25D	TCGA-BRCA	RNA-Seq
66dd059a2e31470d70b4ea5c	d1ad6c3b-4e2a-40cd-b3e6-098b845d59cb.rna_seq.genomic.gdc_realn.bam	9784120034	li2g2uc/neoverse-pancancer	not hispanic or latino	female	white	Alive	Ductal and Lobular Neoplasms	TCGA-D8-A27I-01A	9c55032f-4db7-4026-ae83-8d060dd8e3fe	Primary Tumor	Illumina	Breast	6e144eb1-f9c3-4cb1-9e69-28c63ca7e4d1	be694dea-a16a-4841-9588-89bba1b37dc6	TCGA-D8-A27I-01A-11R-A16F-07	GRCh38.d1.vd1	TCGA-D8-A27I	TCGA-BRCA	RNA-Seq
66dd059a2e31470d70b4ea5f	d681e327-7e74-4f6a-811f-e006470e568f.rna_seq.genomic.gdc_realn.bam	8549925257	li2g2uc/neoverse-pancancer	not hispanic or latino	female	white	Alive	Ductal and Lobular Neoplasms	TCGA-AN-A04C-01A	66072c06-f251-4f0b-b6ae-12b407c52cc6	Primary Tumor	Illumina	Breast	b713c549-0c1f-4c64-bffd-a3b5b693d5a6	4a7e95e4-58b5-4e96-a029-98f294b3cd54	TCGA-AN-A04C-01A-21R-A034-07	GRCh38.d1.vd1	TCGA-AN-A04C	TCGA-BRCA	RNA-Seq
66dd059a2e31470d70b4ea62	694ca3d8-9748-4c0f-9021-d599d81a325e.rna_seq.genomic.gdc_realn.bam	7100407875	li2g2uc/neoverse-pancancer	not hispanic or latino	female	white	Alive	Ductal and Lobular Neoplasms	TCGA-A2-A0ST-01A	12d31787-e54d-4729-ace8-9141043c92b8	Primary Tumor	Illumina	Breast	920e47c0-1b19-46e6-b1db-b5fd95e44df0	8da89b04-df25-4ed7-9d9a-e6c9478784e7	TCGA-A2-A0ST-01A-12R-A084-07	GRCh38.d1.vd1	TCGA-A2-A0ST	TCGA-BRCA	RNA-Seq
66dd059a2e31470d70b4ea67	e614fbb4-7574-4704-9525-c0aea4c10fc6.rna_seq.genomic.gdc_realn.bam	6277268000	li2g2uc/neoverse-pancancer	not hispanic or latino	female	white	Alive	Ductal and Lobular Neoplasms	TCGA-AO-A12D-01A	2fe854b4-bac9-4801-9a1c-ee99388e8082	Primary Tumor	Illumina	Breast	4adf4439-3d60-44ac-a6f0-9f42cc081a93	b6359ede-df10-44b9-a2e2-bbf900eeb241	TCGA-AO-A12D-01A-11R-A115-07	GRCh38.d1.vd1	TCGA-AO-A12D	TCGA-BRCA	RNA-Seq
66dd059a2e31470d70b4ea69	aa3cbc51-b74d-44b1-9043-cb2b9855a72b.rna_seq.genomic.gdc_realn.bam	3787445847	li2g2uc/neoverse-pancancer	not hispanic or latino	female	white	Dead	Ductal and Lobular Neoplasms	TCGA-GM-A2D9-01A	1133b8a9-6b11-4511-b70a-f200e3b8b5db	Primary Tumor	Illumina	Breast	4ffff9ea-3386-47d5-8974-722037f31849	07c938ad-70f7-418f-b6c9-ec6e4b1dae66	TCGA-GM-A2D9-01A-11R-A18M-07	GRCh38.d1.vd1	TCGA-GM-A2D9	TCGA-BRCA	RNA-Seq
66dd059a2e31470d70b4ea6f	a5e348aa-d0fd-40fb-a171-b51a36e53612.rna_seq.genomic.gdc_realn.bam	4871492274	li2g2uc/neoverse-pancancer	not reported	female	white	Alive	Ductal and Lobular Neoplasms	TCGA-BH-A0DS-01A	fb57c598-b45b-478a-9d34-ca1f050d5b7c	Primary Tumor	Illumina	Breast	00ee8acd-0841-4c85-a99a-8966a6828dd7	a99e45da-6933-4300-9c8a-e9d0f9e9c825	TCGA-BH-A0DS-01A-11R-A056-07	GRCh38.d1.vd1	TCGA-BH-A0DS	TCGA-BRCA	RNA-Seq
66dd059a2e31470d70b4ea71	8319b13e-475e-440f-855a-bdba3036db73.rna_seq.genomic.gdc_realn.bam	7887758512	li2g2uc/neoverse-pancancer	not hispanic or latino	female	black or african american	Dead	Ductal and Lobular Neoplasms	TCGA-A2-A3XU-01A	a8e7d8a4-bbf0-496b-b387-8e014cfdcea6	Primary Tumor	Illumina	Breast	2ec1df5c-7272-44f4-922c-cdd6ba37f6b6	6fae8a0e-a96a-4895-b40d-c1eb491f0f3e	TCGA-A2-A3XU-01A-12R-A22U-07	GRCh38.d1.vd1	TCGA-A2-A3XU	TCGA-BRCA	RNA-Seq
66dd059a2e31470d70b4ea97	2553a422-8136-4fb9-95af-3ffafff2d223.rna_seq.genomic.gdc_realn.bam	7571444056	li2g2uc/neoverse-pancancer	not hispanic or latino	female	white	Alive	Complex Epithelial Neoplasms	TCGA-BH-A6R9-01A	43cc074d-b85a-4b0b-8feb-833094ffc565	Primary Tumor	Illumina	Breast	7c73dae6-4478-4cbc-aee1-0b18e730f7a2	65842833-68a7-4efd-a781-19b5dc6bd257	TCGA-BH-A6R9-01A-21R-A32P-07	GRCh38.d1.vd1	TCGA-BH-A6R9	TCGA-BRCA	RNA-Seq
66dd059a2e31470d70b4ea9e	616b6b60-8c4a-4d85-9a24-f47df6ad497e.rna_seq.genomic.gdc_realn.bam	6375371810	li2g2uc/neoverse-pancancer	not reported	female	not reported	Alive	Ductal and Lobular Neoplasms	TCGA-A8-A08F-01A	0a017f15-1c6b-45e7-8d55-e0a71df1b2e8	Primary Tumor	Illumina	Breast	523e45c2-4f98-4010-b48e-bdbda62865cf	f4f60d69-6c0d-4a73-90fa-ee369de95fdd	TCGA-A8-A08F-01A-11R-A00Z-07	GRCh38.d1.vd1	TCGA-A8-A08F	TCGA-BRCA	RNA-Seq
66dd059a2e31470d70b4eaa0	f738acc1-0445-49e0-a279-3469620c8d4a.rna_seq.genomic.gdc_realn.bam	9010536417	li2g2uc/neoverse-pancancer	not hispanic or latino	female	black or african american	Alive	Ductal and Lobular Neoplasms	TCGA-E2-A576-01A	f04dca9e-409b-4300-b11d-12243e5d361d	Primary Tumor	Illumina	Breast	1323e58e-5e3f-459a-99ff-e7a6748d3d77	155daece-cd56-4a90-9ee9-2c291c871bff	TCGA-E2-A576-01A-11R-A31O-07	GRCh38.d1.vd1	TCGA-E2-A576	TCGA-BRCA	RNA-Seq
66dd059a2e31470d70b4eaa2	078420d8-5079-4a98-81d7-3a4b84e9d0ad.rna_seq.genomic.gdc_realn.bam	11588543927	li2g2uc/neoverse-pancancer	not hispanic or latino	female	white	Alive	Ductal and Lobular Neoplasms	TCGA-AC-A3OD-01B	f2622cdb-ac92-42b3-a1ca-67e133c3dd4a	Primary Tumor	Illumina	Breast	89a6d94d-59fc-45aa-859a-3b24e6691fe8	18140097-dcf9-4882-baa9-5f6c93585c4b	TCGA-AC-A3OD-01B-06R-A22O-07	GRCh38.d1.vd1	TCGA-AC-A3OD	TCGA-BRCA	RNA-Seq
66dd059a2e31470d70b4eaa4	682169e0-f36b-430c-896f-c93668b4ce78.rna_seq.genomic.gdc_realn.bam	9203384671	li2g2uc/neoverse-pancancer	not hispanic or latino	female	white	Dead	Ductal and Lobular Neoplasms	TCGA-BH-A1FM-01A	7eb18190-5a41-4637-9783-f81bbde499e4	Primary Tumor	Illumina	Breast	99157b66-ae2a-4ba2-8b28-5653803063a9	cf2b65de-c6a1-4ebc-a62a-c652ce17d2d0	TCGA-BH-A1FM-01A-11R-A13Q-07	GRCh38.d1.vd1	TCGA-BH-A1FM	TCGA-BRCA	RNA-Seq
66dd059a2e31470d70b4eaa6	839aaefe-1755-4131-9b89-2610481a13c4.rna_seq.genomic.gdc_realn.bam	7488775850	li2g2uc/neoverse-pancancer	not hispanic or latino	female	black or african american	Alive	Ductal and Lobular Neoplasms	TCGA-LL-A740-01A	aa60fa8d-c374-40e0-af2d-b007701e67e3	Primary Tumor	Illumina	Breast	9014d9c4-ab6b-4318-9b07-c00266d9f5a9	0dcb8872-8b48-4100-8ad4-4c89a0d3b9ed	TCGA-LL-A740-01A-21R-A32P-07	GRCh38.d1.vd1	TCGA-LL-A740	TCGA-BRCA	RNA-Seq
66dd059a2e31470d70b4eaab	e1ef10f3-a1e2-4391-bfec-ac6b0231ae5d.rna_seq.genomic.gdc_realn.bam	7084490114	li2g2uc/neoverse-pancancer	not hispanic or latino	female	white	Alive	Ductal and Lobular Neoplasms	TCGA-E2-A105-01A	b0bcb829-cee0-4247-bb75-093a5bea89ee	Primary Tumor	Illumina	Breast	b9bb3fb2-5692-4e7b-9353-45db1d58843f	daf94b80-d57a-4525-be1d-6ca0f83204e3	TCGA-E2-A105-01A-11R-A10J-07	GRCh38.d1.vd1	TCGA-E2-A105	TCGA-BRCA	RNA-Seq
66dd059a2e31470d70b4eab6	2b67c3b5-330e-41e4-95cf-028d37fe91e1.rna_seq.genomic.gdc_realn.bam	6260496514	li2g2uc/neoverse-pancancer	not hispanic or latino	female	white	Alive	Ductal and Lobular Neoplasms	TCGA-E9-A1R2-01A	8631969d-4ac6-4fe1-9db3-d47db604494a	Primary Tumor	Illumina	Breast	e24bfd9d-87b2-44a7-bddc-7b7f60461252	92b16015-e552-48e3-a095-0197b99b52a8	TCGA-E9-A1R2-01A-11R-A14D-07	GRCh38.d1.vd1	TCGA-E9-A1R2	TCGA-BRCA	RNA-Seq
66dd059a2e31470d70b4eac5	b321a3f5-043d-42c6-8c9d-5784d45cb85c.rna_seq.genomic.gdc_realn.bam	7823285604	li2g2uc/neoverse-pancancer	not hispanic or latino	female	white	Alive	Ductal and Lobular Neoplasms	TCGA-E2-A14U-01A	23b7aaea-1119-4b10-aa1a-0ae255d2f2a6	Primary Tumor	Illumina	Breast	20d25e27-b509-45eb-a734-9b8d6a40c632	06239773-a7e3-4262-9b5f-0105e3b1467a	TCGA-E2-A14U-01A-11R-A22K-07	GRCh38.d1.vd1	TCGA-E2-A14U	TCGA-BRCA	RNA-Seq
66dd059a2e31470d70b4eacb	a8e0466b-d106-44b7-b846-c4fb666715f5.rna_seq.genomic.gdc_realn.bam	7230767432	li2g2uc/neoverse-pancancer	not hispanic or latino	female	white	Alive	Ductal and Lobular Neoplasms	TCGA-E9-A1R4-01A	b7a4df9a-4e25-4550-9c10-338ca1921c2f	Primary Tumor	Illumina	Breast	11353ea3-2ff0-4658-b528-6aa922dbb665	ea78a749-5aee-44e6-9592-b2e20eeb7ff9	TCGA-E9-A1R4-01A-21R-A14D-07	GRCh38.d1.vd1	TCGA-E9-A1R4	TCGA-BRCA	RNA-Seq
66dd059a2e31470d70b4ead9	9cb6482e-6f20-4aad-986c-7ccea66b7cc8.rna_seq.genomic.gdc_realn.bam	8398419070	li2g2uc/neoverse-pancancer	not hispanic or latino	female	white	Dead	Ductal and Lobular Neoplasms	TCGA-AC-A2FE-01A	f6eebd4b-b63a-4a9c-92d3-0d954a8a6655	Primary Tumor	Illumina	Breast	22e03b77-aa0f-4348-98c1-9b0914e8af8b	9439bb31-588c-433b-a7a5-787d8b496f57	TCGA-AC-A2FE-01A-11R-A19W-07	GRCh38.d1.vd1	TCGA-AC-A2FE	TCGA-BRCA	RNA-Seq
66dd059a2e31470d70b4eae0	ed1fa4ae-5e58-465c-b106-379f7456656e.rna_seq.genomic.gdc_realn.bam	8434760161	li2g2uc/neoverse-pancancer	not reported	female	not reported	Alive	Ductal and Lobular Neoplasms	TCGA-A8-A076-01A	23dabeef-8e3c-44bc-9a12-a9522d17be5c	Primary Tumor	Illumina	Breast	95b5d7ca-4078-4af9-ac6b-4ed1c3cd9c60	750932d7-0e9d-44e0-bc5a-6031ca4b0448	TCGA-A8-A076-01A-21R-A00Z-07	GRCh38.d1.vd1	TCGA-A8-A076	TCGA-BRCA	RNA-Seq
66dd059a2e31470d70b4eae3	b35a11fb-548c-4b6c-99e7-c4114be6411a.rna_seq.genomic.gdc_realn.bam	4760643509	li2g2uc/neoverse-pancancer	not hispanic or latino	female	white	Dead	Ductal and Lobular Neoplasms	TCGA-B6-A0IH-01A	2476dda9-da2a-4242-9642-b92b8b9b1c79	Primary Tumor	Illumina	Breast	76fabc98-ad85-4315-8653-4028e24cd2ff	5ac66414-2c9e-45d0-837a-f620898a86e0	TCGA-B6-A0IH-01A-11R-A115-07	GRCh38.d1.vd1	TCGA-B6-A0IH	TCGA-BRCA	RNA-Seq
66dd059a2e31470d70b4eaeb	6e209f42-3c0f-4f05-83d7-c982448ccb87.rna_seq.genomic.gdc_realn.bam	8439616823	li2g2uc/neoverse-pancancer	not hispanic or latino	female	white	Alive	Ductal and Lobular Neoplasms	TCGA-AO-A12E-01A	2cbeadff-a8a3-4787-9d4e-f6b74c3ab5d9	Primary Tumor	Illumina	Breast	222c7e4d-f6ed-4db0-ba36-1670159cee1b	a869827a-f639-4cbf-8efb-1a5f00ed2d0a	TCGA-AO-A12E-01A-11R-A10J-07	GRCh38.d1.vd1	TCGA-AO-A12E	TCGA-BRCA	RNA-Seq
66dd059a2e31470d70b4eaf1	b8542fa9-5521-48bc-ae1b-4e12a1744e0d.rna_seq.genomic.gdc_realn.bam	6411664419	li2g2uc/neoverse-pancancer	not hispanic or latino	female	white	Alive	Ductal and Lobular Neoplasms	TCGA-A2-A0EV-01A	7032ec9c-e96b-4642-a7b6-d0aee7a3add2	Primary Tumor	Illumina	Breast	75cd6423-52b8-4d29-97de-1fe2583dbac1	bf0f55ac-2f35-4f8b-a1d9-c4e283fc7365	TCGA-A2-A0EV-01A-11R-A034-07	GRCh38.d1.vd1	TCGA-A2-A0EV	TCGA-BRCA	RNA-Seq
66dd059b2e31470d70b4eafa	36125e17-48fd-4eea-874c-ed2e2e218402.rna_seq.genomic.gdc_realn.bam	6241315541	li2g2uc/neoverse-pancancer	not hispanic or latino	female	white	Alive	Adenomas and Adenocarcinomas	TCGA-A1-A0SB-01A	0045349c-69d9-4306-a403-c9c1fa836644	Primary Tumor	Illumina	Breast	a2405d64-34eb-4915-abf7-8530151d5cb0	f66358d4-9319-4c23-983d-ab5056daacf1	TCGA-A1-A0SB-01A-11R-A144-07	GRCh38.d1.vd1	TCGA-A1-A0SB	TCGA-BRCA	RNA-Seq
66dd059b2e31470d70b4eb11	f532a6be-de3e-420c-960a-23627589e7ad.rna_seq.genomic.gdc_realn.bam	6031662135	li2g2uc/neoverse-pancancer	not hispanic or latino	female	white	Alive	Ductal and Lobular Neoplasms	TCGA-E2-A14N-01A	752ad011-79e0-494f-9868-98bf6feb28f8	Primary Tumor	Illumina	Breast	6e45dd01-225d-4871-9a3a-f591808ad234	caa51a8b-eadc-4d87-b0f8-f6ffc17723b5	TCGA-E2-A14N-01A-31R-A137-07	GRCh38.d1.vd1	TCGA-E2-A14N	TCGA-BRCA	RNA-Seq
66dd059b2e31470d70b4eb13	fe00aecb-7b06-4e76-b999-99ee41ad20ea.rna_seq.genomic.gdc_realn.bam	7077230696	li2g2uc/neoverse-pancancer	not hispanic or latino	female	black or african american	Alive	Ductal and Lobular Neoplasms	TCGA-OL-A5D8-01A	6d4860b2-21c6-4b7b-9093-2f32700d0612	Primary Tumor	Illumina	Breast	8c435d42-a76a-4078-a593-6a41a2bb6f5e	a86dd3fc-de1f-4089-8ad1-95c683f9951f	TCGA-OL-A5D8-01A-11R-A27Q-07	GRCh38.d1.vd1	TCGA-OL-A5D8	TCGA-BRCA	RNA-Seq
66dd059b2e31470d70b4eb16	c456f144-7f26-4f58-b4f0-4d91ddfec18e.rna_seq.genomic.gdc_realn.bam	6458761520	li2g2uc/neoverse-pancancer	not reported	female	white	Alive	Ductal and Lobular Neoplasms	TCGA-PE-A5DE-01A	89c128b9-1c6b-4c04-a4af-7066772e783c	Primary Tumor	Illumina	Breast	041c71a0-06d5-44a5-8930-7f1dd2a638d1	0c7a94a8-4802-4caa-b59a-6013ce8b3170	TCGA-PE-A5DE-01A-11R-A27Q-07	GRCh38.d1.vd1	TCGA-PE-A5DE	TCGA-BRCA	RNA-Seq
66dd059b2e31470d70b4eb1a	3572211c-0611-4d67-9e71-c5a8f704bd1f.rna_seq.genomic.gdc_realn.bam	6972463620	li2g2uc/neoverse-pancancer	not hispanic or latino	female	black or african american	Alive	Ductal and Lobular Neoplasms	TCGA-PL-A8LV-01A	389e5b18-8f89-41a9-9fa5-efd4172836e2	Primary Tumor	Illumina	Breast	34f3d207-0bfe-4699-b01b-d145942ba488	11b582c7-95bf-4a07-8996-ef4d0d4f897e	TCGA-PL-A8LV-01A-21R-A41B-07	GRCh38.d1.vd1	TCGA-PL-A8LV	TCGA-BRCA	RNA-Seq
66dd059b2e31470d70b4eb1c	2485ee80-8de4-4f98-b4f9-7c012bb29f6c.rna_seq.genomic.gdc_realn.bam	8805822106	li2g2uc/neoverse-pancancer	not hispanic or latino	female	white	Alive	Ductal and Lobular Neoplasms	TCGA-AO-A1KT-01A	1f8f87cb-8a0b-474c-97fb-c71b4fd88d97	Primary Tumor	Illumina	Breast	82140d3a-0787-4e1e-993d-1b222c073cf8	15c2deaa-1162-4ee8-b698-179bfd67a78d	TCGA-AO-A1KT-01A-11R-A13Q-07	GRCh38.d1.vd1	TCGA-AO-A1KT	TCGA-BRCA	RNA-Seq
66dd059b2e31470d70b4eb20	ffe82e73-0990-4d3d-a4d1-7d4e169dfdf5.rna_seq.genomic.gdc_realn.bam	6012162662	li2g2uc/neoverse-pancancer	hispanic or latino	female	white	Alive	Ductal and Lobular Neoplasms	TCGA-AO-A12B-01A	f6ed684f-ee7a-496c-80d5-6eacd494d16a	Primary Tumor	Illumina	Breast	44225bb7-92c6-4a6d-b136-bc51666ba84a	cac72f1c-d337-4e20-8ba0-e48126517a66	TCGA-AO-A12B-01A-11R-A10J-07	GRCh38.d1.vd1	TCGA-AO-A12B	TCGA-BRCA	RNA-Seq
66dd059b2e31470d70b4eb22	3f4afc9c-562a-4ef4-a6cb-ff426357a614.rna_seq.genomic.gdc_realn.bam	6352699481	li2g2uc/neoverse-pancancer	not hispanic or latino	female	white	Alive	Ductal and Lobular Neoplasms	TCGA-GM-A2DK-01A	3a0775a0-61ae-43f2-b5f6-629a44355c2f	Primary Tumor	Illumina	Breast	52df7d5d-7236-464f-9394-7c20f8726280	6407b3ab-d159-4700-8e6b-d460411643ac	TCGA-GM-A2DK-01A-21R-A180-07	GRCh38.d1.vd1	TCGA-GM-A2DK	TCGA-BRCA	RNA-Seq
66dd059b2e31470d70b4eb26	52df14ea-5feb-481a-855e-0a6176744a73.rna_seq.genomic.gdc_realn.bam	8155130789	li2g2uc/neoverse-pancancer	not hispanic or latino	female	white	Alive	Ductal and Lobular Neoplasms	TCGA-A2-A0ER-01A	7455d832-ad66-40df-85d7-3a7051c4498d	Primary Tumor	Illumina	Breast	9c8e0865-894b-4a0b-83e4-c3e7a40e871b	5c703f38-38a5-4543-a964-88cf1d5ba2f1	TCGA-A2-A0ER-01A-21R-A034-07	GRCh38.d1.vd1	TCGA-A2-A0ER	TCGA-BRCA	RNA-Seq
66dd059b2e31470d70b4eb2a	3a814d3d-749f-4066-b33b-3faf503d84bb.rna_seq.genomic.gdc_realn.bam	11812910269	li2g2uc/neoverse-pancancer	not reported	female	not reported	Alive	Ductal and Lobular Neoplasms	TCGA-A8-A06Q-01A	281f70c5-876f-44b3-84fb-f2302f85e74c	Primary Tumor	Illumina	Breast	0e2a3a2c-173a-43b8-bd7d-0c09dfa8a2ae	a03cd506-47aa-4333-a9a4-fa1a6815ac75	TCGA-A8-A06Q-01A-11R-A034-07	GRCh38.d1.vd1	TCGA-A8-A06Q	TCGA-BRCA	RNA-Seq
66dd059b2e31470d70b4eb30	fb120cb4-2cee-4848-a60e-6c1fba723dc9.rna_seq.genomic.gdc_realn.bam	3063420119	li2g2uc/neoverse-pancancer	not hispanic or latino	female	white	Alive	Ductal and Lobular Neoplasms	TCGA-E2-A156-01A	f05d314c-5ec5-4e2a-b785-9a702716f111	Primary Tumor	Illumina	Breast	b6ed3dfa-4d81-4e5c-9c1a-166894f92752	9d39f2cf-84b5-45ba-8c40-0a42d8f303b7	TCGA-E2-A156-01A-11R-A12D-07	GRCh38.d1.vd1	TCGA-E2-A156	TCGA-BRCA	RNA-Seq
66dd059b2e31470d70b4eb33	de01516e-43f0-4f96-8ac6-ab543a314829.rna_seq.genomic.gdc_realn.bam	8918991024	li2g2uc/neoverse-pancancer	not hispanic or latino	female	white	Alive	Ductal and Lobular Neoplasms	TCGA-A7-A26E-01B	011b9b2d-ebe5-42bf-9662-d922faccc7a1	Primary Tumor	Illumina	Breast	f992d081-e919-4f45-9c43-70a3de5d51f9	e716eb8a-dccd-4f17-9bdc-e64dc2f0fd69	TCGA-A7-A26E-01B-06R-A277-07	GRCh38.d1.vd1	TCGA-A7-A26E	TCGA-BRCA	RNA-Seq
66dd059b2e31470d70b4eb35	82d0130a-9bea-443b-bf46-32fe0a2ce84c.rna_seq.genomic.gdc_realn.bam	6621990900	li2g2uc/neoverse-pancancer	not hispanic or latino	female	white	Alive	Ductal and Lobular Neoplasms	TCGA-A7-A0CG-01A	67eef990-5ff4-45d1-843d-d22d7848f130	Primary Tumor	Illumina	Breast	2b0e2135-a1e4-4785-8b9f-b4cf7b36d938	f2deda2c-63c8-4b4f-a725-381f00298cd0	TCGA-A7-A0CG-01A-12R-A056-07	GRCh38.d1.vd1	TCGA-A7-A0CG	TCGA-BRCA	RNA-Seq
66dd059b2e31470d70b4eb39	aeee03c3-20b3-4f96-b686-52111ce99a63.rna_seq.genomic.gdc_realn.bam	6655161188	li2g2uc/neoverse-pancancer	not hispanic or latino	female	black or african american	Alive	Ductal and Lobular Neoplasms	TCGA-BH-A0BW-01A	5d1d00c6-fcae-479e-ae1e-de76efd41d98	Primary Tumor	Illumina	Breast	7e84df9f-1da5-4add-a5e8-a9d9d8af409c	dbeeddc1-d149-46f7-91ff-d057f8c6bffb	TCGA-BH-A0BW-01A-11R-A115-07	GRCh38.d1.vd1	TCGA-BH-A0BW	TCGA-BRCA	RNA-Seq
66dd059b2e31470d70b4eb3b	b31c9e1c-be79-4264-81a3-40b67f1f0bde.rna_seq.genomic.gdc_realn.bam	8828972182	li2g2uc/neoverse-pancancer	not hispanic or latino	female	white	Alive	Ductal and Lobular Neoplasms	TCGA-AR-A24S-01A	074e8b06-3929-4896-9263-3b80ad6a355b	Primary Tumor	Illumina	Breast	3795f6d6-3a1d-4b41-8a4b-e832078e9d48	d79df987-e362-43f5-acbd-b19522bace7d	TCGA-AR-A24S-01A-11R-A169-07	GRCh38.d1.vd1	TCGA-AR-A24S	TCGA-BRCA	RNA-Seq
66dd059b2e31470d70b4eb3c	4e75f67b-99df-4ad5-a2ca-1877a3d45655.rna_seq.genomic.gdc_realn.bam	6435895538	li2g2uc/neoverse-pancancer	not hispanic or latino	female	white	Alive	Ductal and Lobular Neoplasms	TCGA-D8-A13Y-01A	17f275c1-a0d4-487d-8f02-ea279584b4cd	Primary Tumor	Illumina	Breast	9a92e20a-2a43-4917-981d-c93179770050	0dcfd67b-64b2-4333-af18-a2638dd82952	TCGA-D8-A13Y-01A-11R-A115-07	GRCh38.d1.vd1	TCGA-D8-A13Y	TCGA-BRCA	RNA-Seq
66dd059b2e31470d70b4eb40	13fc37db-3160-4e82-bd63-52fc295e0e19.rna_seq.genomic.gdc_realn.bam	5281472550	li2g2uc/neoverse-pancancer	not hispanic or latino	female	white	Alive	Ductal and Lobular Neoplasms	TCGA-E2-A154-01A	24e39609-9645-43e5-960b-db5446eaea65	Primary Tumor	Illumina	Breast	81589acc-5dae-4cad-9f97-88b81fa53f92	093150bc-9ea8-4729-8693-32fe1d9690d2	TCGA-E2-A154-01A-11R-A115-07	GRCh38.d1.vd1	TCGA-E2-A154	TCGA-BRCA	RNA-Seq
66dd059b2e31470d70b4eb42	b021039d-26c3-4851-9641-ddd81e408339.rna_seq.genomic.gdc_realn.bam	10037550089	li2g2uc/neoverse-pancancer	not hispanic or latino	female	white	Dead	Ductal and Lobular Neoplasms	TCGA-AR-A1AR-01A	eda6d2d5-4199-4f76-a45b-1d0401b4e54c	Primary Tumor	Illumina	Breast	6d066a72-f59f-45a8-ab90-216000b36da4	5fa9998b-deff-493e-8a8e-dc2422192a48	TCGA-AR-A1AR-01A-31R-A137-07	GRCh38.d1.vd1	TCGA-AR-A1AR	TCGA-BRCA	RNA-Seq
66dd059b2e31470d70b4eb46	6542e1dd-afee-40e9-a16e-aa9a448963b3.rna_seq.genomic.gdc_realn.bam	6160981491	li2g2uc/neoverse-pancancer	not hispanic or latino	female	black or african american	Alive	Ductal and Lobular Neoplasms	TCGA-A1-A0SJ-01A	a2db9dd1-44d5-48b5-817c-a21a85fadb21	Primary Tumor	Illumina	Breast	61017170-a36a-4ce9-9b8e-324755b88dd7	9ec60572-39e4-4a0d-b157-cf0ec726fb1d	TCGA-A1-A0SJ-01A-11R-A084-07	GRCh38.d1.vd1	TCGA-A1-A0SJ	TCGA-BRCA	RNA-Seq
66dd059b2e31470d70b4eb48	2b5864c9-7577-4e93-8d22-1f45a98267f1.rna_seq.genomic.gdc_realn.bam	3966296941	li2g2uc/neoverse-pancancer	not reported	female	white	Alive	Ductal and Lobular Neoplasms	TCGA-BH-A0E0-01A	20e8106b-1290-4735-abe4-7621e08e3dc8	Primary Tumor	Illumina	Breast	fac9101c-a974-4415-9eac-d2d433d02b13	662cc11c-da31-4e31-8e77-46011b38ea96	TCGA-BH-A0E0-01A-11R-A056-07	GRCh38.d1.vd1	TCGA-BH-A0E0	TCGA-BRCA	RNA-Seq
66dd059b2e31470d70b4eb4c	27d65db7-ad41-46f0-bfd1-61c693073e19.rna_seq.genomic.gdc_realn.bam	8505596061	li2g2uc/neoverse-pancancer	not hispanic or latino	male	black or african american	Alive	Ductal and Lobular Neoplasms	TCGA-EW-A6SA-01A	aba5f46a-e67a-4cd2-9c52-c0686968ff04	Primary Tumor	Illumina	Breast	2aac1ce6-fc3e-474c-9e0e-5a6d05ff9168	5a1bb598-9a38-452a-9599-365501038a88	TCGA-EW-A6SA-01A-21R-A32P-07	GRCh38.d1.vd1	TCGA-EW-A6SA	TCGA-BRCA	RNA-Seq
66dd059b2e31470d70b4eb52	6a182962-93fc-482f-aa53-a14d7574763a.rna_seq.genomic.gdc_realn.bam	6794980601	li2g2uc/neoverse-pancancer	not hispanic or latino	female	white	Alive	Ductal and Lobular Neoplasms	TCGA-E2-A1B5-01A	7241b3d4-31ee-4fd2-a4a5-35a9d5f37d6a	Primary Tumor	Illumina	Breast	a2c80f8e-f08d-4574-90a0-f0651c0a9b1b	5b01ed81-2119-4797-9be9-67bc21abc7d9	TCGA-E2-A1B5-01A-21R-A12P-07	GRCh38.d1.vd1	TCGA-E2-A1B5	TCGA-BRCA	RNA-Seq
66dd059b2e31470d70b4eb54	0c087071-89ba-4fc8-ab47-c4f1c60fa24c.rna_seq.genomic.gdc_realn.bam	5953838791	li2g2uc/neoverse-pancancer	not hispanic or latino	female	white	Alive	Ductal and Lobular Neoplasms	TCGA-E2-A14R-01A	4fba3deb-db94-44b5-a0f2-a575d270779e	Primary Tumor	Illumina	Breast	76a625e9-22b3-42b8-8813-27c133d0b248	26c43e7a-753c-483b-9ec3-7240efce6c4e	TCGA-E2-A14R-01A-11R-A115-07	GRCh38.d1.vd1	TCGA-E2-A14R	TCGA-BRCA	RNA-Seq
66dd059b2e31470d70b4eb56	021d9e06-9d27-400c-8776-08e89c817b46.rna_seq.genomic.gdc_realn.bam	6497595302	li2g2uc/neoverse-pancancer	not hispanic or latino	female	white	Alive	Ductal and Lobular Neoplasms	TCGA-GM-A2DD-01A	b343bfe0-7c23-4c6a-8c84-9ee39db2ecda	Primary Tumor	Illumina	Breast	ddc6e148-34b7-4466-b692-3bb227004e2b	c6514deb-3214-4ceb-8db6-46daca13911f	TCGA-GM-A2DD-01A-11R-A180-07	GRCh38.d1.vd1	TCGA-GM-A2DD	TCGA-BRCA	RNA-Seq
66dd059b2e31470d70b4eb58	3cf6f0ec-e11f-4a59-8d86-3e0bbc01f8e9.rna_seq.genomic.gdc_realn.bam	7983953973	li2g2uc/neoverse-pancancer	not reported	female	white	Alive	Ductal and Lobular Neoplasms	TCGA-A2-A04Q-01A	b5fba77b-1f50-4e71-95b2-566afba4bdd7	Primary Tumor	Illumina	Breast	d71e12c1-d92c-4cb6-8244-d100b2ef1c43	e17e273d-6f53-4419-9f0c-1e4e667c5257	TCGA-A2-A04Q-01A-21R-A034-07	GRCh38.d1.vd1	TCGA-A2-A04Q	TCGA-BRCA	RNA-Seq
66dd059b2e31470d70b4eb5a	cff71f50-9056-40dd-b358-0de3e079cad0.rna_seq.genomic.gdc_realn.bam	7643263465	li2g2uc/neoverse-pancancer	not hispanic or latino	female	white	Alive	Ductal and Lobular Neoplasms	TCGA-AR-A5QN-01A	077506ea-8f11-405d-bb8e-3c9924fe54d0	Primary Tumor	Illumina	Breast	76353751-a05c-432e-a35b-12f2bf62a494	3e936c86-fbb5-415d-a657-f96fe5565e34	TCGA-AR-A5QN-01A-12R-A28M-07	GRCh38.d1.vd1	TCGA-AR-A5QN	TCGA-BRCA	RNA-Seq
66dd059b2e31470d70b4eb5b	707fad7d-f284-456a-abfa-17289b40579f.rna_seq.genomic.gdc_realn.bam	7970976448	li2g2uc/neoverse-pancancer	not hispanic or latino	female	white	Alive	Ductal and Lobular Neoplasms	TCGA-BH-A0BZ-01A	4a032bad-e726-48f2-8f39-e3acc109cc91	Primary Tumor	Illumina	Breast	317ffb84-f4a8-435b-907b-b05587d6515e	55906ee0-a385-4ec9-8515-90ab613eca35	TCGA-BH-A0BZ-01A-31R-A12P-07	GRCh38.d1.vd1	TCGA-BH-A0BZ	TCGA-BRCA	RNA-Seq
66dd059b2e31470d70b4eb5d	4fb219d8-519a-4ce9-a3f1-28fae295424f.rna_seq.genomic.gdc_realn.bam	2220462944	li2g2uc/neoverse-pancancer	not hispanic or latino	female	white	Alive	Ductal and Lobular Neoplasms	TCGA-OL-A6VQ-01A	34126cd5-cc38-4198-8582-c14fb5db7acb	Primary Tumor	Illumina	Breast	10fbe91f-3570-4cc4-9a86-ea660a86a806	863804ba-7fcd-49ce-a544-5a98eb3f2857	TCGA-OL-A6VQ-01A-12R-A41B-07	GRCh38.d1.vd1	TCGA-OL-A6VQ	TCGA-BRCA	RNA-Seq
66dd059b2e31470d70b4eb5e	5a61d29b-5ae6-41b6-8842-865463f72990.rna_seq.genomic.gdc_realn.bam	9185931770	li2g2uc/neoverse-pancancer	not hispanic or latino	female	white	Dead	Ductal and Lobular Neoplasms	TCGA-BH-A1FD-01A	3c8b5af9-c34d-43c2-b8c9-39ea11e44fa6	Primary Tumor	Illumina	Breast	744ed141-8809-4bc9-90e6-74098383914e	a0e467f8-79c1-499e-b881-669b4bd55b8c	TCGA-BH-A1FD-01A-11R-A13Q-07	GRCh38.d1.vd1	TCGA-BH-A1FD	TCGA-BRCA	RNA-Seq
66dd059b2e31470d70b4eb63	91d22570-2889-46c5-9efe-5c40a4f84e5b.rna_seq.genomic.gdc_realn.bam	7006449392	li2g2uc/neoverse-pancancer	not hispanic or latino	female	white	Alive	Ductal and Lobular Neoplasms	TCGA-B6-A0IA-01A	0807435a-e75e-4e04-8e45-ed0cd49a841a	Primary Tumor	Illumina	Breast	80cfaf9d-f0aa-4a35-918a-2eaad05b3a5a	ef8c35b3-bdab-4a7e-b5ab-a0a99f4db803	TCGA-B6-A0IA-01A-11R-A034-07	GRCh38.d1.vd1	TCGA-B6-A0IA	TCGA-BRCA	RNA-Seq
66dd059b2e31470d70b4eb65	689ba70a-9664-459e-aee5-fd16b3b993a8.rna_seq.genomic.gdc_realn.bam	9383898934	li2g2uc/neoverse-pancancer	not hispanic or latino	female	white	Alive	Ductal and Lobular Neoplasms	TCGA-B6-A1KN-01A	271404de-24e8-43f6-806b-fb510c1124c4	Primary Tumor	Illumina	Breast	71b773fb-1efb-4d0f-9499-110ba937ade6	ca44a8bf-428e-48b5-ae58-614f9a3e0fd8	TCGA-B6-A1KN-01A-11R-A13Q-07	GRCh38.d1.vd1	TCGA-B6-A1KN	TCGA-BRCA	RNA-Seq
66dd059b2e31470d70b4eb6b	8411b896-9d24-47d3-8a28-1c9cd6313939.rna_seq.genomic.gdc_realn.bam	6891052208	li2g2uc/neoverse-pancancer	not reported	female	white	Alive	Ductal and Lobular Neoplasms	TCGA-BH-A0E6-01A	6c0066e3-96df-4870-bcd3-98cda64082e9	Primary Tumor	Illumina	Breast	6bf094a5-1f62-406c-9b3a-e686bb4a074e	052e361c-9cf7-4a92-a77d-f3d70f9dec0b	TCGA-BH-A0E6-01A-11R-A034-07	GRCh38.d1.vd1	TCGA-BH-A0E6	TCGA-BRCA	RNA-Seq
66dd059b2e31470d70b4eb70	61325789-0b1e-473d-8b71-5ec13ec1dcb7.rna_seq.genomic.gdc_realn.bam	9913270342	li2g2uc/neoverse-pancancer	not hispanic or latino	female	white	Alive	Ductal and Lobular Neoplasms	TCGA-D8-A1X9-01A	34a74805-300c-4773-ab59-2085fcc2e6cc	Primary Tumor	Illumina	Breast	2b3d596a-68ca-4c60-bb16-8c0cbd8fb190	eee3738e-89d5-41be-8f9d-564e46b4e065	TCGA-D8-A1X9-01A-12R-A157-07	GRCh38.d1.vd1	TCGA-D8-A1X9	TCGA-BRCA	RNA-Seq
66dd059b2e31470d70b4eb72	9ccd787f-fde1-4fe6-a11f-d6203eaf9faf.rna_seq.genomic.gdc_realn.bam	9234761713	li2g2uc/neoverse-pancancer	not hispanic or latino	female	black or african american	Alive	Ductal and Lobular Neoplasms	TCGA-B6-A408-01A	9964f447-92ad-4d1e-af20-11cf84fab7b0	Primary Tumor	Illumina	Breast	bbb7f769-ac55-4e7f-b0bf-acc36294bb05	8518e829-4248-4f12-b32f-f4019f7ba4e2	TCGA-B6-A408-01A-12R-A24H-07	GRCh38.d1.vd1	TCGA-B6-A408	TCGA-BRCA	RNA-Seq
66dd059b2e31470d70b4eb75	61ad862c-0bd2-4fcd-a9e1-f42e8099bd81.rna_seq.genomic.gdc_realn.bam	7203938383	li2g2uc/neoverse-pancancer	not reported	female	not reported	Alive	Ductal and Lobular Neoplasms	TCGA-A8-A09B-01A	3828b534-908e-4953-a3fb-07d01cf49c7d	Primary Tumor	Illumina	Breast	df95b9f5-437f-438d-89b4-7c556e79b616	250c0ab4-ef0f-4340-a86d-628b98f8acca	TCGA-A8-A09B-01A-11R-A00Z-07	GRCh38.d1.vd1	TCGA-A8-A09B	TCGA-BRCA	RNA-Seq
66dd059b2e31470d70b4eb83	6cc59c3f-0de5-4232-ab7a-7195a92e7d89.rna_seq.genomic.gdc_realn.bam	6598522435	li2g2uc/neoverse-pancancer	not reported	female	not reported	Alive	Ductal and Lobular Neoplasms	TCGA-AR-A0TX-01A	c364e81c-eb1e-4870-ab37-9c661f5f2e3d	Primary Tumor	Illumina	Breast	08d85849-cda7-4709-a934-fdc586418d7f	d5adaf35-04b1-4198-b308-f4720b3d6417	TCGA-AR-A0TX-01A-11R-A084-07	GRCh38.d1.vd1	TCGA-AR-A0TX	TCGA-BRCA	RNA-Seq
66dd059b2e31470d70b4eb89	4614147d-8f49-42b0-a43d-3ef88e6f0af4.rna_seq.genomic.gdc_realn.bam	7198147233	li2g2uc/neoverse-pancancer	not hispanic or latino	female	white	Dead	Ductal and Lobular Neoplasms	TCGA-BH-A18S-01A	433427a1-bacf-4381-91ba-5fec8a0953f9	Primary Tumor	Illumina	Breast	cf00b389-d06b-4dd5-9b18-737b06ab9bed	ce3a4469-8d19-4661-9c48-1baf6e84f49c	TCGA-BH-A18S-01A-11R-A12D-07	GRCh38.d1.vd1	TCGA-BH-A18S	TCGA-BRCA	RNA-Seq
66dd059b2e31470d70b4eb8f	acda1855-14ba-4e05-89f7-50f7823f38b3.rna_seq.genomic.gdc_realn.bam	7291476163	li2g2uc/neoverse-pancancer	not hispanic or latino	female	white	Alive	Ductal and Lobular Neoplasms	TCGA-A7-A0DA-01A	3afa1e93-1df8-4e4c-aaa4-557463f4bb77	Primary Tumor	Illumina	Breast	9d04c180-7c23-490e-92cf-c018629b8b7f	4f441e61-6bea-4a12-841d-def270804bbe	TCGA-A7-A0DA-01A-31R-A115-07	GRCh38.d1.vd1	TCGA-A7-A0DA	TCGA-BRCA	RNA-Seq
66dd059b2e31470d70b4eb96	3b509602-c9b3-4dba-86a4-13e2a3857bb4.rna_seq.genomic.gdc_realn.bam	9280118854	li2g2uc/neoverse-pancancer	hispanic or latino	female	white	Alive	Ductal and Lobular Neoplasms	TCGA-EW-A1PH-01A	4da999a0-ef41-4a0b-b1d1-446b39cc855a	Primary Tumor	Illumina	Breast	39413018-090f-46ca-b6df-244124f098c3	dd38ba60-656a-46f7-b22b-bcee3b6d2f19	TCGA-EW-A1PH-01A-11R-A14M-07	GRCh38.d1.vd1	TCGA-EW-A1PH	TCGA-BRCA	RNA-Seq
66dd059b2e31470d70b4ebba	ae4a5866-347f-4850-b4c8-a009d0765021.rna_seq.genomic.gdc_realn.bam	8272706517	li2g2uc/neoverse-pancancer	not hispanic or latino	female	black or african american	Alive	Ductal and Lobular Neoplasms	TCGA-OL-A66O-01A	a45833e1-7cc9-4273-b408-620f74679a12	Primary Tumor	Illumina	Breast	c7f57147-b774-4209-8b7f-2666f59543d8	27bc9f32-2419-4e24-97a1-4136e7be5a39	TCGA-OL-A66O-01A-11R-A31O-07	GRCh38.d1.vd1	TCGA-OL-A66O	TCGA-BRCA	RNA-Seq
66dd059b2e31470d70b4ebc7	79f139fe-fecb-4b0e-b668-3407c13748d8.rna_seq.genomic.gdc_realn.bam	5697291510	li2g2uc/neoverse-pancancer	not hispanic or latino	female	white	Alive	Ductal and Lobular Neoplasms	TCGA-AC-A3YI-01A	a45d296e-efc0-479e-b2f6-bad834668cdf	Primary Tumor	Illumina	Breast	20e8a6eb-4785-42f2-bb0c-bbdf5beb6c26	ea7490bf-06ac-43e0-bb61-a2756d027836	TCGA-AC-A3YI-01A-21R-A239-07	GRCh38.d1.vd1	TCGA-AC-A3YI	TCGA-BRCA	RNA-Seq
66dd059b2e31470d70b4ebca	0631de29-6e9a-4928-ab8a-c76bd44dbd45.rna_seq.genomic.gdc_realn.bam	4696969220	li2g2uc/neoverse-pancancer	not hispanic or latino	female	white	Alive	Ductal and Lobular Neoplasms	TCGA-D8-A4Z1-01A	80419545-4e5d-4baf-8948-f84589b5ef3e	Primary Tumor	Illumina	Breast	e6dbaf07-3551-4c73-a2f2-f1bea4fa8e72	d36bac7b-872b-44a8-8c7f-8cb850b49603	TCGA-D8-A4Z1-01A-21R-A266-07	GRCh38.d1.vd1	TCGA-D8-A4Z1	TCGA-BRCA	RNA-Seq
66dd059b2e31470d70b4ebcd	9eb69ff7-492b-4ed3-8762-c25c3dffa1fe.rna_seq.genomic.gdc_realn.bam	8843592268	li2g2uc/neoverse-pancancer	not hispanic or latino	female	white	Alive	Ductal and Lobular Neoplasms	TCGA-AO-A0J6-01A	e9f4f373-37a5-48ad-a1a0-b0d47820111a	Primary Tumor	Illumina	Breast	1fe98b05-6803-4803-83cd-a59e794b956e	0c12ea89-eeb4-4865-91eb-10cf75884c21	TCGA-AO-A0J6-01A-11R-A034-07	GRCh38.d1.vd1	TCGA-AO-A0J6	TCGA-BRCA	RNA-Seq
66dd059b2e31470d70b4ebd3	840ce2d8-5bf8-4a2c-9739-e7dff5d7cb21.rna_seq.genomic.gdc_realn.bam	5945850570	li2g2uc/neoverse-pancancer	not hispanic or latino	female	white	Alive	Ductal and Lobular Neoplasms	TCGA-GM-A5PX-01A	f7064d01-29d8-49a2-ad60-1e0c5f148f3e	Primary Tumor	Illumina	Breast	76f171dd-1980-4504-8dc2-d8c8264458c9	2678d877-e48e-48e3-95c1-65ecce46308e	TCGA-GM-A5PX-01A-12R-A28M-07	GRCh38.d1.vd1	TCGA-GM-A5PX	TCGA-BRCA	RNA-Seq
66dd059b2e31470d70b4ebd4	86538c2f-7f41-4a9b-bea5-f6126772f322.rna_seq.genomic.gdc_realn.bam	7685995940	li2g2uc/neoverse-pancancer	not hispanic or latino	female	white	Alive	Ductal and Lobular Neoplasms	TCGA-E2-A14O-01A	fb356957-f620-4d99-b675-1355a1d9f932	Primary Tumor	Illumina	Breast	2791089c-f659-41e8-8e18-57fc6a079e6b	565c78a9-ae5b-49ba-b5fa-4c26250e174a	TCGA-E2-A14O-01A-31R-A115-07	GRCh38.d1.vd1	TCGA-E2-A14O	TCGA-BRCA	RNA-Seq
66dd059b2e31470d70b4ebd6	834c833a-1e2d-48b6-87d5-e19bf2db6e1a.rna_seq.genomic.gdc_realn.bam	7266850007	li2g2uc/neoverse-pancancer	not hispanic or latino	female	white	Dead	Ductal and Lobular Neoplasms	TCGA-A2-A0CO-01A	8e54232d-d8bb-4612-8b0e-4feb076a60f9	Primary Tumor	Illumina	Breast	cb2d5668-d44b-49dc-8941-79615d2fb6c2	9bc1887e-b3ed-4732-b8bc-ef4f4ea59258	TCGA-A2-A0CO-01A-13R-A22K-07	GRCh38.d1.vd1	TCGA-A2-A0CO	TCGA-BRCA	RNA-Seq
66dd059b2e31470d70b4ebdd	85caaa0e-2811-46d2-b934-d9f9f006afc6.rna_seq.genomic.gdc_realn.bam	5051322690	li2g2uc/neoverse-pancancer	not hispanic or latino	female	white	Alive	Ductal and Lobular Neoplasms	TCGA-E2-A14Y-01A	a0576d44-9add-429b-9eeb-f7b234b7385f	Primary Tumor	Illumina	Breast	3ea70053-af2a-4fec-9416-d18b6156f516	1fa2d526-b5d5-47e0-87d1-6ac17add8a0b	TCGA-E2-A14Y-01A-21R-A12D-07	GRCh38.d1.vd1	TCGA-E2-A14Y	TCGA-BRCA	RNA-Seq
66dd059b2e31470d70b4ebe5	3fd9c506-ed43-45db-bff4-6e968ac19564.rna_seq.genomic.gdc_realn.bam	7562169904	li2g2uc/neoverse-pancancer	not hispanic or latino	female	white	Alive	Ductal and Lobular Neoplasms	TCGA-E2-A14V-01A	3144f1fb-4342-4079-bfe8-940da4bfd88e	Primary Tumor	Illumina	Breast	d6f0abd0-ff39-4c30-a8ee-e74e6f3621bf	78910f0b-59f1-4b4b-a7de-a6cf2402a097	TCGA-E2-A14V-01A-11R-A12D-07	GRCh38.d1.vd1	TCGA-E2-A14V	TCGA-BRCA	RNA-Seq
66dd059b2e31470d70b4ebf0	7ca1746b-d6cc-4207-b1ed-738520928744.rna_seq.genomic.gdc_realn.bam	9316506791	li2g2uc/neoverse-pancancer	hispanic or latino	female	white	Alive	Ductal and Lobular Neoplasms	TCGA-EW-A1J6-01A	87281a89-91d2-44f7-9f80-668567ad5c72	Primary Tumor	Illumina	Breast	7051836f-e1d4-49dd-8118-4541c0bdde57	1e20ead6-a07f-4f0d-962a-a3a240722fb6	TCGA-EW-A1J6-01A-11R-A13Q-07	GRCh38.d1.vd1	TCGA-EW-A1J6	TCGA-BRCA	RNA-Seq
66dd059b2e31470d70b4ebf2	0940092b-46da-4975-bde7-f205fe12707b.rna_seq.genomic.gdc_realn.bam	5347959760	li2g2uc/neoverse-pancancer	not reported	female	white	Alive	Ductal and Lobular Neoplasms	TCGA-BH-A0H9-01A	0f64edec-0f1f-4025-8a53-75f9534f7828	Primary Tumor	Illumina	Breast	827431d3-e25a-45b6-9b0f-5732501e2a5b	4a7c76a9-c3a2-4b57-a57a-de055152dcf8	TCGA-BH-A0H9-01A-11R-A056-07	GRCh38.d1.vd1	TCGA-BH-A0H9	TCGA-BRCA	RNA-Seq
66dd059b2e31470d70b4ebf4	a191b96c-cc06-4a58-990b-57ee27335d5c.rna_seq.genomic.gdc_realn.bam	5891034075	li2g2uc/neoverse-pancancer	not hispanic or latino	female	white	Alive	Ductal and Lobular Neoplasms	TCGA-EW-A1P0-01A	81e32f39-3aa0-468b-87ed-dd2eb6165ddf	Primary Tumor	Illumina	Breast	16fcbaec-f629-4d04-ab61-3f9b782e710d	f2b7091e-ed85-4546-8f11-307154153d31	TCGA-EW-A1P0-01A-11R-A144-07	GRCh38.d1.vd1	TCGA-EW-A1P0	TCGA-BRCA	RNA-Seq
66dd059b2e31470d70b4ebf6	22c90647-bf63-49e1-972a-0ff9000b674b.rna_seq.genomic.gdc_realn.bam	7188578368	li2g2uc/neoverse-pancancer	not hispanic or latino	female	black or african american	Alive	Ductal and Lobular Neoplasms	TCGA-A7-A6VW-01A	98e709e7-e195-4b37-9537-f6081affb609	Primary Tumor	Illumina	Breast	f572c953-e1aa-4dd2-a8f8-e292ab7bd139	4320c739-978f-4ebf-85c6-23d4735a38c1	TCGA-A7-A6VW-01A-21R-A33J-07	GRCh38.d1.vd1	TCGA-A7-A6VW	TCGA-BRCA	RNA-Seq
66dd059b2e31470d70b4ebf8	9bf53a64-2c24-4cf7-8419-f57b1936aa8c.rna_seq.genomic.gdc_realn.bam	5926141523	li2g2uc/neoverse-pancancer	not hispanic or latino	female	white	Alive	Ductal and Lobular Neoplasms	TCGA-BH-A8G0-01A	59d60247-e549-4326-a672-50b05c13a291	Primary Tumor	Illumina	Breast	8e9f7a7a-3115-4687-9fce-a97e4c3c9cde	75e9ad4a-ae3e-4331-9c35-0ce639ed3009	TCGA-BH-A8G0-01A-11R-A352-07	GRCh38.d1.vd1	TCGA-BH-A8G0	TCGA-BRCA	RNA-Seq
66dd059b2e31470d70b4ec03	2c1b1cbb-6e9f-4416-8faa-abb31d6b4e0e.rna_seq.genomic.gdc_realn.bam	7919962110	li2g2uc/neoverse-pancancer	not hispanic or latino	female	white	Alive	Ductal and Lobular Neoplasms	TCGA-D8-A1XL-01A	2b19a6b4-7a17-4452-b4aa-6fc18adc0c3c	Primary Tumor	Illumina	Breast	26f5aec2-a2d8-4151-b975-33d7518e36d0	e5053de2-2a3b-4559-a166-35df5386d644	TCGA-D8-A1XL-01A-11R-A14M-07	GRCh38.d1.vd1	TCGA-D8-A1XL	TCGA-BRCA	RNA-Seq
66dd059b2e31470d70b4ec0c	cc3ac2f0-9d26-407d-a8ff-d78170062983.rna_seq.genomic.gdc_realn.bam	9782241060	li2g2uc/neoverse-pancancer	not hispanic or latino	female	white	Dead	Ductal and Lobular Neoplasms	TCGA-BH-A18V-06A	6b960b58-28e1-41c6-bd6e-7e669c6aa4ef	Metastatic	Illumina	Breast	ded1efed-b3b9-4d1a-b4c9-b595543fc461	3434d0f2-c690-45cf-965a-c5aec66e84e4	TCGA-BH-A18V-06A-11R-A213-07	GRCh38.d1.vd1	TCGA-BH-A18V	TCGA-BRCA	RNA-Seq
66dd059b2e31470d70b4ec10	231b4ae3-8543-47f4-a9f6-0ac26210b26d.rna_seq.genomic.gdc_realn.bam	5979325366	li2g2uc/neoverse-pancancer	not hispanic or latino	female	white	Alive	Ductal and Lobular Neoplasms	TCGA-D8-A1XA-01A	739cb132-51e9-41be-8064-311a13da0d74	Primary Tumor	Illumina	Breast	79d0e02e-b518-4dce-8c20-00073d04e399	4068463b-8568-4bdb-8db0-19390ec0c7f8	TCGA-D8-A1XA-01A-11R-A14D-07	GRCh38.d1.vd1	TCGA-D8-A1XA	TCGA-BRCA	RNA-Seq
66dd059b2e31470d70b4ec16	02a4ccea-1464-4664-bc44-bb6569a34608.rna_seq.genomic.gdc_realn.bam	6128533037	li2g2uc/neoverse-pancancer	not reported	female	not reported	Alive	Ductal and Lobular Neoplasms	TCGA-A8-A084-01A	3dbe99d1-e3b8-4ee2-b6a8-2e2e12c6fbe9	Primary Tumor	Illumina	Breast	2f2fe990-f8f6-4904-b3d5-083e17a7a29d	3b3eab6c-c039-4c2b-ae4c-18b043d3d810	TCGA-A8-A084-01A-21R-A00Z-07	GRCh38.d1.vd1	TCGA-A8-A084	TCGA-BRCA	RNA-Seq
66dd059b2e31470d70b4ec25	7d30a479-6d2f-431e-b15c-26736994b2f5.rna_seq.genomic.gdc_realn.bam	8941944797	li2g2uc/neoverse-pancancer	not hispanic or latino	female	white	Alive	Ductal and Lobular Neoplasms	TCGA-E9-A1R7-01A	2680da86-c977-4611-b75f-df015283c023	Primary Tumor	Illumina	Breast	5ac273e2-3a3f-48a6-8782-956587bab667	8d9f2037-1c1f-4c73-a993-dc4c2aa67d30	TCGA-E9-A1R7-01A-11R-A14M-07	GRCh38.d1.vd1	TCGA-E9-A1R7	TCGA-BRCA	RNA-Seq
66dd059b2e31470d70b4ec2a	dc3a76a7-bac2-43c0-90e2-e251e459c659.rna_seq.genomic.gdc_realn.bam	5886361242	li2g2uc/neoverse-pancancer	not hispanic or latino	female	white	Dead	Ductal and Lobular Neoplasms	TCGA-E9-A1NF-01A	a8b1f6e7-2bcf-460d-b1c6-1792a9801119	Primary Tumor	Illumina	Breast	69e0026c-c87c-4987-8e46-f94d21f6bfb6	0c30cd0e-a2d2-42b0-9ca9-8297de64e4a8	TCGA-E9-A1NF-01A-11R-A14D-07	GRCh38.d1.vd1	TCGA-E9-A1NF	TCGA-BRCA	RNA-Seq
66dd059b2e31470d70b4ec2c	a95ecb1b-9dd9-4916-9b73-b967278f3d85.rna_seq.genomic.gdc_realn.bam	6788278920	li2g2uc/neoverse-pancancer	not hispanic or latino	female	black or african american	Alive	Ductal and Lobular Neoplasms	TCGA-A7-A5ZW-01A	523e24a2-51b9-4658-be2f-42e5fccebb17	Primary Tumor	Illumina	Breast	8fc9ea4e-d3ce-40b1-81b7-fc3967503a8f	cb7c50bf-c1df-4b2d-939d-cbe1a4b7b667	TCGA-A7-A5ZW-01A-12R-A29R-07	GRCh38.d1.vd1	TCGA-A7-A5ZW	TCGA-BRCA	RNA-Seq
66dd059b2e31470d70b4ec2e	876216c7-72a1-4b1e-bd2b-fcb125ca91ae.rna_seq.genomic.gdc_realn.bam	6499739148	li2g2uc/neoverse-pancancer	not hispanic or latino	female	white	Alive	Ductal and Lobular Neoplasms	TCGA-BH-A0DE-01A	7f0bbba1-9bc3-45db-bdda-eb3319bb15d2	Primary Tumor	Illumina	Breast	b9a1f505-713e-4044-b76e-57134a4802f1	c73178ad-f042-47ca-af89-343a647076b4	TCGA-BH-A0DE-01A-11R-A115-07	GRCh38.d1.vd1	TCGA-BH-A0DE	TCGA-BRCA	RNA-Seq
66dd059b2e31470d70b4ec32	713df9b5-ea25-464c-b13e-fe8b61fe363d.rna_seq.genomic.gdc_realn.bam	6872868737	li2g2uc/neoverse-pancancer	not hispanic or latino	female	black or african american	Alive	Ductal and Lobular Neoplasms	TCGA-A2-A0EQ-01A	2192c1db-4718-4254-ba42-3ae7f30ad5a8	Primary Tumor	Illumina	Breast	a083b072-7c1e-4ed6-90cf-1e49d21df4cb	63792ecf-4f55-4eb5-bfbc-78accb4f104a	TCGA-A2-A0EQ-01A-11R-A034-07	GRCh38.d1.vd1	TCGA-A2-A0EQ	TCGA-BRCA	RNA-Seq
66dd059b2e31470d70b4ec36	a2744918-6659-412c-a5e3-a02b9712890e.rna_seq.genomic.gdc_realn.bam	7776828519	li2g2uc/neoverse-pancancer	not hispanic or latino	female	white	Alive	Ductal and Lobular Neoplasms	TCGA-AR-A24O-01A	125b0a9a-6cbe-4207-9178-e7ff03487e87	Primary Tumor	Illumina	Breast	2cd8167d-d35f-43e8-927f-cd7decebd9cf	146bd11a-e66a-4d8d-990a-9f1199cdf255	TCGA-AR-A24O-01A-11R-A169-07	GRCh38.d1.vd1	TCGA-AR-A24O	TCGA-BRCA	RNA-Seq
66dd059b2e31470d70b4ec3a	cf122ae0-0be8-43dd-a0b9-01fff585186f.rna_seq.genomic.gdc_realn.bam	7574174170	li2g2uc/neoverse-pancancer	not hispanic or latino	female	white	Alive	Ductal and Lobular Neoplasms	TCGA-BH-A0BO-01A	26573441-eedb-4364-966c-e7f803deef19	Primary Tumor	Illumina	Breast	682a9c8d-8174-4435-9ec8-cb2d58bbe6d5	b6702fc2-9794-466e-a2e3-a8407674d05f	TCGA-BH-A0BO-01A-23R-A12D-07	GRCh38.d1.vd1	TCGA-BH-A0BO	TCGA-BRCA	RNA-Seq
66dd059b2e31470d70b4ec3e	b29eda98-8a40-4c9f-ab41-7d6eded84d50.rna_seq.genomic.gdc_realn.bam	7524932554	li2g2uc/neoverse-pancancer	not hispanic or latino	female	white	Alive	Ductal and Lobular Neoplasms	TCGA-AO-A0JG-01A	58959e88-54e2-4558-9664-2effda7403dc	Primary Tumor	Illumina	Breast	97b5ef6f-d621-4093-ab77-d60dcf706173	e8eda441-d2d9-4708-bb9c-21f7da4e3094	TCGA-AO-A0JG-01A-31R-A084-07	GRCh38.d1.vd1	TCGA-AO-A0JG	TCGA-BRCA	RNA-Seq
66dd059b2e31470d70b4ec40	9ae5c03c-326d-4492-9cc3-4ba17beb09ad.rna_seq.genomic.gdc_realn.bam	8078802791	li2g2uc/neoverse-pancancer	not hispanic or latino	female	black or african american	Alive	Ductal and Lobular Neoplasms	TCGA-B6-A402-01A	75b3fe55-1a63-426e-867e-2ef52f54778d	Primary Tumor	Illumina	Breast	976a1b88-ed7a-493a-8ac9-3d504edfbc76	6961fffe-50b4-4296-8390-196b6070f739	TCGA-B6-A402-01A-11R-A239-07	GRCh38.d1.vd1	TCGA-B6-A402	TCGA-BRCA	RNA-Seq
66dd059b2e31470d70b4ec43	f58dd06b-ab52-42e5-8603-cde9c4eb7fed.rna_seq.genomic.gdc_realn.bam	6607189553	li2g2uc/neoverse-pancancer	not hispanic or latino	female	white	Alive	Ductal and Lobular Neoplasms	TCGA-BH-A8FZ-01A	1cc30842-4a5b-4f07-b36f-5b84ceaa5662	Primary Tumor	Illumina	Breast	2281c64c-9394-44f6-a4e7-87c7cce08c13	b8e8e280-c3ea-4757-bb41-1611c95dc868	TCGA-BH-A8FZ-01A-11R-A352-07	GRCh38.d1.vd1	TCGA-BH-A8FZ	TCGA-BRCA	RNA-Seq
66dd059b2e31470d70b4ec45	3574e83f-a983-425b-9082-63d5a32c01d6.rna_seq.genomic.gdc_realn.bam	8218281151	li2g2uc/neoverse-pancancer	not hispanic or latino	female	white	Alive	Ductal and Lobular Neoplasms	TCGA-LL-A6FP-01A	5c9d8163-a68e-43ce-9cba-effb7405761e	Primary Tumor	Illumina	Breast	b7cbb41f-b7ba-4bc7-8b6a-ce93317495b1	e8811c84-1822-40cb-ba64-10939e29cd35	TCGA-LL-A6FP-01A-11R-A31O-07	GRCh38.d1.vd1	TCGA-LL-A6FP	TCGA-BRCA	RNA-Seq
66dd059b2e31470d70b4ec4c	aa3d8e3d-68cb-47dc-80c0-d50917cb4878.rna_seq.genomic.gdc_realn.bam	8991969802	li2g2uc/neoverse-pancancer	not reported	female	not reported	Alive	Ductal and Lobular Neoplasms	TCGA-A8-A083-01A	afb9418e-91eb-4db1-aacf-12bd946c9ba0	Primary Tumor	Illumina	Breast	72b7ab0e-81e0-4385-8125-5146243e21ac	90b93fd6-b94d-4a98-ad7d-dba3428cbb25	TCGA-A8-A083-01A-21R-A00Z-07	GRCh38.d1.vd1	TCGA-A8-A083	TCGA-BRCA	RNA-Seq
66dd059b2e31470d70b4ec50	7135f14b-e84f-4ebf-8d95-b2a3c843fd4d.rna_seq.genomic.gdc_realn.bam	7728997515	li2g2uc/neoverse-pancancer	not hispanic or latino	female	white	Alive	Ductal and Lobular Neoplasms	TCGA-E2-A15T-01A	e68ebfd4-3688-4caa-9e38-7764f9258c30	Primary Tumor	Illumina	Breast	5db1c37a-2329-4bd3-baf2-89d26a8959fa	2dc5d195-dede-4511-9415-c7bd3070bbd3	TCGA-E2-A15T-01A-11R-A115-07	GRCh38.d1.vd1	TCGA-E2-A15T	TCGA-BRCA	RNA-Seq
66dd059b2e31470d70b4ec51	d8d139e8-6e6f-4771-b624-69518f847b85.rna_seq.genomic.gdc_realn.bam	6658251324	li2g2uc/neoverse-pancancer	not hispanic or latino	female	white	Alive	Ductal and Lobular Neoplasms	TCGA-AR-A0TP-01A	ab89bb2e-da84-4116-a8cd-49aad7bbfd4d	Primary Tumor	Illumina	Breast	f9739b94-ac64-40d5-bfdd-041a412976c4	2399b5a8-f089-4a62-b75a-e6c0bd909846	TCGA-AR-A0TP-01A-11R-A084-07	GRCh38.d1.vd1	TCGA-AR-A0TP	TCGA-BRCA	RNA-Seq
66dd059b2e31470d70b4ec54	8bfd50fb-d6d8-44cd-a492-1e0a983e40b6.rna_seq.genomic.gdc_realn.bam	6975613688	li2g2uc/neoverse-pancancer	not hispanic or latino	female	white	Alive	Ductal and Lobular Neoplasms	TCGA-BH-A0H5-01A	cab38ea8-4555-413c-b81e-4621aac4ef85	Primary Tumor	Illumina	Breast	e5378cd0-4045-4afe-8157-7187b3d294ef	8cc4fd25-dd8b-4983-ac21-24f3cf3e51cd	TCGA-BH-A0H5-01A-21R-A115-07	GRCh38.d1.vd1	TCGA-BH-A0H5	TCGA-BRCA	RNA-Seq
66dd059b2e31470d70b4ec56	ca8b34fa-ab70-42c1-8e81-8b28ba1a8f3a.rna_seq.genomic.gdc_realn.bam	8687907595	li2g2uc/neoverse-pancancer	not reported	female	not reported	Alive	Ductal and Lobular Neoplasms	TCGA-A8-A08R-01A	6412854a-f874-469e-9d1f-8bd3ae5bd41d	Primary Tumor	Illumina	Breast	3a1d8959-f829-4b8a-a65f-70a51845f118	0dd8e6c7-9b41-4489-924f-bddf7d189eb3	TCGA-A8-A08R-01A-11R-A034-07	GRCh38.d1.vd1	TCGA-A8-A08R	TCGA-BRCA	RNA-Seq
66dd059b2e31470d70b4ec57	f4bbad06-fb0c-4064-8a05-18b30a16207a.rna_seq.genomic.gdc_realn.bam	9843663262	li2g2uc/neoverse-pancancer	not hispanic or latino	female	white	Alive	Ductal and Lobular Neoplasms	TCGA-E9-A1R5-01A	23c21dea-3713-408f-ba56-f7c586e9f206	Primary Tumor	Illumina	Breast	7b06a333-ba77-41dd-bfd1-4824fe43d06f	9f6511cf-f17a-48b9-8e58-9c251bd5e8f4	TCGA-E9-A1R5-01A-11R-A14M-07	GRCh38.d1.vd1	TCGA-E9-A1R5	TCGA-BRCA	RNA-Seq
66dd059b2e31470d70b4ec5b	b3ea108e-0ab7-4340-9da9-b7a8bc3b942c.rna_seq.genomic.gdc_realn.bam	6180931165	li2g2uc/neoverse-pancancer	not hispanic or latino	female	white	Alive	Ductal and Lobular Neoplasms	TCGA-AN-A0FJ-01A	546248b0-22a0-4b70-a437-76fb0a238a0d	Primary Tumor	Illumina	Breast	d6b8993f-e850-47a9-842d-ef6173866780	d09d5a48-2dc0-4d0f-8b20-d1f11a08143b	TCGA-AN-A0FJ-01A-11R-A00Z-07	GRCh38.d1.vd1	TCGA-AN-A0FJ	TCGA-BRCA	RNA-Seq
66dd059b2e31470d70b4ec61	1044dff3-e077-4086-8d78-e3c125ec0c84.rna_seq.genomic.gdc_realn.bam	4243761508	li2g2uc/neoverse-pancancer	not hispanic or latino	female	black or african american	Dead	Ductal and Lobular Neoplasms	TCGA-E2-A1LK-01A	1d27253f-b036-44e7-a04d-8da5bbf57419	Primary Tumor	Illumina	Breast	d6301614-9ba7-4632-bdca-ac1b11e8e811	cc937913-802f-48cd-a490-e6b90f007c5d	TCGA-E2-A1LK-01A-21R-A14D-07	GRCh38.d1.vd1	TCGA-E2-A1LK	TCGA-BRCA	RNA-Seq
66dd059b2e31470d70b4ec69	35120b68-e618-46a1-9641-1e635f633372.rna_seq.genomic.gdc_realn.bam	8092409047	li2g2uc/neoverse-pancancer	not hispanic or latino	female	white	Alive	Ductal and Lobular Neoplasms	TCGA-AR-A255-01A	e8f3cc64-5e15-4f4d-b73e-5c9b250a664c	Primary Tumor	Illumina	Breast	5f714b76-1ed1-4828-8b66-3627c5d78189	f9029956-e7fb-447a-9b6a-ea3dd2acadf4	TCGA-AR-A255-01A-11R-A169-07	GRCh38.d1.vd1	TCGA-AR-A255	TCGA-BRCA	RNA-Seq
66dd059b2e31470d70b4ec72	d9a1fa44-0877-423f-9beb-55f3fc936f7b.rna_seq.genomic.gdc_realn.bam	6906498642	li2g2uc/neoverse-pancancer	not hispanic or latino	female	black or african american	Alive	Squamous Cell Neoplasms	TCGA-AO-A125-01A	8577ffcb-242e-40e2-98d4-2831d952be34	Primary Tumor	Illumina	Breast	6c8cb6ae-99bb-4878-b6f5-9da28be98588	2fb2f7f4-2435-4ac0-a405-a342e15ef7cd	TCGA-AO-A125-01A-11R-A10J-07	GRCh38.d1.vd1	TCGA-AO-A125	TCGA-BRCA	RNA-Seq
66dd059b2e31470d70b4ec81	d8edd309-518d-4358-8245-9e92d7af4441.rna_seq.genomic.gdc_realn.bam	8550113617	li2g2uc/neoverse-pancancer	not hispanic or latino	female	white	Dead	Ductal and Lobular Neoplasms	TCGA-E9-A1NG-01A	659b0170-e914-45ff-aa55-fcb8d3dc7b8a	Primary Tumor	Illumina	Breast	91918c5e-3c5c-4674-9a7f-1e93d9cf9949	7adf414b-c3f7-4e2c-aa80-81d3edd9764e	TCGA-E9-A1NG-01A-21R-A14M-07	GRCh38.d1.vd1	TCGA-E9-A1NG	TCGA-BRCA	RNA-Seq
66dd059b2e31470d70b4ec92	9918029c-763f-4458-b929-a4db95fd5e1a.rna_seq.genomic.gdc_realn.bam	7050113433	li2g2uc/neoverse-pancancer	not hispanic or latino	female	asian	Alive	Ductal and Lobular Neoplasms	TCGA-C8-A132-01A	89e867de-d30e-4bfc-a453-0a76309dabd5	Primary Tumor	Illumina	Breast	143e8620-56cc-4b65-a2aa-d793543f6854	5de50617-0a03-45b7-8ffd-bcf3a0680d6b	TCGA-C8-A132-01A-31R-A115-07	GRCh38.d1.vd1	TCGA-C8-A132	TCGA-BRCA	RNA-Seq
66dd059b2e31470d70b4ec9a	7dfcf573-5004-4c46-a269-8a07e303f873.rna_seq.genomic.gdc_realn.bam	6669092748	li2g2uc/neoverse-pancancer	not hispanic or latino	female	white	Alive	Ductal and Lobular Neoplasms	TCGA-A2-A0YL-01A	b205c89f-af62-4186-acad-ed23d243fa98	Primary Tumor	Illumina	Breast	32cfb4f4-1de9-4937-8cfa-dc6c37081583	905c8468-92b3-4e58-8445-6692775c7fde	TCGA-A2-A0YL-01A-21R-A109-07	GRCh38.d1.vd1	TCGA-A2-A0YL	TCGA-BRCA	RNA-Seq
66dd059b2e31470d70b4ecae	05ea028e-6b8a-4352-88aa-057494cf5e80.rna_seq.genomic.gdc_realn.bam	7674640356	li2g2uc/neoverse-pancancer	not hispanic or latino	female	white	Alive	Ductal and Lobular Neoplasms	TCGA-AN-A046-01A	dcd5860c-7e3a-44f3-a732-fe92fe3fe300	Primary Tumor	Illumina	Breast	20eb1da4-ef70-49dd-956f-18d65725ba27	57aff09f-0e97-4e65-a227-3dc7a8516367	TCGA-AN-A046-01A-21R-A034-07	GRCh38.d1.vd1	TCGA-AN-A046	TCGA-BRCA	RNA-Seq
66dd059b2e31470d70b4ecba	d0dc0f54-e23f-40fb-a0ac-56fbd55108f0.rna_seq.genomic.gdc_realn.bam	9649537916	li2g2uc/neoverse-pancancer	not hispanic or latino	female	white	Alive	Ductal and Lobular Neoplasms	TCGA-E2-A15R-01A	33b7bf50-53f4-4839-aa83-9665f85671d8	Primary Tumor	Illumina	Breast	8f90121d-5f9a-4702-a2ae-2a9b34a99171	7295d5c2-d7bc-4d35-bdcb-17c4ec5e5de0	TCGA-E2-A15R-01A-11R-A115-07	GRCh38.d1.vd1	TCGA-E2-A15R	TCGA-BRCA	RNA-Seq
66dd059b2e31470d70b4ecbd	6f72a3df-b4db-4f04-aa1f-644dca35d3ab.rna_seq.genomic.gdc_realn.bam	7393424744	li2g2uc/neoverse-pancancer	not hispanic or latino	female	white	Dead	Ductal and Lobular Neoplasms	TCGA-PE-A5DC-01A	76099beb-0abe-4b56-8b4e-e4485e0402e6	Primary Tumor	Illumina	Breast	05a8e240-5384-4a03-abeb-7ef3697c946d	dc2e6e86-4a3d-4f9b-ba04-6c0cbaef94a0	TCGA-PE-A5DC-01A-12R-A27Q-07	GRCh38.d1.vd1	TCGA-PE-A5DC	TCGA-BRCA	RNA-Seq
66dd059b2e31470d70b4ecc1	ad01e71e-ed1f-4de6-81b5-8ef60f7a38d0.rna_seq.genomic.gdc_realn.bam	7927582831	li2g2uc/neoverse-pancancer	not hispanic or latino	female	white	Alive	Ductal and Lobular Neoplasms	TCGA-E9-A1NA-01A	af577366-0258-49e7-b6af-e70056c081a4	Primary Tumor	Illumina	Breast	7edc6614-6c8b-43ec-87dd-7720961bd174	e2ef6df2-c375-4c59-ae1b-c8cca22a8387	TCGA-E9-A1NA-01A-11R-A144-07	GRCh38.d1.vd1	TCGA-E9-A1NA	TCGA-BRCA	RNA-Seq
66dd059b2e31470d70b4eccb	a091a049-ebb1-465c-bf2e-b2abd72e4901.rna_seq.genomic.gdc_realn.bam	17687000447	li2g2uc/neoverse-pancancer	not hispanic or latino	female	white	Alive	Ductal and Lobular Neoplasms	TCGA-AC-A3OD-01A	f2622cdb-ac92-42b3-a1ca-67e133c3dd4a	Primary Tumor	Illumina	Breast	7c521ef7-4adf-46ef-ade0-088cbe02223d	42c7e92b-6820-4562-9e32-a424a99a6cba	TCGA-AC-A3OD-01A-11R-A21T-07	GRCh38.d1.vd1	TCGA-AC-A3OD	TCGA-BRCA	RNA-Seq
66dd059b2e31470d70b4ecce	57d2c12f-e3ae-457b-b92c-22002aecdba0.rna_seq.genomic.gdc_realn.bam	9595849026	li2g2uc/neoverse-pancancer	not hispanic or latino	female	white	Alive	Ductal and Lobular Neoplasms	TCGA-AR-A250-01A	a0963e93-b63e-4de2-86c1-81302e271d3e	Primary Tumor	Illumina	Breast	86373f83-264a-4875-8672-749ea434422f	0d5c5f1c-d20e-480c-a89b-8feba01caf96	TCGA-AR-A250-01A-31R-A169-07	GRCh38.d1.vd1	TCGA-AR-A250	TCGA-BRCA	RNA-Seq
66dd059b2e31470d70b4ecd8	3129e1d1-9844-4df4-b30e-29b1c438983b.rna_seq.genomic.gdc_realn.bam	5744007235	li2g2uc/neoverse-pancancer	not hispanic or latino	female	black or african american	Alive	Ductal and Lobular Neoplasms	TCGA-BH-A0DG-01A	0bc5744c-5fa3-45bb-87d0-70a02068b392	Primary Tumor	Illumina	Breast	a6b72c40-c921-4159-abad-b64e20619241	3f104cf7-8de8-4e77-8baa-bad1bbb493ac	TCGA-BH-A0DG-01A-21R-A12P-07	GRCh38.d1.vd1	TCGA-BH-A0DG	TCGA-BRCA	RNA-Seq
66dd059b2e31470d70b4ecde	5a3d1b74-f904-44ef-94a0-b38291e30be6.rna_seq.genomic.gdc_realn.bam	4952500220	li2g2uc/neoverse-pancancer	not reported	female	white	Alive	Ductal and Lobular Neoplasms	TCGA-BH-A0HF-01A	17ca61a2-607a-45ff-88fa-ef72e80bf891	Primary Tumor	Illumina	Breast	5b92fd62-9fec-4b18-b7c3-50c88fa0d464	7ea6d404-9d2c-4b69-ac8b-d9ccd2d6cc65	TCGA-BH-A0HF-01A-11R-A056-07	GRCh38.d1.vd1	TCGA-BH-A0HF	TCGA-BRCA	RNA-Seq
66dd059b2e31470d70b4ece0	934807ee-e303-43b7-938a-1721c6c31584.rna_seq.genomic.gdc_realn.bam	6575554873	li2g2uc/neoverse-pancancer	not hispanic or latino	female	black or african american	Alive	Ductal and Lobular Neoplasms	TCGA-A2-A0D0-01A	324bcba2-f6a4-45a6-807c-215bdffcca21	Primary Tumor	Illumina	Breast	bd51f90a-ec67-4a7d-87bf-9d85acd65d51	7fd5702e-2d7b-4b79-b2d8-5ca4ca33cf65	TCGA-A2-A0D0-01A-11R-A00Z-07	GRCh38.d1.vd1	TCGA-A2-A0D0	TCGA-BRCA	RNA-Seq
66dd059b2e31470d70b4ece3	fe8166b9-08e8-477b-9122-0e9194f34818.rna_seq.genomic.gdc_realn.bam	6231925123	li2g2uc/neoverse-pancancer	not reported	female	not reported	Alive	Ductal and Lobular Neoplasms	TCGA-A8-A07L-01A	e89a9deb-6321-4e61-b412-b4993d4277dd	Primary Tumor	Illumina	Breast	76cbecbe-22ef-479a-9306-2f09e1d87757	e5bfc024-9ee5-4e37-97ee-45e695489f8d	TCGA-A8-A07L-01A-11R-A00Z-07	GRCh38.d1.vd1	TCGA-A8-A07L	TCGA-BRCA	RNA-Seq
66dd059b2e31470d70b4ece7	fd5d7370-2c7c-4f6e-a236-e25366e463a8.rna_seq.genomic.gdc_realn.bam	5101316745	li2g2uc/neoverse-pancancer	not hispanic or latino	female	white	Alive	Ductal and Lobular Neoplasms	TCGA-A2-A0T4-01A	b0f8d698-a30e-4d8d-b0a2-a5a01fac8406	Primary Tumor	Illumina	Breast	09787ddc-336f-4a53-a687-339d90457085	36ccb542-78a6-4960-8d49-fa02e08fd36f	TCGA-A2-A0T4-01A-31R-A084-07	GRCh38.d1.vd1	TCGA-A2-A0T4	TCGA-BRCA	RNA-Seq
66dd059b2e31470d70b4ece9	7e48e080-0ec9-4589-ba1d-6f7a1f60a010.rna_seq.genomic.gdc_realn.bam	14381315908	li2g2uc/neoverse-pancancer	not hispanic or latino	female	black or african american	Alive	Ductal and Lobular Neoplasms	TCGA-E2-A14X-01A	60df7543-6da5-4c75-943b-5800c1e08234	Primary Tumor	Illumina	Breast	d9f827bb-2498-49b0-aa85-71cb554eb926	a7cc9298-d6f1-48ef-a93a-9c75fc0cb800	TCGA-E2-A14X-01A-11R-A115-07	GRCh38.d1.vd1	TCGA-E2-A14X	TCGA-BRCA	RNA-Seq
66dd059b2e31470d70b4ecf0	6a8e570e-dd05-4c06-9ed0-52ba0727faec.rna_seq.genomic.gdc_realn.bam	6484847287	li2g2uc/neoverse-pancancer	not hispanic or latino	female	black or african american	Alive	Ductal and Lobular Neoplasms	TCGA-LL-A5YN-01A	ef1b3332-cd7f-41bb-a2d3-2538e7becc5c	Primary Tumor	Illumina	Breast	844d9d2c-4467-415f-b66d-a4c35c818310	97ad1ecf-7643-461f-b9a2-1ac953825895	TCGA-LL-A5YN-01A-11R-A28M-07	GRCh38.d1.vd1	TCGA-LL-A5YN	TCGA-BRCA	RNA-Seq
66dd059b2e31470d70b4ecf4	ea16db3d-eb2a-44b3-bf22-258e583dbcf4.rna_seq.genomic.gdc_realn.bam	5998908693	li2g2uc/neoverse-pancancer	not reported	female	white	Alive	Ductal and Lobular Neoplasms	TCGA-BH-A0DQ-01A	a851ca14-7bbf-455b-a054-ec03979a4247	Primary Tumor	Illumina	Breast	6022db68-1e06-4974-b657-cd65aed560c4	10285a0d-d8cc-4c20-a8a2-8891d9807599	TCGA-BH-A0DQ-01A-11R-A084-07	GRCh38.d1.vd1	TCGA-BH-A0DQ	TCGA-BRCA	RNA-Seq
66dd059b2e31470d70b4ecf7	94e93460-c9fc-48f9-a2de-3722231f54b6.rna_seq.genomic.gdc_realn.bam	8339398975	li2g2uc/neoverse-pancancer	not reported	female	white	Alive	Ductal and Lobular Neoplasms	TCGA-A2-A04X-01A	733a2a0f-b37a-4b81-b49e-3c0f30d1eb37	Primary Tumor	Illumina	Breast	08c54c9c-195c-4754-83af-a97544d0eb12	abff5667-7ef4-46c1-ad34-ceabc27e7992	TCGA-A2-A04X-01A-21R-A034-07	GRCh38.d1.vd1	TCGA-A2-A04X	TCGA-BRCA	RNA-Seq
66dd059b2e31470d70b4ecf9	c33ecc28-d5ba-4416-b93d-445b7883b6e8.rna_seq.genomic.gdc_realn.bam	7853034739	li2g2uc/neoverse-pancancer	not hispanic or latino	female	white	Alive	Ductal and Lobular Neoplasms	TCGA-AN-A04A-01A	e5aae05a-478e-4a55-a27c-12b2b4be302a	Primary Tumor	Illumina	Breast	7e09faf6-137d-4d33-98dd-80c48af7ebab	1d8f72b7-8596-40e8-afdf-244dd897758c	TCGA-AN-A04A-01A-21R-A034-07	GRCh38.d1.vd1	TCGA-AN-A04A	TCGA-BRCA	RNA-Seq
66dd059b2e31470d70b4ecfe	a740aa2d-a410-443f-99f4-3a123deb2f41.rna_seq.genomic.gdc_realn.bam	8652399665	li2g2uc/neoverse-pancancer	not hispanic or latino	female	white	Alive	Ductal and Lobular Neoplasms	TCGA-AO-A1KP-01A	3aaabc62-f5a4-4025-9b29-5adf82c86c84	Primary Tumor	Illumina	Breast	773a2357-99b8-40df-b657-f237d9735db9	b8718131-47af-4eec-b601-12fa3969ca44	TCGA-AO-A1KP-01A-11R-A13Q-07	GRCh38.d1.vd1	TCGA-AO-A1KP	TCGA-BRCA	RNA-Seq
66dd059b2e31470d70b4ed01	8668654e-c441-4279-80e3-345787c28922.rna_seq.genomic.gdc_realn.bam	7369848565	li2g2uc/neoverse-pancancer	not hispanic or latino	female	asian	Alive	Ductal and Lobular Neoplasms	TCGA-A2-A0CR-01A	4cf0f639-7940-48b6-8ea1-2a3494097cdb	Primary Tumor	Illumina	Breast	00e597fa-72b4-4e92-9428-7ec686e4cc0b	7d3dea42-f18f-4cf6-973d-ea2bae39ba38	TCGA-A2-A0CR-01A-11R-A22K-07	GRCh38.d1.vd1	TCGA-A2-A0CR	TCGA-BRCA	RNA-Seq
66dd059b2e31470d70b4ed04	56c85bd5-c353-457a-94a9-91a3cc0ac4e0.rna_seq.genomic.gdc_realn.bam	15543419931	li2g2uc/neoverse-pancancer	not hispanic or latino	female	white	Alive	Ductal and Lobular Neoplasms	TCGA-A7-A13G-01B	6cd9baf5-bbe0-4c1e-a87f-c53b3af22890	Primary Tumor	Illumina	Breast	95817802-63d7-4dd4-902f-3c61332e017c	b4bb06b0-bb68-4f58-bff9-c072f09976c3	TCGA-A7-A13G-01B-04R-A22O-07	GRCh38.d1.vd1	TCGA-A7-A13G	TCGA-BRCA	RNA-Seq
66dd059b2e31470d70b4ed05	c32e3393-3a51-4d72-aa60-e8e6e8c083f0.rna_seq.genomic.gdc_realn.bam	6671311354	li2g2uc/neoverse-pancancer	not hispanic or latino	female	black or african american	Alive	Ductal and Lobular Neoplasms	TCGA-OL-A66L-01A	af0acaa9-a61c-4e57-bc0d-453ad5bf193a	Primary Tumor	Illumina	Breast	0df01f96-a14b-4bd9-bddb-1dab47491d2d	3c8913ca-bc61-415b-9c6f-12295328022c	TCGA-OL-A66L-01A-12R-A31O-07	GRCh38.d1.vd1	TCGA-OL-A66L	TCGA-BRCA	RNA-Seq
66dd059b2e31470d70b4ed09	c63e3277-327a-4259-84f2-13d9a2c2d68a.rna_seq.genomic.gdc_realn.bam	6101326289	li2g2uc/neoverse-pancancer	not hispanic or latino	female	black or african american	Alive	Ductal and Lobular Neoplasms	TCGA-E2-A1LB-01A	fa176764-a76f-44c7-b97a-cd6d21e052be	Primary Tumor	Illumina	Breast	acf1ec71-46a5-4e7b-84b1-55203bca29d8	26f9a1ab-fa60-47f3-ac29-96acaa68fb4a	TCGA-E2-A1LB-01A-11R-A144-07	GRCh38.d1.vd1	TCGA-E2-A1LB	TCGA-BRCA	RNA-Seq
66dd059b2e31470d70b4ed0b	3f94086c-9e16-403e-b191-e03e9b6e3ce2.rna_seq.genomic.gdc_realn.bam	11106930429	li2g2uc/neoverse-pancancer	not hispanic or latino	female	white	Alive	Ductal and Lobular Neoplasms	TCGA-A2-A25F-01A	c836951b-3ffb-4e20-8504-0eccb7d50dd4	Primary Tumor	Illumina	Breast	acd59617-770c-4653-891f-71ea87d67c41	d8b4969f-428d-4bf3-bbd8-883c72e8a934	TCGA-A2-A25F-01A-11R-A169-07	GRCh38.d1.vd1	TCGA-A2-A25F	TCGA-BRCA	RNA-Seq
66dd059b2e31470d70b4ed10	099445c1-bd35-43ac-ab7e-9a8a9999c9a7.rna_seq.genomic.gdc_realn.bam	10757156744	li2g2uc/neoverse-pancancer	not hispanic or latino	female	white	Alive	Ductal and Lobular Neoplasms	TCGA-AC-A3QQ-01B	95cef916-5545-455b-920c-773a54fc7676	Primary Tumor	Illumina	Breast	40263202-5826-4059-b7f4-56b1be17b65e	e05d13a2-8613-47d8-966c-e02544c4261f	TCGA-AC-A3QQ-01B-06R-A22O-07	GRCh38.d1.vd1	TCGA-AC-A3QQ	TCGA-BRCA	RNA-Seq
66dd059b2e31470d70b4ed19	bcc561a3-5de8-4341-a5a6-13e19214b2b7.rna_seq.genomic.gdc_realn.bam	8640810011	li2g2uc/neoverse-pancancer	not hispanic or latino	female	asian	Alive	Ductal and Lobular Neoplasms	TCGA-JL-A3YX-01A	75f6e476-233a-409c-a3ef-0240be569813	Primary Tumor	Illumina	Breast	b2b92b23-3f2a-4305-8c6c-27c91c67c072	659ee487-4309-4d68-a9bc-9079ee87e4a9	TCGA-JL-A3YX-01A-11R-A22U-07	GRCh38.d1.vd1	TCGA-JL-A3YX	TCGA-BRCA	RNA-Seq
66dd059b2e31470d70b4ed1b	c8e8f4e7-7aae-41f7-9d36-5938d2c2fc04.rna_seq.genomic.gdc_realn.bam	6416216047	li2g2uc/neoverse-pancancer	not hispanic or latino	female	white	Alive	Ductal and Lobular Neoplasms	TCGA-AN-A0XP-01A	cf0e7e4e-b857-4db5-9ae2-551a899f77be	Primary Tumor	Illumina	Breast	14fb9342-c11d-460d-af84-f31f7753beeb	1359c419-d678-4a51-a50a-1cdf258bb58b	TCGA-AN-A0XP-01A-11R-A109-07	GRCh38.d1.vd1	TCGA-AN-A0XP	TCGA-BRCA	RNA-Seq
66dd059b2e31470d70b4ed1e	3334577a-8045-4613-9a1b-e79fd62d5d6d.rna_seq.genomic.gdc_realn.bam	5154620300	li2g2uc/neoverse-pancancer	not hispanic or latino	female	black or african american	Dead	Ductal and Lobular Neoplasms	TCGA-A2-A0CM-01A	eb2dbb4f-66b6-4525-8323-431970f7a64e	Primary Tumor	Illumina	Breast	62dd11c2-2271-45e7-b753-d0f0d79fdf23	ea7fb858-c17b-40d4-9a22-cbd9da614b65	TCGA-A2-A0CM-01A-31R-A034-07	GRCh38.d1.vd1	TCGA-A2-A0CM	TCGA-BRCA	RNA-Seq
66dd059b2e31470d70b4ed30	5782ee15-ce76-43d2-ba6c-e84284f4a99f.rna_seq.genomic.gdc_realn.bam	4556556861	li2g2uc/neoverse-pancancer	not hispanic or latino	female	black or african american	Alive	Ductal and Lobular Neoplasms	TCGA-A7-A4SF-01A	d81594d9-dd6a-45c3-8bad-61960611d78d	Primary Tumor	Illumina	Breast	f8b3fd9c-ba8c-49bf-aeb7-4e7dfedbb9a8	2c9bb39c-a023-4b44-b8cd-a454e8b60b28	TCGA-A7-A4SF-01A-11R-A266-07	GRCh38.d1.vd1	TCGA-A7-A4SF	TCGA-BRCA	RNA-Seq
66dd059b2e31470d70b4ed3a	0f9b8032-b21a-4480-8434-d174760a7ddd.rna_seq.genomic.gdc_realn.bam	6791926700	li2g2uc/neoverse-pancancer	not hispanic or latino	female	white	Alive	Ductal and Lobular Neoplasms	TCGA-AR-A0TW-01A	8da3d6cf-381b-4d1b-93fa-41fd9d2b2e66	Primary Tumor	Illumina	Breast	f8fd0762-44b8-41ff-9c1a-ff688497e312	45319218-5bae-486a-a4aa-580ff5f0e931	TCGA-AR-A0TW-01A-11R-A084-07	GRCh38.d1.vd1	TCGA-AR-A0TW	TCGA-BRCA	RNA-Seq
66dd059b2e31470d70b4ed3b	0a9e33db-2527-4cc3-8669-a7c10fed7a7f.rna_seq.genomic.gdc_realn.bam	8413541823	li2g2uc/neoverse-pancancer	not hispanic or latino	female	white	Alive	Ductal and Lobular Neoplasms	TCGA-A7-A0CD-01A	09765b0a-94f6-47d2-af56-93368084ac3a	Primary Tumor	Illumina	Breast	1edf44b5-61ba-47cd-81ed-b586ae81cb32	69886602-a4f1-4ad4-ba56-a0e031c2e295	TCGA-A7-A0CD-01A-11R-A00Z-07	GRCh38.d1.vd1	TCGA-A7-A0CD	TCGA-BRCA	RNA-Seq
66dd059b2e31470d70b4ed40	4541a5e4-240b-466d-bbc4-3904581490f3.rna_seq.genomic.gdc_realn.bam	5111140817	li2g2uc/neoverse-pancancer	not hispanic or latino	female	black or african american	Alive	Ductal and Lobular Neoplasms	TCGA-S3-AA11-01A	0dd8dbc1-c48b-4e7c-b401-57101f724967	Primary Tumor	Illumina	Breast	11785b0e-04c6-4cf5-80c6-2c4ffcb206f6	6b4d9ae9-5776-4efa-86ac-3772b179d59f	TCGA-S3-AA11-01A-31R-A41B-07	GRCh38.d1.vd1	TCGA-S3-AA11	TCGA-BRCA	RNA-Seq
66dd059b2e31470d70b4ed41	e38d31b7-ad89-4fff-93d5-05f49998727b.rna_seq.genomic.gdc_realn.bam	8172359118	li2g2uc/neoverse-pancancer	not hispanic or latino	female	white	Alive	Ductal and Lobular Neoplasms	TCGA-E2-A1L6-01A	2e32f31f-9817-4935-b259-96c59936ee33	Primary Tumor	Illumina	Breast	4142c779-86ab-44f5-9371-539bbaa363d2	5854b639-f677-4ee3-9d68-61b1cdd5a647	TCGA-E2-A1L6-01A-11R-A13Q-07	GRCh38.d1.vd1	TCGA-E2-A1L6	TCGA-BRCA	RNA-Seq
66dd059b2e31470d70b4ed44	1b392450-2b27-4dce-9205-7de33a64ba42.rna_seq.genomic.gdc_realn.bam	20574548246	li2g2uc/neoverse-pancancer	not hispanic or latino	female	white	Alive	Ductal and Lobular Neoplasms	TCGA-A7-A26I-01A	b2ecbc0f-2c30-4200-8d5e-7b95424bcadb	Primary Tumor	Illumina	Breast	5610fa97-eac4-4306-aead-983ee6570baf	e2b02d95-df95-48ad-b26f-3eb15201969d	TCGA-A7-A26I-01A-11R-A169-07	GRCh38.d1.vd1	TCGA-A7-A26I	TCGA-BRCA	RNA-Seq
66dd059b2e31470d70b4ed47	61d00f8c-f198-4181-82bd-99b063dfffc6.rna_seq.genomic.gdc_realn.bam	5381569122	li2g2uc/neoverse-pancancer	not hispanic or latino	female	black or african american	Alive	Ductal and Lobular Neoplasms	TCGA-PL-A8LZ-01A	9087585f-e792-4f33-baaa-56ffe0f745be	Primary Tumor	Illumina	Breast	de01d9b6-e29d-495e-815a-c7d2a7c15af3	421af19a-ae32-44b3-b91f-fed6a9b99de1	TCGA-PL-A8LZ-01A-31R-A36F-07	GRCh38.d1.vd1	TCGA-PL-A8LZ	TCGA-BRCA	RNA-Seq
66dd059b2e31470d70b4ed49	e5bcd6f9-680e-4d57-81f3-c8e6b40bb2af.rna_seq.genomic.gdc_realn.bam	7188536092	li2g2uc/neoverse-pancancer	not hispanic or latino	female	white	Alive	Ductal and Lobular Neoplasms	TCGA-B6-A0RT-01A	4bf50455-9ab7-4521-a791-089f66d3b877	Primary Tumor	Illumina	Breast	2b721e04-5452-4b34-b3df-c6cdd04e87b1	c2300b5b-43a7-43b8-8cd1-22ff7e89a21a	TCGA-B6-A0RT-01A-21R-A084-07	GRCh38.d1.vd1	TCGA-B6-A0RT	TCGA-BRCA	RNA-Seq
66dd059b2e31470d70b4ed4f	8563d0ce-646e-4992-897d-5634f023ecba.rna_seq.genomic.gdc_realn.bam	8430523287	li2g2uc/neoverse-pancancer	not hispanic or latino	female	black or african american	Alive	Ductal and Lobular Neoplasms	TCGA-GM-A3XL-01A	65cac997-4d39-4501-85ec-4fcb328a8eb5	Primary Tumor	Illumina	Breast	29c98197-249e-45c9-96dc-34dfb4ac1430	fed3a891-21be-4196-b9ef-0bf7c8f976aa	TCGA-GM-A3XL-01A-11R-A22U-07	GRCh38.d1.vd1	TCGA-GM-A3XL	TCGA-BRCA	RNA-Seq
66dd059b2e31470d70b4ed54	3aedd29b-c089-4319-a7cb-61411a737e92.rna_seq.genomic.gdc_realn.bam	9060349179	li2g2uc/neoverse-pancancer	not hispanic or latino	female	white	Alive	Ductal and Lobular Neoplasms	TCGA-GM-A3NY-01A	bd5374c9-7f36-457f-b66b-7cc7ff64224e	Primary Tumor	Illumina	Breast	85c4a097-4567-4bdf-879c-96c9a4f48052	50bd5c91-6557-4456-92d3-ae40cf7a8b9d	TCGA-GM-A3NY-01A-11R-A21T-07	GRCh38.d1.vd1	TCGA-GM-A3NY	TCGA-BRCA	RNA-Seq
66dd059b2e31470d70b4ed56	1d65448f-dcba-432b-98d5-f7e87de4f9f6.rna_seq.genomic.gdc_realn.bam	5086934807	li2g2uc/neoverse-pancancer	not hispanic or latino	female	white	Dead	Ductal and Lobular Neoplasms	TCGA-BH-A0EA-01A	1f601832-eee3-48fb-acf5-80c4a454f26e	Primary Tumor	Illumina	Breast	ca71ca96-cbb7-4eab-9487-251dda34e107	7f791228-dd77-4ab0-8227-d784a4c7fea1	TCGA-BH-A0EA-01A-11R-A115-07	GRCh38.d1.vd1	TCGA-BH-A0EA	TCGA-BRCA	RNA-Seq
66dd059b2e31470d70b4ed77	990f1383-2ef6-426a-a650-e182010a8281.rna_seq.genomic.gdc_realn.bam	11421459055	li2g2uc/neoverse-pancancer	not reported	female	white	Alive	Ductal and Lobular Neoplasms	TCGA-AR-A24K-01A	599c3701-df7a-4a75-a347-fa9b510dd242	Primary Tumor	Illumina	Breast	e3008c10-aa31-40ef-ad50-77fd8ec7a1a9	c9ec05fa-5548-4fe3-8c09-a32c9e599d90	TCGA-AR-A24K-01A-11R-A169-07	GRCh38.d1.vd1	TCGA-AR-A24K	TCGA-BRCA	RNA-Seq
66dd059b2e31470d70b4ed7e	23f366c0-41f3-4159-86f0-5fa3d0059761.rna_seq.genomic.gdc_realn.bam	7191761660	li2g2uc/neoverse-pancancer	not hispanic or latino	female	white	Alive	Ductal and Lobular Neoplasms	TCGA-AR-A1AU-01A	36220587-1c1c-4f92-b177-3b2155e7e273	Primary Tumor	Illumina	Breast	bb07b646-1dcc-4cf5-9aae-1df150e84a84	cd002b40-3caf-429b-934f-64f4ada1731d	TCGA-AR-A1AU-01A-11R-A12P-07	GRCh38.d1.vd1	TCGA-AR-A1AU	TCGA-BRCA	RNA-Seq
66dd059b2e31470d70b4ed9c	02423743-43b4-494b-acd9-1cd3bcd3d395.rna_seq.genomic.gdc_realn.bam	9682342921	li2g2uc/neoverse-pancancer	not reported	female	not reported	Alive	Ductal and Lobular Neoplasms	TCGA-A8-A08G-01A	719082cc-1ebe-4a51-a659-85a59db1d77d	Primary Tumor	Illumina	Breast	0584b467-a0f7-45fd-9948-9a01318d34bd	ea93b70f-c0b6-4063-86a8-cac7d5d99c77	TCGA-A8-A08G-01A-11R-A00Z-07	GRCh38.d1.vd1	TCGA-A8-A08G	TCGA-BRCA	RNA-Seq
66dd059b2e31470d70b4ed9e	046c3754-b22c-4bce-93c7-29b9da173d33.rna_seq.genomic.gdc_realn.bam	8063902414	li2g2uc/neoverse-pancancer	not hispanic or latino	female	white	Alive	Ductal and Lobular Neoplasms	TCGA-A2-A0CW-01A	32efa6e8-6b19-480a-9d04-ace02e93318a	Primary Tumor	Illumina	Breast	1c1560f6-62bf-4185-912f-25c234ebd71f	9cd3fc34-5380-4318-87fa-ccff0dbea879	TCGA-A2-A0CW-01A-21R-A115-07	GRCh38.d1.vd1	TCGA-A2-A0CW	TCGA-BRCA	RNA-Seq
66dd059b2e31470d70b4eda0	48c63209-a387-4045-8a24-7b9792db7623.rna_seq.genomic.gdc_realn.bam	7220806662	li2g2uc/neoverse-pancancer	not hispanic or latino	female	white	Alive	Ductal and Lobular Neoplasms	TCGA-BH-A28O-01A	84b7ccf2-8ab3-4b21-96de-800d231bc072	Primary Tumor	Illumina	Breast	7fdcbf9d-e485-4b2b-8b9e-dba41ceed97b	405b2b8f-7e2e-4d80-89be-299da48374ef	TCGA-BH-A28O-01A-11R-A22K-07	GRCh38.d1.vd1	TCGA-BH-A28O	TCGA-BRCA	RNA-Seq
66dd059b2e31470d70b4edaa	e96b0282-8ff5-4390-9466-119534a50628.rna_seq.genomic.gdc_realn.bam	7857249471	li2g2uc/neoverse-pancancer	not reported	female	not reported	Alive	Ductal and Lobular Neoplasms	TCGA-A8-A06P-01A	5f90d955-bbb0-4b44-a5ac-ba6fda9ca0fb	Primary Tumor	Illumina	Breast	9d8f2b85-f203-47ac-8217-987640f89b26	bdcd6720-fcbf-4c64-8703-b8932472ad19	TCGA-A8-A06P-01A-11R-A00Z-07	GRCh38.d1.vd1	TCGA-A8-A06P	TCGA-BRCA	RNA-Seq
66dd059b2e31470d70b4ede9	42fe2b41-93aa-4738-988e-66239bef2ec7.rna_seq.genomic.gdc_realn.bam	7992579405	li2g2uc/neoverse-pancancer	not reported	female	not reported	Dead	Ductal and Lobular Neoplasms	TCGA-A8-A08J-01A	68177e92-4784-45d9-af14-4ce0c00eae74	Primary Tumor	Illumina	Breast	67e019fc-65c4-4274-a0f7-5a92f0f87bba	4c54a99b-a820-4602-9b39-deaca98034a5	TCGA-A8-A08J-01A-11R-A00Z-07	GRCh38.d1.vd1	TCGA-A8-A08J	TCGA-BRCA	RNA-Seq
66dd059b2e31470d70b4edeb	e0e050cc-5e2a-41fc-8394-b4816a9dc8a2.rna_seq.genomic.gdc_realn.bam	6829416182	li2g2uc/neoverse-pancancer	not hispanic or latino	female	white	Dead	Ductal and Lobular Neoplasms	TCGA-A2-A0CU-01A	332423a7-8866-4ee3-b08f-3c8d7c16af80	Primary Tumor	Illumina	Breast	84ea9827-9ad4-4e2f-be02-c88a9d4c4051	df545b98-f81f-4e0d-a714-90b406f2a238	TCGA-A2-A0CU-01A-12R-A034-07	GRCh38.d1.vd1	TCGA-A2-A0CU	TCGA-BRCA	RNA-Seq
66dd059b2e31470d70b4edf1	38387a4f-c65d-4075-8133-fdf259e919ed.rna_seq.genomic.gdc_realn.bam	2872713639	li2g2uc/neoverse-pancancer	not hispanic or latino	female	white	Dead	Ductal and Lobular Neoplasms	TCGA-GM-A2DA-01A	c07b122e-ac50-4db2-add2-5617a5d0e976	Primary Tumor	Illumina	Breast	df5061ca-929b-4e23-89fb-6d05c1a9ffa4	ed47a919-be85-4d06-aee3-87b6485498cc	TCGA-GM-A2DA-01A-11R-A18M-07	GRCh38.d1.vd1	TCGA-GM-A2DA	TCGA-BRCA	RNA-Seq
66dd059b2e31470d70b4edf5	63eff205-4fd4-4148-a596-2f7c17da328f.rna_seq.genomic.gdc_realn.bam	9335732119	li2g2uc/neoverse-pancancer	not hispanic or latino	female	white	Alive	Ductal and Lobular Neoplasms	TCGA-E9-A3QA-01A	f3cb557d-23e4-4fd1-81ca-db1a3f56d56e	Primary Tumor	Illumina	Breast	8a7e272c-39f2-42e6-b1d5-7225cf12fceb	27e8b056-063f-4742-a591-b98fb9a948a5	TCGA-E9-A3QA-01A-61R-A22K-07	GRCh38.d1.vd1	TCGA-E9-A3QA	TCGA-BRCA	RNA-Seq
66dd059b2e31470d70b4edfc	0c13d041-ca8d-48cc-ba02-3b7889e5367c.rna_seq.genomic.gdc_realn.bam	8809503514	li2g2uc/neoverse-pancancer	not hispanic or latino	male	white	Alive	Ductal and Lobular Neoplasms	TCGA-D8-A1XS-01A	1026e0bf-5640-4fa5-b65f-4f11e8e76b18	Primary Tumor	Illumina	Breast	11b43261-66e4-4c28-8d24-6e38b4295f34	ef5821f3-677a-4bd3-9d99-d9cdd533cdb5	TCGA-D8-A1XS-01A-11R-A14M-07	GRCh38.d1.vd1	TCGA-D8-A1XS	TCGA-BRCA	RNA-Seq
66dd059b2e31470d70b4ee00	cf3fe851-479f-4d22-9daf-99b163d0ed06.rna_seq.genomic.gdc_realn.bam	7425122669	li2g2uc/neoverse-pancancer	not hispanic or latino	female	white	Alive	Ductal and Lobular Neoplasms	TCGA-E9-A1NC-01A	e74aea7c-ca14-49df-b5cf-dacb839ac27a	Primary Tumor	Illumina	Breast	50f23d00-f6fd-4b3d-aed2-0705f7ae6a17	cb5043e3-c1c1-4b06-9135-1aada484ba4b	TCGA-E9-A1NC-01A-21R-A26B-07	GRCh38.d1.vd1	TCGA-E9-A1NC	TCGA-BRCA	RNA-Seq
66dd059b2e31470d70b4ee07	8923da54-2f7c-4315-9fc2-a1d6502df55b.rna_seq.genomic.gdc_realn.bam	7378782308	li2g2uc/neoverse-pancancer	not hispanic or latino	female	white	Alive	Ductal and Lobular Neoplasms	TCGA-A2-A0T7-01A	43d5632e-7272-4aad-9496-7f5a99671223	Primary Tumor	Illumina	Breast	b5de3654-8983-45ab-a83a-d15284740d39	dd8ebcff-9598-45db-b762-7ef446159e52	TCGA-A2-A0T7-01A-21R-A084-07	GRCh38.d1.vd1	TCGA-A2-A0T7	TCGA-BRCA	RNA-Seq
66dd059b2e31470d70b4ee09	a5ecc76e-a696-4e90-8bb4-7a9965e2f8a8.rna_seq.genomic.gdc_realn.bam	5929643243	li2g2uc/neoverse-pancancer	not hispanic or latino	female	white	Alive	Ductal and Lobular Neoplasms	TCGA-D8-A1JK-01A	56203436-8634-4fd0-96b5-ba6be9d87857	Primary Tumor	Illumina	Breast	f7dd2e6b-a87e-467b-890a-3c422ae3dea7	eae4c66c-03a5-4663-a484-a01612602409	TCGA-D8-A1JK-01A-11R-A13Q-07	GRCh38.d1.vd1	TCGA-D8-A1JK	TCGA-BRCA	RNA-Seq
66dd059b2e31470d70b4ee0a	7de22a44-8f58-4a73-90a3-a16d161160e8.rna_seq.genomic.gdc_realn.bam	7381225792	li2g2uc/neoverse-pancancer	not hispanic or latino	female	white	Alive	Ductal and Lobular Neoplasms	TCGA-BH-A0BT-01A	a32cb96a-78bf-456e-a6ab-2d47b2c67ad4	Primary Tumor	Illumina	Breast	fe8764cf-04ee-480d-96ce-09d0d388f4f6	7f7d8229-3daf-48be-bd16-ffe4314528b1	TCGA-BH-A0BT-01A-11R-A12P-07	GRCh38.d1.vd1	TCGA-BH-A0BT	TCGA-BRCA	RNA-Seq
66dd059b2e31470d70b4ee0d	8a27980e-a506-4cb3-91f2-3f0e5a19acfe.rna_seq.genomic.gdc_realn.bam	7228888809	li2g2uc/neoverse-pancancer	not hispanic or latino	female	white	Alive	Ductal and Lobular Neoplasms	TCGA-A2-A0YM-01A	5cbf0aea-ebb4-4005-bdd5-14ef2dc6826c	Primary Tumor	Illumina	Breast	1e59ea3f-36fa-4860-8c28-87b4b09075ec	27ac43e4-c348-4f83-97f5-cc0f4a87b670	TCGA-A2-A0YM-01A-11R-A109-07	GRCh38.d1.vd1	TCGA-A2-A0YM	TCGA-BRCA	RNA-Seq
66dd059b2e31470d70b4ee0f	99f6995f-acee-4d0d-889f-91b0631d15fe.rna_seq.genomic.gdc_realn.bam	5219905049	li2g2uc/neoverse-pancancer	not hispanic or latino	female	white	Alive	Ductal and Lobular Neoplasms	TCGA-D8-A1JN-01A	28911b97-42bf-4189-9961-522fc0aeebc6	Primary Tumor	Illumina	Breast	874de789-c1c4-4fd3-b45c-e885f62aaeab	80265a56-75ca-479d-b92b-4fdaeb18ed17	TCGA-D8-A1JN-01A-11R-A13Q-07	GRCh38.d1.vd1	TCGA-D8-A1JN	TCGA-BRCA	RNA-Seq
66dd059b2e31470d70b4ee2c	f5b3a6d0-3b56-4ad2-b520-8bcaadb6bd0e.rna_seq.genomic.gdc_realn.bam	4345287438	li2g2uc/neoverse-pancancer	not hispanic or latino	female	white	Dead	Ductal and Lobular Neoplasms	TCGA-BH-A0BP-01A	f251cb6c-d18e-4691-9c82-24ed1ac0abf9	Primary Tumor	Illumina	Breast	acbae442-ba6c-4d28-b3bc-58bb4dd93ece	35b5f5a8-dd85-46d3-97cc-444060b2a11b	TCGA-BH-A0BP-01A-11R-A115-07	GRCh38.d1.vd1	TCGA-BH-A0BP	TCGA-BRCA	RNA-Seq
66dd059b2e31470d70b4ee2e	2056c543-2f73-4a2f-995e-3af2dda7b514.rna_seq.genomic.gdc_realn.bam	5009632783	li2g2uc/neoverse-pancancer	not hispanic or latino	female	white	Alive	Ductal and Lobular Neoplasms	TCGA-E2-A1L7-01A	791c5768-f0f5-4ab6-86eb-998e5c4b49e3	Primary Tumor	Illumina	Breast	ec38c31b-def8-41cc-8656-57ce98f3faa7	09b414c4-a314-43c5-823a-d91442b6b02b	TCGA-E2-A1L7-01A-11R-A144-07	GRCh38.d1.vd1	TCGA-E2-A1L7	TCGA-BRCA	RNA-Seq
66dd059b2e31470d70b4ee30	204cf188-2162-43ac-bad4-8304622f3090.rna_seq.genomic.gdc_realn.bam	9721393154	li2g2uc/neoverse-pancancer	not hispanic or latino	female	white	Alive	Ductal and Lobular Neoplasms	TCGA-D8-A1XR-01A	70f34c5c-3671-44c8-9469-99f9786efec1	Primary Tumor	Illumina	Breast	9c55164e-fb87-46b5-87ce-cc277ba378f5	a582257d-4bf7-416b-a465-29a3220bc8c3	TCGA-D8-A1XR-01A-11R-A14M-07	GRCh38.d1.vd1	TCGA-D8-A1XR	TCGA-BRCA	RNA-Seq
66dd059b2e31470d70b4ee32	631a9df0-9d81-4b15-9ee6-3ae9f31dcba6.rna_seq.genomic.gdc_realn.bam	5522873612	li2g2uc/neoverse-pancancer	not hispanic or latino	female	white	Alive	Ductal and Lobular Neoplasms	TCGA-AO-A0JL-01A	d5d8e76e-2f2a-49bc-ba0a-d51283611b16	Primary Tumor	Illumina	Breast	7953e62d-4871-4928-a2ba-a38c740134e1	834d2e25-da72-413b-bb0e-3beb24d46472	TCGA-AO-A0JL-01A-11R-A056-07	GRCh38.d1.vd1	TCGA-AO-A0JL	TCGA-BRCA	RNA-Seq
66dd059b2e31470d70b4ee34	04ed1bfb-533f-4d97-a7e4-3e7bab103485.rna_seq.genomic.gdc_realn.bam	8758221858	li2g2uc/neoverse-pancancer	not hispanic or latino	female	white	Alive	Ductal and Lobular Neoplasms	TCGA-AN-A0FY-01A	de75d0b9-0f47-4732-8df5-05c350cfcd32	Primary Tumor	Illumina	Breast	9f3ddcc1-a6a9-4f55-84b3-cbe06e58ff8d	76c09917-15f9-4908-ab22-ea1401abcb3b	TCGA-AN-A0FY-01A-11R-A034-07	GRCh38.d1.vd1	TCGA-AN-A0FY	TCGA-BRCA	RNA-Seq
66dd059b2e31470d70b4ee42	5e4626c1-dcf9-4781-a2e7-f6afca7e2ee7.rna_seq.genomic.gdc_realn.bam	6105698473	li2g2uc/neoverse-pancancer	not hispanic or latino	female	white	Dead	Ductal and Lobular Neoplasms	TCGA-BH-A1EW-01A	9d166970-07c8-4ca3-9cfa-ed0049df9ecc	Primary Tumor	Illumina	Breast	59783c67-6446-44c1-b9b3-505470f54c82	50463a25-4292-4bc7-926a-341493e68242	TCGA-BH-A1EW-01A-11R-A137-07	GRCh38.d1.vd1	TCGA-BH-A1EW	TCGA-BRCA	RNA-Seq
66dd059b2e31470d70b4ee46	0c311d42-5038-4408-ac4a-5ffbb02817e4.rna_seq.genomic.gdc_realn.bam	5524467654	li2g2uc/neoverse-pancancer	not hispanic or latino	female	black or african american	Alive	Ductal and Lobular Neoplasms	TCGA-LL-A6FR-01A	1347c23d-8d6e-4c15-9461-640249838c96	Primary Tumor	Illumina	Breast	1cefed42-1e09-4bff-b323-55faeaee18e1	b8348b74-69a1-43b1-a7f5-3ab429378ebb	TCGA-LL-A6FR-01A-12R-A31O-07	GRCh38.d1.vd1	TCGA-LL-A6FR	TCGA-BRCA	RNA-Seq
66dd059b2e31470d70b4ee47	c58a5583-7b04-4b67-9372-e161e18d7de1.rna_seq.genomic.gdc_realn.bam	10265069572	li2g2uc/neoverse-pancancer	not hispanic or latino	female	asian	Alive	Ductal and Lobular Neoplasms	TCGA-C8-A26W-01A	ff0f875f-113a-4c0f-8c0a-4259cd496e6d	Primary Tumor	Illumina	Breast	bd304a35-2d0c-4b11-bd62-3db480c1e730	317b72a8-0332-4db8-b9d1-9a26d9907a24	TCGA-C8-A26W-01A-11R-A16F-07	GRCh38.d1.vd1	TCGA-C8-A26W	TCGA-BRCA	RNA-Seq
66dd059b2e31470d70b4ee50	287f70d5-cb97-459f-963b-68408f92c0f3.rna_seq.genomic.gdc_realn.bam	6246842087	li2g2uc/neoverse-pancancer	not hispanic or latino	female	white	Alive	Ductal and Lobular Neoplasms	TCGA-AR-A1AQ-01A	98e0b4de-52fc-4945-9bf5-11e29368f939	Primary Tumor	Illumina	Breast	747f56be-2fdd-4eb8-99a7-34afd923d8e1	3c111956-7bcf-46a7-b64f-708ce11b9ff8	TCGA-AR-A1AQ-01A-11R-A12P-07	GRCh38.d1.vd1	TCGA-AR-A1AQ	TCGA-BRCA	RNA-Seq
66dd059b2e31470d70b4ee53	0cf58c62-a75d-413b-8ce3-4d90f4688b04.rna_seq.genomic.gdc_realn.bam	5763176398	li2g2uc/neoverse-pancancer	not hispanic or latino	female	white	Alive	Ductal and Lobular Neoplasms	TCGA-D8-A1JB-01A	dd96a9c7-899c-47cd-a0f9-b149ed07a5d6	Primary Tumor	Illumina	Breast	45fe02d2-5d68-43c4-9cea-7da6e16a55a2	940d64bd-8c96-476f-84f9-678d1ed3500f	TCGA-D8-A1JB-01A-11R-A13Q-07	GRCh38.d1.vd1	TCGA-D8-A1JB	TCGA-BRCA	RNA-Seq
66dd059b2e31470d70b4ee5a	f2dda955-5a39-43c1-93a2-83953b2b91d1.rna_seq.genomic.gdc_realn.bam	2638359837	li2g2uc/neoverse-pancancer	not hispanic or latino	female	black or african american	Alive	Ductal and Lobular Neoplasms	TCGA-3C-AALJ-01A	427d0648-3f77-4ffc-b52c-89855426d647	Primary Tumor	Illumina	Breast	c924c2a8-ab41-4499-bb30-79705cc17d45	e355913a-6e4c-4d63-8a53-8be4c5b003b8	TCGA-3C-AALJ-01A-31R-A41B-07	GRCh38.d1.vd1	TCGA-3C-AALJ	TCGA-BRCA	RNA-Seq
66dd059b2e31470d70b4ee5c	5d5bb9d2-2244-4673-99db-653609cf5de2.rna_seq.genomic.gdc_realn.bam	9952828861	li2g2uc/neoverse-pancancer	not hispanic or latino	female	black or african american	Alive	Ductal and Lobular Neoplasms	TCGA-AO-A0J4-01A	a9b7d7fe-be31-4f71-afee-c1bfdf511888	Primary Tumor	Illumina	Breast	4808bc63-000a-4a49-a25b-4b817ca5ea54	cf11642a-eb96-4b37-b914-371c71f8e0ca	TCGA-AO-A0J4-01A-11R-A034-07	GRCh38.d1.vd1	TCGA-AO-A0J4	TCGA-BRCA	RNA-Seq
66dd059b2e31470d70b4ee5e	81395cc8-c7d5-4ea7-957a-b5cb8d6bfd1a.rna_seq.genomic.gdc_realn.bam	11052191125	li2g2uc/neoverse-pancancer	not hispanic or latino	female	white	Alive	Ductal and Lobular Neoplasms	TCGA-E2-A1IN-01A	f43d622f-eed5-4933-adc6-ae9ad1e33028	Primary Tumor	Illumina	Breast	dde1d3ab-ad71-4526-bc98-058b6049edcf	24153fe0-2c47-456a-b344-874a0e28de4d	TCGA-E2-A1IN-01A-11R-A13Q-07	GRCh38.d1.vd1	TCGA-E2-A1IN	TCGA-BRCA	RNA-Seq
66dd059b2e31470d70b4ee6e	48e1886c-614d-4e2c-bf34-936fd82969c1.rna_seq.genomic.gdc_realn.bam	6593601411	li2g2uc/neoverse-pancancer	not hispanic or latino	female	white	Alive	Ductal and Lobular Neoplasms	TCGA-BH-A0B5-01A	9da462b0-93c2-4305-89f6-7199a30399a7	Primary Tumor	Illumina	Breast	4b964043-f6dd-4f19-ab4c-439ee68ce2b0	a0de3018-8916-4e06-8ba1-beb1d218e30e	TCGA-BH-A0B5-01A-11R-A12P-07	GRCh38.d1.vd1	TCGA-BH-A0B5	TCGA-BRCA	RNA-Seq
66dd059b2e31470d70b4ee76	081b4937-85e7-44b3-9124-a612f4f2e0ca.rna_seq.genomic.gdc_realn.bam	8075483404	li2g2uc/neoverse-pancancer	not hispanic or latino	female	black or african american	Alive	Ductal and Lobular Neoplasms	TCGA-A2-A3XZ-01A	fe7f74b8-20f4-4471-91dc-4cca8c68e5c0	Primary Tumor	Illumina	Breast	176b2422-3599-41c5-be62-ae6e28d60b90	6b746708-f6ef-45cd-b877-afa1949d1d78	TCGA-A2-A3XZ-01A-42R-A239-07	GRCh38.d1.vd1	TCGA-A2-A3XZ	TCGA-BRCA	RNA-Seq
66dd059b2e31470d70b4ee79	fc801acd-4b1f-46e7-bc1e-47752fb08779.rna_seq.genomic.gdc_realn.bam	8219912207	li2g2uc/neoverse-pancancer	not reported	female	not reported	Alive	Ductal and Lobular Neoplasms	TCGA-A8-A092-01A	38a8b734-9acc-42f9-b5b7-e51b0dfc6504	Primary Tumor	Illumina	Breast	98b2b18a-004d-459c-8aba-499d06897910	8b5c7e4d-a220-4499-9e38-7deacc1776a2	TCGA-A8-A092-01A-11R-A00Z-07	GRCh38.d1.vd1	TCGA-A8-A092	TCGA-BRCA	RNA-Seq
66dd059b2e31470d70b4ee83	24eddfec-08a0-48fa-bef3-a4b9bd740170.rna_seq.genomic.gdc_realn.bam	4952593168	li2g2uc/neoverse-pancancer	hispanic or latino	female	white	Alive	Ductal and Lobular Neoplasms	TCGA-EW-A1PG-01A	da286247-e8bb-4941-a2af-2453fe61cd02	Primary Tumor	Illumina	Breast	1205dc3c-e766-4a25-b485-c66e301e3b6d	e216aa55-98fc-4d0d-a24e-cfa05778f973	TCGA-EW-A1PG-01A-11R-A144-07	GRCh38.d1.vd1	TCGA-EW-A1PG	TCGA-BRCA	RNA-Seq
66dd059b2e31470d70b4ee87	5020cd67-6bd9-420c-bc6a-1cc8f2f78bde.rna_seq.genomic.gdc_realn.bam	7106701837	li2g2uc/neoverse-pancancer	hispanic or latino	female	white	Alive	Ductal and Lobular Neoplasms	TCGA-A2-A04N-01A	197428f7-bd77-4c5f-8119-87157b5c35b9	Primary Tumor	Illumina	Breast	71b60d53-513c-4da5-b095-39f913bd4f11	b8c9196c-182d-4522-b487-734f9a8f9a78	TCGA-A2-A04N-01A-11R-A115-07	GRCh38.d1.vd1	TCGA-A2-A04N	TCGA-BRCA	RNA-Seq
66dd059b2e31470d70b4ee88	c9c9c085-8e23-454c-aa36-cf59e8dbc587.rna_seq.genomic.gdc_realn.bam	4655997509	li2g2uc/neoverse-pancancer	not hispanic or latino	female	white	Alive	Ductal and Lobular Neoplasms	TCGA-BH-A0BQ-01A	b3bb8fd6-ee54-4813-b042-2bbe70115382	Primary Tumor	Illumina	Breast	2ada4fe0-57f2-4a54-9580-4e0ae45a2f65	18dddb4e-11d6-4fe7-b44a-48342374a5b1	TCGA-BH-A0BQ-01A-21R-A115-07	GRCh38.d1.vd1	TCGA-BH-A0BQ	TCGA-BRCA	RNA-Seq
66dd059b2e31470d70b4ee89	05ddce6e-57b0-4b78-9955-7c1b4c564498.rna_seq.genomic.gdc_realn.bam	10515918077	li2g2uc/neoverse-pancancer	not reported	female	white	Alive	Ductal and Lobular Neoplasms	TCGA-AC-A2FG-01A	39cda4c9-e1c8-44c2-bab7-f5849c12f879	Primary Tumor	Illumina	Breast	c4cc228f-ab41-4779-b405-175618e5f77c	891365b0-3bb1-4f7c-b351-6191b18ee9d7	TCGA-AC-A2FG-01A-11R-A17B-07	GRCh38.d1.vd1	TCGA-AC-A2FG	TCGA-BRCA	RNA-Seq
66dd059b2e31470d70b4ee8f	053442de-6d8a-4811-b03c-be1c7a3f207c.rna_seq.genomic.gdc_realn.bam	6083471233	li2g2uc/neoverse-pancancer	hispanic or latino	female	white	Alive	Ductal and Lobular Neoplasms	TCGA-EW-A1OX-01A	5fc7ff35-d3f7-4687-8759-3542bd58e988	Primary Tumor	Illumina	Breast	9b5d680e-5662-442c-a8ab-5fd16551b23e	8ba7248f-69cd-4b16-8900-ad2feec2eab8	TCGA-EW-A1OX-01A-11R-A144-07	GRCh38.d1.vd1	TCGA-EW-A1OX	TCGA-BRCA	RNA-Seq
66dd059b2e31470d70b4ee93	ec60e081-f075-4c72-b1e7-62e1f1429fc1.rna_seq.genomic.gdc_realn.bam	7022949173	li2g2uc/neoverse-pancancer	not hispanic or latino	female	black or african american	Alive	Ductal and Lobular Neoplasms	TCGA-BH-A5IZ-01A	a8a33ba9-0976-4e19-b0e9-fa5ba4d4eaa8	Primary Tumor	Illumina	Breast	39033a17-79c9-4723-9fa7-fa82f67f5344	e943ba18-21be-49ec-8d2a-cfad16e37fa0	TCGA-BH-A5IZ-01A-11R-A27Q-07	GRCh38.d1.vd1	TCGA-BH-A5IZ	TCGA-BRCA	RNA-Seq
66dd059b2e31470d70b4ee97	650319bc-20e1-4451-bcb5-a35c360060ef.rna_seq.genomic.gdc_realn.bam	6215649253	li2g2uc/neoverse-pancancer	not hispanic or latino	female	asian	Alive	Ductal and Lobular Neoplasms	TCGA-E2-A106-01A	87e09544-eddb-473b-8617-212407ce644e	Primary Tumor	Illumina	Breast	cbd64838-97a7-47a9-a4dc-aa9e0d0ab3d2	73b3be1b-c125-487c-943d-908f31220e20	TCGA-E2-A106-01A-11R-A10J-07	GRCh38.d1.vd1	TCGA-E2-A106	TCGA-BRCA	RNA-Seq
66dd059b2e31470d70b4eea6	28f1b708-bd3c-4ae7-935f-3282f75304a7.rna_seq.genomic.gdc_realn.bam	5119307946	li2g2uc/neoverse-pancancer	not hispanic or latino	female	white	Alive	Ductal and Lobular Neoplasms	TCGA-D8-A1JP-01A	752f4773-5a12-4485-a1f6-896e148ddf4d	Primary Tumor	Illumina	Breast	f7461164-08b5-4a5c-ae74-cb4332f5ff7a	bdc13064-e554-4a1e-9037-03187bcb3507	TCGA-D8-A1JP-01A-11R-A13Q-07	GRCh38.d1.vd1	TCGA-D8-A1JP	TCGA-BRCA	RNA-Seq
66dd059b2e31470d70b4eeab	f1060adb-bee8-41f6-8997-2926d8967f33.rna_seq.genomic.gdc_realn.bam	7963598306	li2g2uc/neoverse-pancancer	not hispanic or latino	female	white	Alive	Ductal and Lobular Neoplasms	TCGA-E9-A3HO-01A	807b62ed-d3f7-4211-83be-754386ff2c96	Primary Tumor	Illumina	Breast	d151b46a-1e20-455a-bab3-9c698cee312d	4949d427-3b3c-408d-8035-c884bb41e41c	TCGA-E9-A3HO-01A-11R-A213-07	GRCh38.d1.vd1	TCGA-E9-A3HO	TCGA-BRCA	RNA-Seq
66dd059b2e31470d70b4eeaf	5c0aa745-6bad-4f9c-901b-5f0a0277b12d.rna_seq.genomic.gdc_realn.bam	8296604532	li2g2uc/neoverse-pancancer	not hispanic or latino	female	white	Alive	Ductal and Lobular Neoplasms	TCGA-A7-A13H-01A	2e243f0e-9d7d-4cb0-9678-70607f90430a	Primary Tumor	Illumina	Breast	4f0fdfc6-6578-4d9a-92ae-6d82291a3785	5ae24b78-4c64-4a08-bd13-3d58182215ad	TCGA-A7-A13H-01A-11R-A22K-07	GRCh38.d1.vd1	TCGA-A7-A13H	TCGA-BRCA	RNA-Seq
66dd059b2e31470d70b4eeb1	0dacd83e-7fab-4064-a25c-c1de66be5305.rna_seq.genomic.gdc_realn.bam	14148722089	li2g2uc/neoverse-pancancer	not hispanic or latino	female	white	Alive	Ductal and Lobular Neoplasms	TCGA-AR-A251-01A	8c51bbcb-7c8d-47ad-9193-70ca157c6900	Primary Tumor	Illumina	Breast	06760907-c6ec-4b72-bfd4-87811823b8ba	8cf391f9-d743-408f-8891-2c49db90907c	TCGA-AR-A251-01A-12R-A169-07	GRCh38.d1.vd1	TCGA-AR-A251	TCGA-BRCA	RNA-Seq
66dd059b2e31470d70b4eeba	fc5b682e-c00d-4840-8c11-f17abe059fa8.rna_seq.genomic.gdc_realn.bam	5932553582	li2g2uc/neoverse-pancancer	not hispanic or latino	female	white	Alive	Ductal and Lobular Neoplasms	TCGA-B6-A0RN-01A	2199b7a1-bd47-4bb5-b36a-a3e291e3e259	Primary Tumor	Illumina	Breast	c417152a-d278-4aeb-951e-a7b6ae5654c1	3652a456-36ee-4746-b25d-a6303984b77f	TCGA-B6-A0RN-01A-12R-A084-07	GRCh38.d1.vd1	TCGA-B6-A0RN	TCGA-BRCA	RNA-Seq
66dd059b2e31470d70b4eed2	ecf14d2a-e353-4674-9b3f-f0d11bcc9900.rna_seq.genomic.gdc_realn.bam	7832634098	li2g2uc/neoverse-pancancer	not hispanic or latino	female	white	Alive	Ductal and Lobular Neoplasms	TCGA-A2-A0EN-01A	5e670fec-8992-44bf-8657-f7f9a272306b	Primary Tumor	Illumina	Breast	3ac4a6fe-9d2b-4c95-a74a-525b0328c7ed	c59fa5bd-0b6d-41d5-83ef-7766f0241d70	TCGA-A2-A0EN-01A-13R-A084-07	GRCh38.d1.vd1	TCGA-A2-A0EN	TCGA-BRCA	RNA-Seq
66dd059b2e31470d70b4eeda	b0a1f575-657f-4277-95dd-0e02e77279fe.rna_seq.genomic.gdc_realn.bam	8427682475	li2g2uc/neoverse-pancancer	not hispanic or latino	female	black or african american	Alive	Ductal and Lobular Neoplasms	TCGA-LD-A7W5-01A	a06ff6ae-b0dd-4516-a75c-0db71694b46b	Primary Tumor	Illumina	Breast	c83d9436-3f08-4197-9392-ff33fe4c632e	bfc636bb-4e93-4e8b-bcc3-c98cf820e6e7	TCGA-LD-A7W5-01A-22R-A352-07	GRCh38.d1.vd1	TCGA-LD-A7W5	TCGA-BRCA	RNA-Seq
66dd059b2e31470d70b4eee8	1cc7480c-76e1-42d1-8593-49b356ef624e.rna_seq.genomic.gdc_realn.bam	7714832219	li2g2uc/neoverse-pancancer	hispanic or latino	male	white	Alive	Ductal and Lobular Neoplasms	TCGA-AR-A1AV-01A	daf62b56-6dd2-4ab7-adaa-f296bb86a0a5	Primary Tumor	Illumina	Breast	dddfaed8-0d0e-42ba-9add-fae3cc1e5a9a	bcb6b37b-62f7-40a9-bdb9-1b6479610dd6	TCGA-AR-A1AV-01A-21R-A12P-07	GRCh38.d1.vd1	TCGA-AR-A1AV	TCGA-BRCA	RNA-Seq
66dd059b2e31470d70b4eeed	f13d5df0-7293-4453-942f-2b49a3d33057.rna_seq.genomic.gdc_realn.bam	6060239727	li2g2uc/neoverse-pancancer	not hispanic or latino	female	white	Alive	Ductal and Lobular Neoplasms	TCGA-BH-A0DI-01A	27ba717a-5cd8-440a-9345-4ae086f6efca	Primary Tumor	Illumina	Breast	91285ac6-c627-4101-b551-28f37b947276	3f33a14d-7797-4ade-85f7-1dbec18f774f	TCGA-BH-A0DI-01A-21R-A12P-07	GRCh38.d1.vd1	TCGA-BH-A0DI	TCGA-BRCA	RNA-Seq
66dd059b2e31470d70b4eeee	bb0cccb7-712e-43ad-a3be-cd928a159e0d.rna_seq.genomic.gdc_realn.bam	4632944599	li2g2uc/neoverse-pancancer	hispanic or latino	female	white	Alive	Ductal and Lobular Neoplasms	TCGA-AR-A0U3-01A	c5f00132-1c6b-4337-af6f-596c652665cc	Primary Tumor	Illumina	Breast	b36b5a17-972f-442a-84a0-469099a619ec	a439dcc3-4377-449d-983e-f34f8e5741e3	TCGA-AR-A0U3-01A-11R-A109-07	GRCh38.d1.vd1	TCGA-AR-A0U3	TCGA-BRCA	RNA-Seq
66dd059b2e31470d70b4eefa	fcc2a5c0-ec23-43b5-b616-9b03c8ff4129.rna_seq.genomic.gdc_realn.bam	8929693524	li2g2uc/neoverse-pancancer	not hispanic or latino	female	white	Alive	Ductal and Lobular Neoplasms	TCGA-D8-A1XT-01A	64975923-d032-4182-8565-59fc37127d8d	Primary Tumor	Illumina	Breast	47901dff-8acf-4afa-9e42-851d98777085	b58f47b2-c3ce-49a2-9bd2-f4c2cbda734c	TCGA-D8-A1XT-01A-11R-A14M-07	GRCh38.d1.vd1	TCGA-D8-A1XT	TCGA-BRCA	RNA-Seq
66dd059b2e31470d70b4eeff	8f08cee9-a91f-4305-bf8d-efeee9cd386c.rna_seq.genomic.gdc_realn.bam	9794632261	li2g2uc/neoverse-pancancer	not hispanic or latino	female	white	Dead	Ductal and Lobular Neoplasms	TCGA-BH-A1FE-01A	4aa68586-6331-4795-b40c-859386640df6	Primary Tumor	Illumina	Breast	2cb3a793-6e37-42fd-a544-65aa2d939d50	3de73049-e6e7-4ed7-be98-bf174fd37c89	TCGA-BH-A1FE-01A-11R-A13Q-07	GRCh38.d1.vd1	TCGA-BH-A1FE	TCGA-BRCA	RNA-Seq
66dd059b2e31470d70b4ef03	5e50611e-9e98-480c-bc47-28070e9edeea.rna_seq.genomic.gdc_realn.bam	5780248112	li2g2uc/neoverse-pancancer	not hispanic or latino	female	white	Alive	Ductal and Lobular Neoplasms	TCGA-A2-A0CY-01A	757df7b0-4774-4493-98bf-999ded9ac86e	Primary Tumor	Illumina	Breast	c7d2b685-5f11-4879-82d5-e983b5dbb07d	673cf36a-0405-4671-a76b-f0607d56beaf	TCGA-A2-A0CY-01A-12R-A034-07	GRCh38.d1.vd1	TCGA-A2-A0CY	TCGA-BRCA	RNA-Seq
66dd059b2e31470d70b4ef05	cae39998-47d3-4a80-8acb-67d3a9518306.rna_seq.genomic.gdc_realn.bam	10083516934	li2g2uc/neoverse-pancancer	not hispanic or latino	female	white	Alive	Ductal and Lobular Neoplasms	TCGA-E2-A1B6-01A	e0b1bcd2-1139-44b9-98b3-67bcf92bcc39	Primary Tumor	Illumina	Breast	eb398b00-8669-4c22-8285-03cdf76436f3	402aa07d-b3c1-48a6-bf27-36917a30c33d	TCGA-E2-A1B6-01A-31R-A12P-07	GRCh38.d1.vd1	TCGA-E2-A1B6	TCGA-BRCA	RNA-Seq
66dd059b2e31470d70b4ef0e	f6c907ac-5dc9-4bdc-b7c6-3bac9f9059d3.rna_seq.genomic.gdc_realn.bam	10174612131	li2g2uc/neoverse-pancancer	not hispanic or latino	female	white	Alive	Ductal and Lobular Neoplasms	TCGA-E2-A14T-01A	e0929c47-cff3-4518-a188-8764af01073a	Primary Tumor	Illumina	Breast	7aa46530-2311-41ed-a452-9ca06f38c0c1	aeea59ad-9570-41c9-9244-348e1c8350fd	TCGA-E2-A14T-01A-11R-A115-07	GRCh38.d1.vd1	TCGA-E2-A14T	TCGA-BRCA	RNA-Seq
66dd059b2e31470d70b4ef10	754df69c-2fab-4037-8673-fd3be673fc09.rna_seq.genomic.gdc_realn.bam	5631081215	li2g2uc/neoverse-pancancer	not hispanic or latino	female	white	Dead	Ductal and Lobular Neoplasms	TCGA-B6-A0WV-01A	7588a286-6935-424a-bc5f-92e24c83eb37	Primary Tumor	Illumina	Breast	87bdfb78-8690-4569-ba85-592cd2390c24	9caf2f97-a056-4274-be21-cf06656116fa	TCGA-B6-A0WV-01A-11R-A109-07	GRCh38.d1.vd1	TCGA-B6-A0WV	TCGA-BRCA	RNA-Seq
66dd059b2e31470d70b4ef1b	bf2a1913-2806-4b97-bcc6-e7038b900e15.rna_seq.genomic.gdc_realn.bam	6631124928	li2g2uc/neoverse-pancancer	not hispanic or latino	female	white	Alive	Ductal and Lobular Neoplasms	TCGA-D8-A1XF-01A	6f6afd31-b5dd-48ab-b18f-6390ba18a5f0	Primary Tumor	Illumina	Breast	80562b20-3e3e-4f77-8ca2-958f8636d720	3b675bbd-b18e-4b72-b3c3-30527a9c157a	TCGA-D8-A1XF-01A-11R-A14D-07	GRCh38.d1.vd1	TCGA-D8-A1XF	TCGA-BRCA	RNA-Seq
66dd059b2e31470d70b4ef1e	08ccd8d6-3e9d-4ece-a421-98acaf272569.rna_seq.genomic.gdc_realn.bam	7281680034	li2g2uc/neoverse-pancancer	not hispanic or latino	female	white	Alive	Ductal and Lobular Neoplasms	TCGA-BH-A0B6-01A	fa4e082a-d213-412e-8d91-842a6f4bef12	Primary Tumor	Illumina	Breast	b455387f-a8b4-43b8-b898-89628723d7da	930b82a6-a039-4f8f-8487-b0abb4fe7aba	TCGA-BH-A0B6-01A-11R-A19W-07	GRCh38.d1.vd1	TCGA-BH-A0B6	TCGA-BRCA	RNA-Seq
66dd059b2e31470d70b4ef26	c763a483-415e-4cb4-9cdf-4e6c31e8a9c9.rna_seq.genomic.gdc_realn.bam	6541468793	li2g2uc/neoverse-pancancer	not hispanic or latino	female	white	Dead	Ductal and Lobular Neoplasms	TCGA-BH-A18M-01A	f63722c1-a0bb-4bf9-8a10-1d76a8e1a0ba	Primary Tumor	Illumina	Breast	4dfbdec6-1911-412c-9873-f6782ab8ff66	6a914b5f-5bc2-4152-b80e-fcc864a415b0	TCGA-BH-A18M-01A-11R-A12D-07	GRCh38.d1.vd1	TCGA-BH-A18M	TCGA-BRCA	RNA-Seq
66dd059b2e31470d70b4ef29	2ae456c7-57fa-4146-9b29-2d4129f0cf7c.rna_seq.genomic.gdc_realn.bam	7457807455	li2g2uc/neoverse-pancancer	not hispanic or latino	female	white	Dead	Ductal and Lobular Neoplasms	TCGA-B6-A0WY-01A	f475d460-75cd-4fe9-aa54-c90be12b4ef8	Primary Tumor	Illumina	Breast	90a60ebe-ce7e-4b64-af2a-1676f46e6601	ed3f6393-6955-41af-bb3a-7723b5dbe41e	TCGA-B6-A0WY-01A-11R-A109-07	GRCh38.d1.vd1	TCGA-B6-A0WY	TCGA-BRCA	RNA-Seq
66dd059b2e31470d70b4ef2a	d0ee5ff7-a49a-4633-93a6-40c9e29fb0b7.rna_seq.genomic.gdc_realn.bam	9785881517	li2g2uc/neoverse-pancancer	not hispanic or latino	female	white	Alive	Ductal and Lobular Neoplasms	TCGA-E9-A1RH-01A	408cb583-6dc3-4698-8bd2-e284042bd5ef	Primary Tumor	Illumina	Breast	422a4277-12f1-42ae-9f94-88d37517b9b0	6b1bb382-0103-4207-a0e8-871aa6aae81c	TCGA-E9-A1RH-01A-21R-A169-07	GRCh38.d1.vd1	TCGA-E9-A1RH	TCGA-BRCA	RNA-Seq
66dd059b2e31470d70b4ef31	ff93cbad-7bdf-4e5d-81c7-95aacaa3bee9.rna_seq.genomic.gdc_realn.bam	8689195123	li2g2uc/neoverse-pancancer	not hispanic or latino	female	black or african american	Dead	Ductal and Lobular Neoplasms	TCGA-B6-A409-01A	5362cbc4-cd28-4afd-a8ac-1a4c2c33cad2	Primary Tumor	Illumina	Breast	4d9bb08c-d954-4e14-aff2-3bec55cdf1c1	9e1c48c2-ce8e-4256-8cb2-31b12c523c66	TCGA-B6-A409-01A-11R-A24H-07	GRCh38.d1.vd1	TCGA-B6-A409	TCGA-BRCA	RNA-Seq
66dd059b2e31470d70b4ef33	62e41b20-5f83-43c2-9887-809e97794f04.rna_seq.genomic.gdc_realn.bam	6254454341	li2g2uc/neoverse-pancancer	not hispanic or latino	female	black or african american	Alive	Ductal and Lobular Neoplasms	TCGA-OL-A5D7-01A	c8f39325-5382-447c-9291-a6915fc978b8	Primary Tumor	Illumina	Breast	a9f404db-e7fa-49bf-acca-fccd676f2e7c	9f40b937-e6c0-4259-bc0a-5fdcc6549b46	TCGA-OL-A5D7-01A-11R-A27Q-07	GRCh38.d1.vd1	TCGA-OL-A5D7	TCGA-BRCA	RNA-Seq
66dd059b2e31470d70b4ef36	083eb05f-0af4-4f73-bf09-3806eb3b71bb.rna_seq.genomic.gdc_realn.bam	8655783555	li2g2uc/neoverse-pancancer	not hispanic or latino	female	white	Alive	Ductal and Lobular Neoplasms	TCGA-E9-A1RF-01A	c694615c-b1c6-499c-8058-995633ebf948	Primary Tumor	Illumina	Breast	502939cc-3381-4bc2-9ae6-332846cf836b	ca0d78dc-c860-4835-ad07-052f176804a4	TCGA-E9-A1RF-01A-11R-A157-07	GRCh38.d1.vd1	TCGA-E9-A1RF	TCGA-BRCA	RNA-Seq
66dd059b2e31470d70b4ef37	1a2bc49d-edc6-4b84-88f0-73b6ed250d1b.rna_seq.genomic.gdc_realn.bam	5577366760	li2g2uc/neoverse-pancancer	not hispanic or latino	female	white	Dead	Ductal and Lobular Neoplasms	TCGA-BH-A1F6-01A	ad18820b-a804-49c0-ba8a-86c09fa6bce2	Primary Tumor	Illumina	Breast	5f5a884c-ffbd-401a-8689-baded1bdbe50	e5a9fa79-2d0f-4cda-9fea-baab86f78b8e	TCGA-BH-A1F6-01A-11R-A13Q-07	GRCh38.d1.vd1	TCGA-BH-A1F6	TCGA-BRCA	RNA-Seq
66dd059b2e31470d70b4ef39	95e450bd-ff88-4498-9418-e09883c94988.rna_seq.genomic.gdc_realn.bam	9904708689	li2g2uc/neoverse-pancancer	not hispanic or latino	female	white	Dead	Ductal and Lobular Neoplasms	TCGA-BH-A1FJ-01A	f6581eee-61b9-43d4-ab0d-ce5ce3ba1c74	Primary Tumor	Illumina	Breast	28bc840d-296e-436e-93b8-9c28c0eaf47a	72367269-4151-4e1f-8636-ff91396ba46c	TCGA-BH-A1FJ-01A-11R-A13Q-07	GRCh38.d1.vd1	TCGA-BH-A1FJ	TCGA-BRCA	RNA-Seq
66dd059b2e31470d70b4ef3a	9db2f825-0d02-4437-9107-a6b92ef4e2cc.rna_seq.genomic.gdc_realn.bam	7520633945	li2g2uc/neoverse-pancancer	not hispanic or latino	female	white	Alive	Ductal and Lobular Neoplasms	TCGA-A1-A0SE-01A	c397e6c2-ba3a-4f5e-a258-c140611192fe	Primary Tumor	Illumina	Breast	a998e0ce-9248-460f-aabc-2dad452a1ff9	2fd1998c-1ea4-42eb-84b9-db352da9cf25	TCGA-A1-A0SE-01A-11R-A084-07	GRCh38.d1.vd1	TCGA-A1-A0SE	TCGA-BRCA	RNA-Seq
66dd059b2e31470d70b4ef3d	f3eb5b26-5414-454f-a01f-a282b0369596.rna_seq.genomic.gdc_realn.bam	9232969029	li2g2uc/neoverse-pancancer	not hispanic or latino	female	white	Alive	Ductal and Lobular Neoplasms	TCGA-E9-A244-01A	a4c59287-1ad5-46a5-8040-e591e6ce064f	Primary Tumor	Illumina	Breast	147d6ebb-7359-449a-9e6a-6c8443ebaa2e	51e96168-f2d8-4827-9910-66264b410b4c	TCGA-E9-A244-01A-11R-A169-07	GRCh38.d1.vd1	TCGA-E9-A244	TCGA-BRCA	RNA-Seq
66dd059b2e31470d70b4ef3f	fe379cd5-d51b-44b3-9adf-49e2cc3b0bf5.rna_seq.genomic.gdc_realn.bam	7047839448	li2g2uc/neoverse-pancancer	not hispanic or latino	female	black or african american	Alive	Ductal and Lobular Neoplasms	TCGA-AC-A3W5-01A	4c313e5b-4dc3-408e-8e92-22427f74743e	Primary Tumor	Illumina	Breast	3e775d6c-3845-49a7-80e0-82c5c68a473c	083f4985-57c0-4931-ba8a-00f565430da9	TCGA-AC-A3W5-01A-11R-A22K-07	GRCh38.d1.vd1	TCGA-AC-A3W5	TCGA-BRCA	RNA-Seq
66dd059b2e31470d70b4ef45	8ddd5f98-9ebc-488d-830c-817ebd796939.rna_seq.genomic.gdc_realn.bam	4340313087	li2g2uc/neoverse-pancancer	not hispanic or latino	female	white	Alive	Ductal and Lobular Neoplasms	TCGA-GM-A4E0-01A	6397d7bc-9cb1-4a84-81ad-76954e0a8cee	Primary Tumor	Illumina	Breast	da8c1ab5-7b67-4ebc-b854-cc45eaec8ee0	ee6b71d0-3596-4669-b138-af822c2c3c6b	TCGA-GM-A4E0-01A-12R-A266-07	GRCh38.d1.vd1	TCGA-GM-A4E0	TCGA-BRCA	RNA-Seq
66dd059b2e31470d70b4ef47	51bced11-ff98-4338-8e54-0b1a35a6d982.rna_seq.genomic.gdc_realn.bam	8361530097	li2g2uc/neoverse-pancancer	not hispanic or latino	female	white	Alive	Ductal and Lobular Neoplasms	TCGA-E2-A1IH-01A	ec0155ab-1b14-498d-8fa9-9f63e3ccb990	Primary Tumor	Illumina	Breast	2d06908f-3332-4b77-b88c-145dc5c4828f	118fd65d-0b94-4663-a2a3-1f53b278711b	TCGA-E2-A1IH-01A-11R-A13Q-07	GRCh38.d1.vd1	TCGA-E2-A1IH	TCGA-BRCA	RNA-Seq
66dd059b2e31470d70b4ef4a	c1f95e8e-aaaa-4090-8f64-c619aa543d1b.rna_seq.genomic.gdc_realn.bam	9971656089	li2g2uc/neoverse-pancancer	not hispanic or latino	female	white	Alive	Ductal and Lobular Neoplasms	TCGA-E9-A22A-01A	4aacbc42-5ac5-4339-b9fa-c6e812084837	Primary Tumor	Illumina	Breast	2513da31-4ee0-49cd-85de-d2bc8e71e2e5	0f0cca8e-770c-45df-a6cc-466cc9328637	TCGA-E9-A22A-01A-11R-A157-07	GRCh38.d1.vd1	TCGA-E9-A22A	TCGA-BRCA	RNA-Seq
66dd059b2e31470d70b4ef4b	7f2a1bd4-9b71-4e12-ae92-6aaaf247ebca.rna_seq.genomic.gdc_realn.bam	6802270338	li2g2uc/neoverse-pancancer	not hispanic or latino	female	white	Alive	Ductal and Lobular Neoplasms	TCGA-E9-A5FK-01A	b304302a-f2b9-4cd7-ab14-c21edf7778ea	Primary Tumor	Illumina	Breast	6cdd2900-2b84-44d4-a9b3-bf75b12946b9	ad9e6197-47ac-454c-9c33-1988e9b66611	TCGA-E9-A5FK-01A-11R-A27Q-07	GRCh38.d1.vd1	TCGA-E9-A5FK	TCGA-BRCA	RNA-Seq
66dd059b2e31470d70b4ef52	ca9d1ab5-ea78-46f4-9225-8147639d013c.rna_seq.genomic.gdc_realn.bam	8598983228	li2g2uc/neoverse-pancancer	not hispanic or latino	female	white	Alive	Ductal and Lobular Neoplasms	TCGA-AC-A2FB-01A	02bbb632-0f7f-439d-b8f0-c86a06237424	Primary Tumor	Illumina	Breast	fce0d59e-78a5-4d7b-8136-b8421f5116b0	7e2ed541-38ee-473f-ac5d-3cae6f5d9a56	TCGA-AC-A2FB-01A-11R-A17B-07	GRCh38.d1.vd1	TCGA-AC-A2FB	TCGA-BRCA	RNA-Seq
66dd059b2e31470d70b4ef58	7caf8867-7cff-4dbd-b611-4748d86590a8.rna_seq.genomic.gdc_realn.bam	8921751500	li2g2uc/neoverse-pancancer	not hispanic or latino	female	white	Alive	Ductal and Lobular Neoplasms	TCGA-AO-A0J8-01A	02bf5203-f9cd-4c5a-97b4-e5584dc22325	Primary Tumor	Illumina	Breast	70109263-1d2b-4abe-a582-2b28e87cde67	c6e14fab-a2a2-4102-8b70-2865757d2f48	TCGA-AO-A0J8-01A-21R-A034-07	GRCh38.d1.vd1	TCGA-AO-A0J8	TCGA-BRCA	RNA-Seq
66dd059b2e31470d70b4ef5e	f9203ebe-d6c3-423b-ad65-28db38612f89.rna_seq.genomic.gdc_realn.bam	7195041651	li2g2uc/neoverse-pancancer	not reported	female	white	Alive	Ductal and Lobular Neoplasms	TCGA-AR-A24W-01A	67526f5a-3a30-45b2-aeab-2b21a855063e	Primary Tumor	Illumina	Breast	a2f3fd7f-9a5d-44aa-8810-4978abad6e12	bc641d07-e041-403a-aa3a-e76279a8a1d1	TCGA-AR-A24W-01A-11R-A169-07	GRCh38.d1.vd1	TCGA-AR-A24W	TCGA-BRCA	RNA-Seq
66dd059b2e31470d70b4ef65	58b399a0-3070-44aa-9a40-f0e2c0fea0fc.rna_seq.genomic.gdc_realn.bam	7210712806	li2g2uc/neoverse-pancancer	not hispanic or latino	female	white	Alive	Ductal and Lobular Neoplasms	TCGA-A7-A0CE-01A	9d95a65b-e41d-4f93-92d4-99dce29ff40d	Primary Tumor	Illumina	Breast	e8ef8b75-7c0c-4a42-9a10-3789b6afa5d2	9dc315ce-3b76-4754-b103-2c2580cde4ab	TCGA-A7-A0CE-01A-11R-A00Z-07	GRCh38.d1.vd1	TCGA-A7-A0CE	TCGA-BRCA	RNA-Seq
66dd059b2e31470d70b4ef67	b22d3e38-c370-4719-bea6-3dcbd9590935.rna_seq.genomic.gdc_realn.bam	5969105887	li2g2uc/neoverse-pancancer	not hispanic or latino	female	black or african american	Dead	Ductal and Lobular Neoplasms	TCGA-AO-A03O-01A	1111fb30-46ce-4722-98da-ec9ba2323d90	Primary Tumor	Illumina	Breast	a1460e9a-c4aa-4e07-abf4-fdb5f42f5eeb	a19fbcc1-a781-4496-97ed-487aa83aae29	TCGA-AO-A03O-01A-11R-A00Z-07	GRCh38.d1.vd1	TCGA-AO-A03O	TCGA-BRCA	RNA-Seq
66dd059b2e31470d70b4ef69	c98940e5-aff4-4eec-9cd7-708584356a5f.rna_seq.genomic.gdc_realn.bam	6048365171	li2g2uc/neoverse-pancancer	not hispanic or latino	female	white	Alive	Cystic, Mucinous and Serous Neoplasms	TCGA-E9-A5UO-01A	ed2617c3-5d3b-4688-9283-0f8a10e0b10d	Primary Tumor	Illumina	Breast	4d601c2f-824f-461e-9270-42db0ab9138e	ece822af-ea84-419b-99f1-6ce53e4c1e8a	TCGA-E9-A5UO-01A-11R-A28M-07	GRCh38.d1.vd1	TCGA-E9-A5UO	TCGA-BRCA	RNA-Seq
[truncated: 210 more rows]

## Sheet: KIRC
id	name	size	project	ethnicity	gender	race	vital_status	disease_type	sample_id	case_uuid	sample_type	platform	primary_site	aliquot_uuid	sample_uuid	aliquot_id	reference_genome	case_id	investigation	experimental_strategy
[truncated: 542 more rows]

## Sheet: COAD
id	name	size	project	ethnicity	gender	race	vital_status	disease_type	sample_id	case_uuid	sample_type	platform	primary_site	aliquot_uuid	sample_uuid	aliquot_id	reference_genome	case_id	investigation	experimental_strategy
[truncated: 524 more rows]

[truncated: 18 more sheets: STAD, MESO, LIHC, ESCA, CESC, BLCA, RT, AML, DLBC, GBM, NBL, PAAD, HNSC, OV, LUSC, LUAD, CHOL, SKCM]
