# Supplementary material for: A pan-cancer atlas of therapeutic T cell targets
Source: bioRxiv. 2025 Jul 7:2025.01.22.634237. Preprint. [Version 2] doi: 10.1101/2025.01.22.634237 (PMC12265682; doi:10.1101/2025.01.22.634237)
Supplement: Supplement 4 [file media-4.xlsx]

## Sheet: hla_df_full
		A0101	A0103	A0201	A0202	A0203	A0205	A0206	A0207	A0209	A0217	A02264	A0265	A0301	A0302	A1101	A2301	A2401	A2402	A2403	A2410	A2501	A2601	A2901	A2902	A3001	A3002	A3101	A3201	A3301	A3303	A3401	A3402	A6601	A6801	A6802	A7401	A7402	B0701	B0702	B0705	B0710	B0801	B1301	B1302	B1401	B1402	B1501	B1502
		0.230026	0	0.404148	0.0152733	0.0042171	0.0226662	0.0185343	0.00415473	0	0.0017923	0	0	0.215913	0.00544875	0.111328	0.0668038	0	0.17386	0.00494218	0	0.0311383	0.05929	0	0.0619	0.0448474	0.0373434	0.0537333	0.0597783	0.0241461	0	0	0	0.0116631	0.0707011	0.0354748	0	0	0	0.189183	0	0	0.152432	0	0	0.0158641	0.0546296	0.0907252	0.00529571
		A	A	A	A	A	A	A	A	A	A	A	A	A	A	A	A	A	A	A	A	A	A	A	A	A	A	A	A	A	A	A	A	A	A	A	A	A	B	B	B	B	B	B	B	B	B	B	B
BRCA	0.766583	0	0	71	0	0	0	0	0	0	35	0	0	0	0	0	5	0	5	0	0	0	0	0	0	0	0	4	0	0	0	0	0	0	0	0	0	0	0	5	0	0	0	0	0	0	0	0	0
KIRC	0.744222	23	0	6	0	0	0	0	0	0	0	0	0	0	0	0	0	0	0	0	0	0	0	0	0	10	0	0	0	0	0	0	0	10	0	0	0	0	0	0	0	0	13	0	10	0	0	0	0
COAD	0.96402	12	0	18	0	0	0	0	0	0	0	0	0	51	1	1	1	0	24	0	0	0	0	26	6	1	0	22	41	0	0	0	0	0	0	0	0	0	0	4	0	0	1	0	1	22	0	7	0
STAD	0.582759	0	0	2	0	0	0	0	0	0	0	0	0	0	0	0	2	0	0	0	0	0	0	0	0	0	0	0	0	0	0	0	0	0	0	0	0	0	0	0	0	0	0	0	0	0	0	0	0
MESO	0.88889	7	0	6	2	0	2	0	0	0	0	0	0	4	0	0	0	0	0	0	0	0	0	0	0	0	0	0	0	0	0	0	0	0	3	0	0	0	0	5	0	0	4	0	0	0	0	0	0
LIHC	0.969164	6	0	14	0	7	0	2	5	0	0	1	1	2	0	30	0	0	11	2	0	0	2	2	0	2	0	3	2	2	11	0	0	0	0	2	0	1	0	2	1	0	2	5	0	4	0	1	12
ESCA	0.928373	12	0	8	0	0	0	0	0	0	0	0	0	4	0	4	8	4	0	0	0	0	0	0	4	0	0	0	0	4	0	0	0	0	0	0	0	0	0	4	0	0	16	0	0	0	4	8	0
CESC	0.945989	16	0	28	0	0	0	0	0	0	0	0	0	24	0	8	0	0	12	0	0	4	4	0	0	0	0	0	0	0	0	0	0	0	0	4	0	0	4	16	0	0	0	0	12	0	0	4	0
BLCA	0.162854	0	0	0	0	0	0	0	0	0	0	0	0	0	0	0	0	0	0	0	0	2	0	0	0	0	0	0	0	0	0	0	0	0	0	0	0	0	0	0	0	0	0	0	0	0	0	0	0
RT	0	0	0	0	0	0	0	0	0	0	0	0	0	0	0	0	0	0	0	0	0	0	0	0	0	0	0	0	0	0	0	0	0	0	0	0	0	0	0	0	0	0	0	0	0	0	0	0	0
AML	0.979283	81	0	180	3	0	9	0	0	0	0	0	0	63	0	25	27	0	49	0	14	22	20	3	17	7	2	25	9	6	5	3	2	11	21	4	0	0	0	55	0	3	51	1	13	14	32	30	0
DLBC	0.763059	2	0	2	0	0	0	2	0	0	0	0	0	0	0	0	0	0	0	0	0	0	0	0	0	0	0	2	0	0	0	0	0	0	0	0	0	0	0	0	0	0	2	0	0	0	0	2	0
GBM	0.961148	18	0	25	0	0	0	0	0	0	0	0	0	8	0	0	0	0	6	0	0	1	1	1	3	0	0	4	17	0	0	0	0	0	4	0	0	0	0	5	0	0	4	0	8	0	0	8	0
NBL	0.960209	3	0	29	0	0	0	0	0	0	0	0	0	9	0	9	2	0	9	0	0	0	3	0	3	0	6	0	0	0	3	0	0	0	0	3	3	0	0	8	0	0	3	0	0	3	3	9	0
PAAD	0.784884	0	0	4	0	0	0	0	0	0	0	0	0	0	0	0	0	0	4	0	0	0	5	0	5	0	0	0	0	0	0	0	0	0	0	0	0	0	0	4	0	0	0	0	0	0	0	0	0
HNSC	0.536719	5	0	0	0	0	0	0	0	0	0	0	0	0	0	0	6	0	6	0	0	0	5	0	0	0	0	0	0	0	0	0	0	0	0	0	0	0	0	0	0	0	0	0	0	0	0	0	0
OV	0.974074	57	0	111	0	0	2	0	0	0	0	0	0	45	0	27	9	0	31	0	0	31	5	0	9	5	0	9	12	0	0	0	0	0	13	0	0	0	0	38	0	0	36	5	10	0	0	19	0
LUSC	0.951971	29	0	66	0	0	0	0	0	0	8	0	0	26	0	7	11	0	4	0	0	6	11	0	0	6	0	0	0	0	0	0	0	0	0	0	0	0	0	2	0	0	22	0	8	0	0	8	0
LUAD	0.951971	29	0	66	0	0	0	0	0	0	8	0	0	26	0	7	11	0	4	0	0	6	11	0	0	6	0	0	0	0	0	0	0	0	0	0	0	0	0	2	0	0	22	0	8	0	0	8	0
CHOL	0.258775	0	0	0	0	0	0	0	0	0	0	0	0	0	0	0	0	0	5	0	0	0	0	0	0	0	0	0	0	0	0	0	0	0	0	0	0	0	0	0	0	0	0	0	0	0	0	0	0
SKCM	0.975524	77	27	77	6	0	20	0	0	4	0	0	0	68	0	13	10	0	32	0	0	4	8	0	2	2	4	1	5	0	0	0	0	27	22	0	0	0	2	49	0	0	80	0	13	0	9	39	0
[truncated: 96 more columns]

## Sheet: hla_df_common
		A0101	A0201	A0202	A0205	A0206	A0301	A1101	A2301	A2402	A2501	A2601	A2902	A3001	A3002	A3101	A3201	A3301	A6601	A6801	A6802	B0702	B0801	B1401	B1402	B1501	B1503	B1801	B2705	B3501	B3503	B3701	B3801	B3901	B4001	B4002	B4402	B4403	B4501	B5101	B5301	B5701	B5703	B5801	C0303	C0401	C0501	C0602	C0701
		0.230026	0.404148	0.0152733	0.0226662	0.0185343	0.215913	0.111328	0.0668038	0.17386	0.0311383	0.05929	0.0619	0.0448474	0.0373434	0.0537333	0.0597783	0.0241461	0.0116631	0.0707011	0.0354748	0.189183	0.152432	0.0158641	0.0546296	0.0907252	0.0233163	0.0821637	0.0534087	0.117189	0.0332553	0.0236238	0.0379387	0.0195906	0.0772259	0.0378144	0.125224	0.0915435	0.0259575	0.0965623	0.0425003	0.0534542	0.0125837	0.031599	0.0207493	0.122601	0.0298811	0.0539104	0.0735091
		A	A	A	A	A	A	A	A	A	A	A	A	A	A	A	A	A	A	A	A	B	B	B	B	B	B	B	B	B	B	B	B	B	B	B	B	B	B	B	B	B	B	B	C	C	C	C	C
BRCA	0.766583	0	71	0	0	0	0	0	5	5	0	0	0	0	0	4	0	0	0	0	0	5	0	0	0	0	0	0	0	0	0	4	0	0	5	35	0	0	0	0	0	0	0	0	0	4	0	4	0
KIRC	0.744222	23	6	0	0	0	0	0	0	0	0	0	0	10	0	0	0	0	10	0	0	0	13	0	0	0	0	0	0	0	6	0	6	0	10	0	0	0	0	0	0	10	0	0	0	0	0	20	13
COAD	0.96402	12	18	0	0	0	51	1	1	24	0	0	6	1	0	22	41	0	0	0	0	4	1	22	0	7	0	33	23	1	26	0	1	0	18	0	26	6	9	0	0	1	0	1	1	49	57	3	13
STAD	0.582759	0	2	0	0	0	0	0	2	0	0	0	0	0	0	0	0	0	0	0	0	0	0	0	0	0	0	0	0	0	0	0	2	0	0	0	0	2	0	0	0	0	0	0	0	2	0	0	0
MESO	0.88889	7	6	2	2	0	4	0	0	0	0	0	0	0	0	0	0	0	0	3	0	5	4	0	0	0	0	0	0	2	0	0	0	2	0	0	0	0	0	1	0	2	0	0	0	4	0	4	6
LIHC	0.969164	6	14	0	0	2	2	30	0	11	0	2	0	2	0	3	2	2	0	0	2	2	2	4	0	1	0	4	0	2	0	2	2	2	4	0	4	2	0	7	1	4	0	6	6	9	2	5	6
ESCA	0.928373	12	8	0	0	0	4	4	8	0	0	0	4	0	0	0	0	4	0	0	0	4	16	0	4	8	0	4	0	4	0	0	0	0	0	0	4	4	0	0	0	0	0	4	4	8	8	0	20
CESC	0.945989	16	28	0	0	0	24	8	0	12	4	4	0	0	0	0	0	0	0	0	4	16	0	0	0	4	4	8	4	4	0	12	0	0	4	8	8	0	0	4	0	4	0	0	4	4	8	20	8
BLCA	0.162854	0	0	0	0	0	0	0	0	0	2	0	0	0	0	0	0	0	0	0	0	0	0	0	0	0	0	2	0	0	0	0	2	0	0	0	0	0	0	0	0	0	0	0	0	0	0	0	0
RT	0	0	0	0	0	0	0	0	0	0	0	0	0	0	0	0	0	0	0	0	0	0	0	0	0	0	0	0	0	0	0	0	0	0	0	0	0	0	0	0	0	0	0	0	0	0	0	0	0
AML	0.979283	81	180	3	9	0	63	25	27	49	22	20	17	7	2	25	9	6	11	21	4	55	51	14	32	30	0	29	12	21	13	0	8	0	25	0	49	23	0	22	12	36	2	9	67	60	40	55	75
DLBC	0.763059	2	2	0	0	2	0	0	0	0	0	0	0	0	0	2	0	0	0	0	0	0	2	0	0	2	0	0	0	0	0	0	0	0	0	0	2	0	0	2	0	0	0	0	0	0	0	0	2
GBM	0.961148	18	25	0	0	0	8	0	0	6	1	1	3	0	0	4	17	0	0	4	0	5	4	0	0	8	0	1	3	8	5	0	1	0	1	7	11	0	0	7	0	3	0	1	8	12	10	11	5
NBL	0.960209	3	29	0	0	0	9	9	2	9	0	3	3	0	6	0	0	0	0	0	3	8	3	3	3	9	0	12	0	9	0	0	0	0	6	0	3	0	0	6	0	9	0	3	12	6	15	9	9
PAAD	0.784884	0	4	0	0	0	0	0	0	4	0	5	5	0	0	0	0	0	0	0	0	4	0	0	0	0	0	0	0	4	0	0	5	0	0	0	0	5	0	0	0	0	0	0	0	4	0	0	0
HNSC	0.536719	5	0	0	0	0	0	0	6	6	0	5	0	0	0	0	0	0	0	0	0	0	0	0	0	0	0	6	0	0	0	5	0	0	0	0	0	0	0	0	0	0	0	0	0	0	0	5	0
OV	0.974074	57	111	0	2	0	45	27	9	31	31	5	9	5	0	9	12	0	0	13	0	38	36	0	0	19	0	38	12	33	9	5	5	4	20	3	28	10	5	25	0	1	0	0	29	43	28	22	57
LUSC	0.951971	29	66	0	0	0	26	7	11	4	6	11	0	6	0	0	0	0	0	0	0	2	22	0	0	8	0	17	0	2	9	0	20	0	0	0	12	17	0	14	0	0	0	0	0	19	12	8	33
LUAD	0.951971	29	66	0	0	0	26	7	11	4	6	11	0	6	0	0	0	0	0	0	0	2	22	0	0	8	0	17	0	2	9	0	20	0	0	0	12	17	0	14	0	0	0	0	0	19	12	8	33
CHOL	0.258775	0	0	0	0	0	0	0	0	5	0	0	0	0	0	0	0	0	0	0	0	0	0	0	0	0	0	0	0	0	0	0	0	0	0	0	0	0	0	0	0	0	0	5	0	0	0	0	5
SKCM	0.975524	77	77	6	20	0	68	13	10	32	4	8	2	2	4	1	5	0	27	22	0	49	80	0	9	39	0	8	21	1	20	0	12	0	16	7	20	16	0	14	0	14	0	0	15	21	24	55	67
[truncated: 8 more columns]

## Sheet: hla_df_common_binary
		A0101	A0201	A0202	A0205	A0206	A0301	A1101	A2301	A2402	A2501	A2601	A2902	A3001	A3002	A3101	A3201	A3301	A6601	A6801	A6802	B0702	B0801	B1401	B1402	B1501	B1503	B1801	B2705	B3501	B3503	B3701	B3801	B3901	B4001	B4002	B4402	B4403	B4501	B5101	B5301	B5701	B5703	B5801	C0303	C0401	C0501	C0602	C0701
		0.230026	0.404148	0.0152733	0.0226662	0.0185343	0.215913	0.111328	0.0668038	0.17386	0.0311383	0.05929	0.0619	0.0448474	0.0373434	0.0537333	0.0597783	0.0241461	0.0116631	0.0707011	0.0354748	0.189183	0.152432	0.0158641	0.0546296	0.0907252	0.0233163	0.0821637	0.0534087	0.117189	0.0332553	0.0236238	0.0379387	0.0195906	0.0772259	0.0378144	0.125224	0.0915435	0.0259575	0.0965623	0.0425003	0.0534542	0.0125837	0.031599	0.0207493	0.122601	0.0298811	0.0539104	0.0735091
		A	A	A	A	A	A	A	A	A	A	A	A	A	A	A	A	A	A	A	A	B	B	B	B	B	B	B	B	B	B	B	B	B	B	B	B	B	B	B	B	B	B	B	C	C	C	C	C
BRCA	0.766583	0	1	0	0	0	0	0	1	1	0	0	0	0	0	1	0	0	0	0	0	1	0	0	0	0	0	0	0	0	0	1	0	0	1	1	0	0	0	0	0	0	0	0	0	1	0	1	0
KIRC	0.744222	1	1	0	0	0	0	0	0	0	0	0	0	1	0	0	0	0	1	0	0	0	1	0	0	0	0	0	0	0	1	0	1	0	1	0	0	0	0	0	0	1	0	0	0	0	0	1	1
COAD	0.96402	1	1	0	0	0	1	1	1	1	0	0	1	1	0	1	1	0	0	0	0	1	1	1	0	1	0	1	1	1	1	0	1	0	1	0	1	1	1	0	0	1	0	1	1	1	1	1	1
STAD	0.582759	0	1	0	0	0	0	0	1	0	0	0	0	0	0	0	0	0	0	0	0	0	0	0	0	0	0	0	0	0	0	0	1	0	0	0	0	1	0	0	0	0	0	0	0	1	0	0	0
MESO	0.88889	1	1	1	1	0	1	0	0	0	0	0	0	0	0	0	0	0	0	1	0	1	1	0	0	0	0	0	0	1	0	0	0	1	0	0	0	0	0	1	0	1	0	0	0	1	0	1	1
LIHC	0.969164	1	1	0	0	1	1	1	0	1	0	1	0	1	0	1	1	1	0	0	1	1	1	1	0	1	0	1	0	1	0	1	1	1	1	0	1	1	0	1	1	1	0	1	1	1	1	1	1
ESCA	0.928373	1	1	0	0	0	1	1	1	0	0	0	1	0	0	0	0	1	0	0	0	1	1	0	1	1	0	1	0	1	0	0	0	0	0	0	1	1	0	0	0	0	0	1	1	1	1	0	1
CESC	0.945989	1	1	0	0	0	1	1	0	1	1	1	0	0	0	0	0	0	0	0	1	1	0	0	0	1	1	1	1	1	0	1	0	0	1	1	1	0	0	1	0	1	0	0	1	1	1	1	1
BLCA	0.162854	0	0	0	0	0	0	0	0	0	1	0	0	0	0	0	0	0	0	0	0	0	0	0	0	0	0	1	0	0	0	0	1	0	0	0	0	0	0	0	0	0	0	0	0	0	0	0	0
RT	0	0	0	0	0	0	0	0	0	0	0	0	0	0	0	0	0	0	0	0	0	0	0	0	0	0	0	0	0	0	0	0	0	0	0	0	0	0	0	0	0	0	0	0	0	0	0	0	0
AML	0.979283	1	1	1	1	0	1	1	1	1	1	1	1	1	1	1	1	1	1	1	1	1	1	1	1	1	0	1	1	1	1	0	1	0	1	0	1	1	0	1	1	1	1	1	1	1	1	1	1
DLBC	0.763059	1	1	0	0	1	0	0	0	0	0	0	0	0	0	1	0	0	0	0	0	0	1	0	0	1	0	0	0	0	0	0	0	0	0	0	1	0	0	1	0	0	0	0	0	0	0	0	1
GBM	0.961148	1	1	0	0	0	1	0	0	1	1	1	1	0	0	1	1	0	0	1	0	1	1	0	0	1	0	1	1	1	1	0	1	0	1	1	1	0	0	1	0	1	0	1	1	1	1	1	1
NBL	0.960209	1	1	0	0	0	1	1	1	1	0	1	1	0	1	0	0	0	0	0	1	1	1	1	1	1	0	1	0	1	0	0	0	0	1	0	1	0	0	1	0	1	0	1	1	1	1	1	1
PAAD	0.784884	0	1	0	0	0	0	0	0	1	0	1	1	0	0	0	0	0	0	0	0	1	0	0	0	0	0	0	0	1	0	0	1	0	0	0	0	1	0	0	0	0	0	0	0	1	0	0	0
HNSC	0.536719	1	0	0	0	0	0	0	1	1	0	1	0	0	0	0	0	0	0	0	0	0	0	0	0	0	0	1	0	0	0	1	0	0	0	0	0	0	0	0	0	0	0	0	0	0	0	1	0
OV	0.974074	1	1	0	1	0	1	1	1	1	1	1	1	1	0	1	1	0	0	1	0	1	1	0	0	1	0	1	1	1	1	1	1	1	1	1	1	1	1	1	0	1	0	0	1	1	1	1	1
LUSC	0.951971	1	1	0	0	0	1	1	1	1	1	1	0	1	0	0	0	0	0	0	0	1	1	0	0	1	0	1	0	1	1	0	1	0	0	0	1	1	0	1	0	0	0	0	0	1	1	1	1
LUAD	0.951971	1	1	0	0	0	1	1	1	1	1	1	0	1	0	0	0	0	0	0	0	1	1	0	0	1	0	1	0	1	1	0	1	0	0	0	1	1	0	1	0	0	0	0	0	1	1	1	1
CHOL	0.258775	0	0	0	0	0	0	0	0	1	0	0	0	0	0	0	0	0	0	0	0	0	0	0	0	0	0	0	0	0	0	0	0	0	0	0	0	0	0	0	0	0	0	1	0	0	0	0	1
SKCM	0.975524	1	1	1	1	0	1	1	1	1	1	1	1	1	1	1	1	0	1	1	0	1	1	0	1	1	0	1	1	1	1	0	1	0	1	1	1	1	0	1	0	1	0	0	1	1	1	1	1
[truncated: 8 more columns]
